# Supplementary material for: Identification of potential nucleomodulins of Mycoplasma bovis by direct biotinylation and proximity-based biotinylation approaches
Source: Front Microbiol. 2024 Jul 9;15:1421585. doi: 10.3389/fmicb.2024.1421585 (PMC11263210; doi:10.3389/fmicb.2024.1421585)
Supplement: Supplementary file 3 [file Table_1.xlsx]

## Sheet: Sheet1
Table S1. Oligonucleotide primers used in the present studya
Primers	Sequences from 5' to 3'	Produced plasmids
EGFP-C1-116-F1	TACAAGTCCGGACTCAGATCTATGAATAAGAAAACTAAATTAGTTATGTTATCAA	pEGFP-116
EGFP-C1-116-R1	TTATCTAGATCCGGTGGATCCCTACCAGGTGTATTTATATTCATATTCTTTATC
EGFP-C1-478-F1	TACAAGTCCGGACTCAGATCTATGAAAATATTAGGTATTGAAACTAGTCATG	pEGFP-478
EGFP-C1-478-R1	TTATCTAGATCCGGTGGATCCTTACTTTTCTTTAAGTATTTGATATGCACA
EGFP-C1-599-F1	TACAAGTCCGGACTCAGATCTATGGCAAGAATTTTAAATATAGAAATCC	pEGFP-599
EGFP-C1-599-R1	TTATCTAGATCCGGTGGATCCCTATTTAGTTGACTTCTTACCAGCAACA
EGFP-C1-678-F1	TACAAGTCCGGACTCAGATCTATGCCTACAACAAATCAATTGGTT	pEGFP-678
EGFP-C1-678-R1	TTATCTAGATCCGGTGGATCCTTATTTCTTTTCTTTTTTAGCGCCG
EGFP-C1-712-F1	TACAAGTCCGGACTCAGATCTATGAGAAATAAATTAATCGAATTAGTAGAAGC	pEGFP-712
EGFP-C1-712-R1	TTATCTAGATCCGGTGGATCCTTATCTCTTAATTTCTTTAAGGCGAGC
EGFP-C1-49-F1	TACAAGTCCGGACTCAGATCTATGAAGAAAAAATGGTTAGTGAATTCTG	pEGFP-049
EGFP-C1-49-R1	GATGCTGCTACTTCAGCCCAAAAAACTCTA
EGFP-C1-49-F2	AATAATAGAGTTTTTTGGGCTGAAGTAGCA
EGFP-C1-49-R2	TCCTCTTTCCAAGATTTCTCTGCTTTATCTTTTTGTTCTTGCCAGCT
EGFP-C1-49-F3	CAAGCTGGCAAGAACAAAAAGATAAAGCAGAGAAATCTTGGAAA
EGFP-C1-49-R3	TTATCTAGATCCGGTGGATCCTTACTTTTTTAATTTTTGAATAGATTCTTCTT
EGFP-C1-157-F1	TACAAGTCCGGACTCAGATCTATGGCAAAAGAAGTTATTATTGGTATTG	pEGFP-157
EGFP-C1-157-R1	AAATCAATTAACCATTTTACAATTTCATTG
EGFP-C1-157-F2	AAATTGTAAAATGGTTAATTGATTTAATCAAAA
EGFP-C1-157-R2	TTATCTAGATCCGGTGGATCCTTATTCGAATGTTTCTTCATCGCT
EGFP-C1-160-F1	TACAAGTCCGGACTCAGATCTATGAACGTTATATTTTTTGGCATTAAA	pEGFP-160
EGFP-C1-160-R1	TCTTGTGTATACCAACCAATATGCGGAGACACAATAACACGTGGCCATA
EGFP-C1-160-F2	AGACCTATGGCCACGTGTTATTGTGTCTCCGCATATTGGTTGGTATACAC
EGFP-C1-160-R2	TTATCTAGATCCGGTGGATCCTTATAGTTTGTTTTTGCAATCACCAG
EGFP-C1-211-F1	TACAAGTCCGGACTCAGATCTATGATGAATAGTAAAATGATTAAACATAAATTT	pEGFP-211
EGFP-C1-211-R1	AGTTTTTCTCTTTTAAACCACGATTGAGGC
EGFP-C1-211-F2	TTAGTGCCTCAATCGTGGTTTAAAAGAGAA
EGFP-C1-211-R2	TACTAAAATATCAGCAGGCCAAACATGATG
EGFP-C1-211-F3	AAGATGCTCATCATGTTTGGCCTGCTGATA
EGFP-C1-211-R3	TAATTTGGTCTTTTTTGGCCCACTTAGTAT
EGFP-C1-211-F4	ATACATATACTAAGTGGGCCAAAAAAGACC
EGFP-C1-211-R4	TTATCTAGATCCGGTGGATCCTTAAACTGCTATATTAGACTTTAGAATTCCC
EGFP-C1-255-F1	TACAAGTCCGGACTCAGATCTATGAAAACTAAATTTATTTTTACAACAGGTG	pEGFP-255
EGFP-C1-255-R1	TGCAAATTCTTTCCAAGGTGCATTTGCTTC
EGFP-C1-255-F2	ACTATGAAGCAAATGCACCTTGGAAAGAAT
EGFP-C1-255-R2	TTATCTAGATCCGGTGGATCCTTATTTATTTTGCTTATTTTCCCAGG
EGFP-C1-353-F1	TACAAGTCCGGACTCAGATCTATGAATAAAATGAAAGCTTTTGTTGTT	pEGFP-353
EGFP-C1-353-R1	ATAATTTGGCTGTCTAGGCCAGTCAAAATT
EGFP-C1-353-F2	ACATAGCAAATTTTGACTGGCCTAGACAGC
EGFP-C1-353-R2	TTATCTAGATCCGGTGGATCCTTATTTATAAGATCTAAAGTCAATTACTGCAC
EGFP-C1-401-F1	TACAAGTCCGGACTCAGATCTATGAATGAATTCGATATTGATATTTTTG	pEGFP-401
EGFP-C1-401-R1	AGGTAATCCAGACTCTACTAGTTTTTCTAAAAATTCTCCAGTC
EGFP-C1-401-F2	CCTGACTGGAGAATTTTTAGAAAAACTAGTAGAGTCTGGATTA
EGFP-C1-401-R2	TGCTAGATGCTTTATCCATCTAGCGCCAT
EGFP-C1-401-F3	GGCGATGGCGCTAGATGGATAAAGCATCTA
EGFP-C1-401-R3	ATCGGAAAAAGCATTTTTCCAGGGCTTATT
EGFP-C1-401-F4	TGCTTAAATAAGCCCTGGAAAAATGCTTTT
EGFP-C1-401-R4	TTATCTAGATCCGGTGGATCCTTAATAAAAAAGTGTGGCTTGATTTTT
EGFP-C1-710-F1	TACAAGTCCGGACTCAGATCTATGGTTAAAATTAGGCTTAAACGTCTT	pEGFP-710
EGFP-C1-710-R1	GTGCACCATTTTTAATCCATTGAATAGCAG
EGFP-C1-710-F2	TGAAGAAGCTGCTATTCAATGGATTAAAAA
EGFP-C1-710-R2	TTATCTAGATCCGGTGGATCCTTATTTTTGTTCTTGTTTAGCAGCAG
EGFP-C1-790-F1	TACAAGTCCGGACTCAGATCTATGATTAGCAATGACAAAAATACTAGTTATT	pEGFP-790
EGFP-C1-790-R1	ATATTTCATCCCAATTCGTTTCATCAATTA
EGFP-C1-790-F2	ATGAAACGAATTGGGATGAAATATTGACCA
EGFP-C1-790-R2	TTATCTAGATCCGGTGGATCCTTATTGCATTTGCTTAGCGCA
aThe restriction sites BgIⅡ(Green) and BamHⅠ(Red) are underlined.
