# Supplementary material for: Identification of potential nucleomodulins of Mycoplasma bovis by direct biotinylation and proximity-based biotinylation approaches
Source: Front Microbiol. 2024 Jul 9;15:1421585. doi: 10.3389/fmicb.2024.1421585 (PMC11263210; doi:10.3389/fmicb.2024.1421585)
Supplement: Supplementary file 5 [file Table_3.xlsx]

## Sheet: venn
Table S3. BoMac cell Proteins identified by the PBB approach combined with LC-MS/MS
Control	H2B
F2Z4I5	F1MLP7
A0A3Q1MTB8	Q2HJH7
A0A140T8B8	Q2HJH9
A0A3Q1MZD4	F2Z4I5
F1MNM7	Q2KI74
A0A3Q1M2Y8	A0A3Q1M7W9
A0A3Q1N771	A0A3Q1LFI8
A0A3Q1MAP8	F1MEM9
F1MBI6	Q2KIG1
Q29RH9	G5E5Y0
A0A3Q1LW95	Q2KIW5
A4IF83	Q2KIY3
A0A3Q1MM97	F1MK24
A0A3Q1MIQ6	F1ML72
A0A3Q1NLJ8	F1MLM3
A0A3Q1MXJ8	F1MM55
A0A3Q1LPV9	Q29S07
G3N2N2	Q2HJ33
G3X7H1	Q2HJ41
P10881	F1MGY6
A0A3Q1N3I9	F1MHR3
A0A3Q1MBW4	F1MHT2
Q2TBU1	F1MHW3
A0A3Q1LFC5	F1MI29
A0A3Q1NLS8	Q2NL17
P60984	Q27957
F1N2J0	A0A3Q1MTB8
P26884	A0A140T8B8
Q6B4J2	F1N269
A0A3Q1MHV0	Q28851
F1N3K7	A0A3Q1MZD4
P62866	F1MG31
A6H7A7	A0A3Q1MCE0
F1MZD5	A0A3Q1N5Y0
F2Z4H6	G3X6L5
F1N0F7	A0A3Q1M1X1
F1N3D2	A0A3Q1M1Z3
A5D7K6	E1B9M6
Q58CV6	A0A3Q1M2Y8
Q3T0R1	F1MQH3
E1B9Q2	A0A3Q1M8G4
F1MXJ5	F1N1H5
Q3ZBV8	A0A3Q1MNP4
G3N0J6	F1N2H4
F1MG07	A0A3Q1N771
Q0IIJ2	E1BGX5
Q3T104	A0A3Q1MAP8
Q3ZBH3	A0A3Q1M5J5
Q08E26	F6RQ97
E1BIP8	A0A3Q1NHK5
Q3SYW9	A0A3Q1M6K2
Q3MQ24	F1MBI6
A0A3Q1ND89	A0A3Q1M6Z7
E1BDF5	A0A3Q1MMD6
Q3T0D3	A0A3Q1MEW3
F1MVJ7	Q3T050
Q32KL2	Q148J7
Q32PB9	Q29RH9
F1MWR3	A0A3Q1M3B7
F1MB32	A6QLU8
Q2TA42	A6QNT4
A0A3Q1M1E5	A6QQ59
A0A3Q1M1K6	E1BNJ0
F1MBF6	A0A3Q1LVK2
Q56JX6	A0A3Q1LW07
E1BHM9	A0A3Q1LW95
Q58DU5	A0A3Q1MLV6
A0A3Q1M6Q0	A0A3Q1NJA2
A0A140T891	A0A3Q1LRP6
P81287	A4IF83
F1MIW9	F1MZ10
F1MMU4	P00727
A4FV40	A0A3Q1LYY5
F1MMF6	E1BAN2
A6H768	A0A3Q1LUU3
F1MDS3	A0A3Q1MR91
Q2TBW6	Q3ZC83
A0A3Q1M5N0	A0A3Q1MLJ5
F6Q508	A0A3Q1MM97
Q29460	Q08DS9
Q24K02	Q08DW1
Q1RMH8	Q08E58
P00366	Q0P5E8
Q0P5H6	Q0P5G2
A0A3Q1LSS3	Q0VCK1
Q2T9V9	Q6QTG5
F1MZL6	E1B928
Q2YDE4	A0A3Q1MDQ6
F1MLE8	A0A3Q1NGW2
A0A3Q1LV65	F1MAV3
A0A3Q1LN44	A0A3Q1ME09
E1BHA5	A0A3Q1N8T2
A7MB95	G3MXY7
A0A3Q1LPX4	A0A3Q1MIG3
F1MLW0	A0A3Q1LQV8
A0A3Q1M0A3	A0A3Q1NLJ8
E1BLT3	A0A3Q1LMV1
F1ME46	A0A3Q1N329
P12344	A0A3Q1N827
Q3MHR7	A0A3Q1LNR0
F1MYH8	F1N1I9
Q3SZ19	A0A3Q1LPV9
Q3SWZ6	A0A3Q1LPW6
G3MX53	A0A3Q1LUB8
A0A3Q1M4Z0	A0A3Q1MMU9
Q3SZF8	A0A3Q1MMZ5
A0A3Q1NG70	A5D982
P35705	E1B9D1
A0A3Q1MLQ5	A0A3Q1MQR7
F1N671	G3N2N2
E1BE86	G3X6V1
Q3T035	G3X7H1
A1L578	P07688
P61284	P0C0T1
Q0P5K3	P0C8Z3
A0A3Q1M5C0	P10881
E1BBY7	A0A3Q1MLU8
P61603	A0A3Q1LTW6
A0A452DIM7	A0A3Q1LUA9
Q5EA61	G3MY31
A6H797	G3MZ52
F2Z4I6	G3MZM8
Q8WMY2	G3MZN2
E1BC36	G3N0C3
A0A3Q1LX83	G3N214
Q5E9A1	A0A3Q1LG63
Q5E9E6	A0A3Q1N073
G3MY01	A0A3Q1M203
A0A3Q1MTZ7	F1N0I6
F1MAZ6	F1MCH7
Q0VCU5	A0A3Q1N7N8
G3N2P2	A0A3Q1N8B5
A0A3Q1N552	A0A3Q1M8V2
A6QLP7	F1MN25
G5E5C4	A7Z087
Q2KJ64	A0A3Q1MCR7
A6QPY0	A0A3Q1LXB9
A0A3Q1M4Q5	A0A3Q1MB77
Q1RMR8	A0A3Q1LLZ3
Q3MHM7	F6R277
Q32KY4	F6RAC6
A0A3Q1LZ55	F6RAL2
A0A3Q1M177	G3MWU2
F1N6T8	P21839
F1MZK0	A6QQQ6
F1MHA1	A0A3Q1LJE7
A0A0A0MPA4	Q2KI72
Q56JX8	A0A3Q1M8Q7
Q08DU9	A0A3Q1MKV5
F1MIW8	P13620
A0A3Q1NMC5	A0A3Q1LX99
Q02399	A0A3Q1MRN5
A3KN22	F6QCG0
Q3ZCK9	Q05B69
F1MB60	Q9N179
Q5E9X4	A0A452DHZ0
Q5E9D0	A0A3Q1MW92
P68530	A0A3Q1LFC5
F1MYG2	Q6VFT7
F2Z4J5	Q6XBT4
Q3ZBE5	A4FUE3
Q5E983	A4FV15
Q5E987	F1N3P2
A0A3Q1N6D4	F1N532
Q5E973	A0A3Q1NLC4
A0A3Q1M3Q7	A0A3Q1NLS8
F1MFY1	A0A3S5ZP65
Q3T171	A0A3S5ZP87
A0A3Q1MHX8	A0A3S5ZPD3
A0A3Q1LKU1	A0JNC9
A6QR61	A0A3Q1M183
A0A3Q1LSB2	P35604
F1N331	F1MMA2
Q5EAB2	P46196
E1B9H3	P53712
Q3T0L7	A0A3Q1N351
Q5E9Y0	P60984
A0A3Q1NNJ3	P61282
A0A3Q1LUL4	E1BI60
A0A3Q1LUB7	F1N2J0
Q3T0F4	A0A3Q1NBK7
F1MUQ6	E1BPV2
Q3T094	A0A3Q1NGF5
E1BEI2	A0A3Q1MJI0
A0A3Q1M1W9	A0A3Q1MRI0
F1MAV4	Q5EA00
Q2NL24	Q5EA15
A0A3Q1NJX5	Q5EA77
Q3SZQ6	A0A3S5ZPK8
P60902	Q6B4J2
A0A3Q1MAI4	A6QQI8
A0A3Q1NJ70	A0A3Q1N7C4
F1MPL6	F1N3K7
G5E589	A0A3Q1M9G8
Q3MIC0	P62866
Q3SYV4	A5PJU0
A0A3Q1NDV9	A5PKG2
P33672	A5PKH0
P33946	A6H7A7
A0A3Q1MS21	A6H7B6
P25417	F1N7I8
A0A3Q1MQR5	F2Z4H6
A0A3Q1LSM9	F1N0F7
A0A3Q1LQW2	F1N365
F1N301	F1N397
A4FUZ3	F1N3D2
G3N2L2	F1N3G2
G3N3N1	A4FV59
A0A3Q1LPL7	A4IFN6
A0A3Q1M4M4	A4IFU2
P13753	A5D7G0
E1BMF1	A5D7K6
Q148J6	A0A3Q1MBN7
Q0VD53	Q8HZJ5
Q3SX41	Q8MII5
Q3SYV1	Q3ZC61
A0A3Q1MCJ8	A7MBI8
P23356	A7YWK4
Q0VFX8	F1MBJ8
A0A3Q1N389	A7YY43
Q0P5A6	A7Z085
Q3ZBE9	A8E649
Q3T0X5	B3STV1
A0A3Q1MDR9	A0A3Q1LRD8
A0A452DIW4	Q58CR4
P80311	F6QQH9
P80724	A0A3Q1LUC0
A6QLT5	A0A452DJU9
Q58D96	Q58DW3
F1MLQ1	Q32LJ9
A4IF97	F1MZA7
Q3ZBH5	F1MZB8
Q3T0H4	F1MZN7
Q32LC3	P79101
Q861S4	P79135
Q2KHT7	P80177
Q2HJ26	A0A3Q1MJ77
A0A3Q1MWA3	A0A3Q1LMU9
Q0VD29	Q5E9E8
A0A3Q1LXX0	Q5E9I7
A6H769	Q5E9N0
Q3ZBX9	A5PJT2
A5D989	P68401
A0A3Q1NHX1	F1MTI7
Q148M1	F1MYN0
A0A3Q1MIY3	F1MZ84
Q3MHR5	E1B8X4
E1BMZ9	E1B9Q2
A0A3Q1MFZ6	E1BA60
Q0VCR7	E1BAD8
Q17QC5	E1BAP3
A0A3Q1LXM7	E1BBG4
A0A3Q1M6K6	E1BCU7
A0A3Q1MGQ5	A0A3Q1LXK5
G3MWK4	F1MXJ5
A0A140T846	Q3T0N1
E1BJV0	G3X702
A0A3Q1LIB4	Q3T0Q6
P26882	A0A3Q1MKU5
A0A3Q1LII7	Q0IIE2
A0A3Q1LUG9	A0A3Q1LT62
A6QQ28	Q3T100
G3N2M4	Q3T104
A0A3Q1N0B0	Q3ZBM1
F1MZR1	E1B7S1
Q3SZ62	Q4GZT4
Q0VC36	Q56JW4
F1MW69	Q08D83
A2VDN8	F1MWY6
Q9N2J2	Q08DJ7
Q2TBR9	A0A3Q1MIB2
A0A452DIU2	Q08E26
O46414	G3MZB0
A0A3Q1LJS5	E1BJI2
P04896	E1BK04
F1MD34	E1BKV9
Q2KJ93	E1BKW3
A0A3Q1MLH4	Q3SX23
A0A3Q1MAS9	E1BGS4
Q5KR47	E1BH79
F1MNG3	E1BHR5
Q3ZBH8	E1B941
E1B8C2	Q3SZA0
Q3T0Q4	A0A3Q1NDT7
F6RMR4	E1BIJ4
F1MEW4	A0A3Q1LMJ2
Q1RMJ6	A0A3Q1M571
Q29RT7	A0A3Q1LRR7
A0A3Q1MFA6	A0A3Q1N1M7
A0A3Q1MG31	A0A3Q1ND89
A0A452DIU3	I6L9J8
A0A3Q1N238	E1BFW0
F1MGX8	E1BG95
Q0IIG8	E1BDF5
Q58DA0	Q3T0D3
Q58DN4	F1MV04
G1K1B4	F1MV33
A6QLV1	F1MVR0
P80209	F1MW27
A7YY28	F1MWH2
A0A3Q1M6B2	A0A3Q1MR69
A0A3Q1LZ47	A0A3Q1LXU0
A0A3Q1N208	A5PJA6
Q3ZCD7	Q32PA0
F1MYG0	Q32PA8
A4FUA8	Q32PB9
A4FV54	Q32PJ6
Q1LZ81	E1BN75
A0A3Q1NJQ5	A0A3Q1NDY2
O46629	Q3MHH4
E1BAK6	A0A3Q1M461
A0A3Q1M2H4	F1MJQ8
A7MAZ5	A0A3Q1LXV9
G5E6I9	F1MZT8
G8JKV5	A0A3Q1MQQ1
E1BB52	Q0VCZ3
A0A3Q1LXR9	Q0VFX9
A0A3Q1LYE7	Q148G7
A0A3Q1MDI3	Q17QN6
F1MBB7	Q17QS1
Q3MHX5	E1BLF0
Q3MHL4	E1BLX2
A0A3Q1MK32	E1BMZ8
Q3MHE8	Q3SYZ9
Q3MHL3	Q3SZ12
A0A3Q1MIE7	A0A3Q1MUQ6
A0A3Q1LQF0	Q3ZBV3
F1MMD5	Q32KM1
A0A452DJ82	Q0VCF9
P11116	Q0VCP1
P11966	F1MNT2
G3X7Y5	A0A3Q1MST5
P05631	A0A452DI99
A0A3Q1N8I6	Q2KJD8
Q3SZR8	F1MBM5
F1MW06	F1MBQ2
Q3SZ90	F1ME38
E1BG23	A0A3Q1LLU9
F1MSJ6	Q2TBN3
Q3T0D5	A0A3Q1LQT9
E1BCZ9	A0A3Q1MAQ6
A7MBD4	Q2TBS9
Q3ZBW4	Q2TBT5
Q3T165	F1MH20
Q3T199	F1MM20
Q3T0T7	F1MSS9
Q3T0U2	F1MST1
Q3T0W9	A0A3Q1M4P1
E1BBR9	Q1LZD3
A0A3Q1MMR9	F1MDA7
A0A3Q1LQ01	A0A3Q1MAR8
P31404	Q2TBH1
F1MWE0	Q17R07
F1MVT7	Q1JQ98
Q0IIF7	Q1JQA7
F1MK30	Q1JQC2
F1MZK4	F1MNS8
P68509	F1MPS0
A7E3T7	F1MPW7
A6QPX8	F1MRW5
A6QLS9	A0A3Q1M099
Q5E956	A0A3Q1MEV4
Q5E964	A0A3Q1MMW9
P22292	A0A3Q1M0E6
F6QQ60	A0A3Q1M0W2
F6QFI8	A0A3Q1M1E5
F1MR14	A0A3Q1M1H1
A0A3Q1MT44	E1BA81
A4IFC3	G5E683
Q76I81	G5E6P3
E1BK63	Q08DH9
Q5E9J5	A0A3S5ZPQ7
Q5E984	A0A3Q1M5W7
Q5E988	A0A3Q1M1K6
A0A3Q1MLW1	A0A3Q1MSQ0
P61356	A0A3Q1MAF1
A0A3Q1LPN6	A7E2Z2
Q862I1	A7YVH9
A0A3Q1LLS4	A7Z035
A0A3Q1LHD8	Q17QK5
A0A3Q1NC75	A0A3Q1LWP9
A0A140T898	G5E5X0
F1N3Q9	O19137
A0A3Q1LQ76	G5E600
A0JNE9	A0A3Q1M4T7
A0A3Q1NMJ3	A0A3Q1M3Q6
Q9BGI1	A0A3Q1M3X1
Q9MZ13	A0A3Q1MUN8
Q0VD16	A0A3Q1MPU8
A0A3Q1MAF5	E1BD29
F1MEX9	A6QR44
Q17QP9	F1MBF6
A5PK63	A0A3Q1MEK5
A0A3Q1NGX5	A0JNC4
G8JL06	A0JNI5
F1MZZ9	A0JNN6
A7YWF1	A0A3Q1M1P9
A0A3Q1M930	A5PKF5
A0A3Q1MCH6	A0A3Q1MRA0
A0A3Q1MCJ7	A0A3Q1LI76
A2VDP1	A2VDZ9
A0A3Q1NE17	A2VE01
E1BP91	A3KN05
Q32LE9	A4IF69
E1BLZ8	G3X6V2
F1MLM2	A4IFA8
F1MM36	Q3SX39
A0A3Q1LTB0	Q148D6
Q27971	Q3ZCE8
P11024	A7MB57
G3N3X2	Q5E946
O77784	Q5E953
O97680	A4FUF0
P12234	F1MF48
E1BHT5	A0A3Q1N465
A0A3Q1LMM6	A2VEA3
A0A3Q1LLD4	Q08DI5
A0A3Q1MEJ9	Q56JX6
A0A3Q1MIA4	E1BHM9
F1N533	A0A3Q1MEL2
P61223	A7YWA1
E1BEM3	A8E658
Q1LZA3	A0A3Q1MJA8
Q17QG2	Q3ZCC9
Q3T0D7	Q58DU5
Q3ZBG0	Q58DV0
Q3T105	Q58DH8
Q2HJD0	A0A3Q1M6Q0
Q0VCK0	P81287
A0A3Q1LMV5	F1MXY8
Q0VBZ5	A0A3Q1N1C2
Q5E995	Q0P5H2
Q5E9F9	Q09430
F1MDN4	Q0II26
Q2M2T1	A0A3Q1N7H4
P62833	Q08DR0
P62935	A6QLC9
P62992	Q58DS6
F1N0E6	Q58DT8
F2Z4J7	F1MIW9
A0A3Q1N177	F1MJB1
E1B7R4	A0A3Q1LQ27
A7Z055	A7YY73
F1MYV9	A0A3Q1MFL9
Q5E959	A0A3Q1M2T5
F1MMY9	A0A3Q1MVS3
A0A3Q1MKQ7	A0A3Q1M211
Q5E954	F1MMS4
F1N3S4	F1MMU4
A0A3Q1LNG7	F1MNS7
G5E630	F1MKN2
A0A3Q1MI08	F1MKV5
F1MIU2	F1MKY8
Q2HJG5	Q2KIW9
Q2HJ58	A0A3Q1LL25
Q32L48	Q17QH5
F1ME65	Q2KJ71
A1A4K8	Q2KJ73
A0A3Q1MLP3	Q2NKU4
E1BDM8	A4FV40
Q3T087	A1A4I9
Q3ZBT6	Q3ZCD3
Q3T160	F1MMF6
A0A3Q1MSP0	A6H768
A0A3Q1LM35	Q3T103
A0A3Q1LHD2	Q3SX32
P48734	Q3SYT5
P61157	Q3SZ11
F1N6Y7	Q3SZ29
Q9XSI3	Q17QQ6
Q3T0S6	Q17QL4
G3X6R3	F1MCK7
G8JKX8	F1MDS3
Q58DS9	A0A3Q1MH36
A0A3Q1LM20	Q2KJD3
P68102	Q2KJD7
Q76I82	F1MUX7
A7MBI6	Q2TBW6
P60661	Q5E9Q0
D3K0R6	A6H799
A5PJZ1	A0A3Q1MFX7
A2VDX0	A6QL77
Q2KI84	A0A3Q1M5N0
F1MFZ7	A0A3Q1N744
Q2TBH2	Q2NL01
A0A3Q1NN67	A0A3Q1MFY6
A0A3Q1MDT7	Q2NL37
A0JND2	Q0VCL5
Q3ZBG1	Q0P592
A0A452DJM0	A0A3Q1LX60
Q3T057	A0A3Q1LX70
A0A3Q1LPQ0	F6Q508
Q5E947	A0A3Q1MJ40
F6RSR1	F1N4Q5
Q3SZM1	A0A3Q1MEC5
A0A3Q1M5Q7	Q24K00
A0A3Q1MA86	Q24K02
Q3T003	Q24K16
E1B864	Q1RMH8
F6QH94	P00366
F1MMK8	Q0P5H6
Q3MHK9	Q0P5M4
A6QLZ0	A0A3Q1LJD2
Q2KJ77	F1MQK9
F1MM59	F1MRS1
A0A3Q1M1K1	F1MTF0
A0A3Q1MHG7	F1MQE1
E1BIG6	G3MY80
Q3T0Y1	G3MZK0
A0A3Q1NLI5	A0A3Q1LUP5
A0A3Q1MA60	Q2TA37
A1L5B7	A0A3Q1LSS3
Q3SYR7	Q2TBG8
A6QNM9	Q2TBI4
A0A3Q1M5R8	F1MKD1
A5PJZ5	Q2T9S4
Q2LGB8	Q2T9V9
A4FUD0	F1MTU6
A3KN51	Q3T120
A5PK88	A0A3Q1MKB6
A4FUC9	P00396
F1MJQ1	F1MNQ4
A0JN78	A0A3Q1MQ80
Q29RQ2	A0A3Q1MF87
Q2KIS4	F1MZL6
G5E532	Q2YDE4
O46375	F1MLE8
E1B9L5	F1MIE2
G5E5C8	A0A3Q1MJK5
A5PJY9	A6QQS0
E1BFV0	A0A3Q1MKH2
A6QLG5	A0A3Q1MRA2
F1MWU9	E1BHN4
Q58DQ3	A0A3Q1LV65
A0A3Q1MDR4	G3X736
Q5E9I6	G3N1U1
F1N0I9	F1MQI4
A0A3Q1LL63	F1MEP1
A0A3Q1M119	A0A3Q1LN44
Q3SWY2	E1BHA5
A0A3Q1MAG5	A0A452DIA6
A0A3Q1M318	Q32PG1
A0A3Q1NE22	G3N274
Q3T054	A7MB95
A0A3Q1M1U2	A0A3Q1LPS9
A0A140T894	A0A3Q1M5Z9
Q3B7M5	A0A3Q1LPX4
Q3ZBF6	P11023
A0A452DJF6	G3X696
A0A452DJG7	G3X6A9
Q29RL9	A0A3Q1M1V2
P61286	A0A3Q1LRF2
A0A3Q1M0H8	E1BD02
A0A3Q1N402	A0A3Q1MJX6
A0A3Q1LV94	A0A3Q1LQU5
Q3SZF2	A6QR68
Q3ZCE2	F1MEW7
Q3SWX2	A0A3Q1N1E9
Q2KI95	A0A3Q1MKK6
F1MH34	A0A3Q1LTT9
Q2HJ49	F1MLW0
G3MZZ6	A0A3Q1LRX5
G1K1X0	A0A3Q1N2M4
Q5E958	A0A3Q1MQW5
A0A3Q1MUH7	A0A3Q1LSS0
Q2KHU8	Q3MHF8
A0A3S5ZPM3	Q3MHH2
Q1RMR2	E1BN25
Q3SYU6	E1BNC4
Q3SWX8	E1BLT3
Q9BGI3	E1BM03
A0A3Q1M0T4	E1BM12
P07589	E1BMD6
A0A3Q1MJD9	A0A3Q1N1T4
A0A3Q1LG95	A0A3Q1LMP4
Q5E9D5	A0A3Q1LMQ6
A6QLL8	E1BGI6
A0A3Q1MJE6	A0A3Q1MUC8
F1N7C1	F1ME46
Q3T0E7	A0A3Q1MSG9
F1MZY2	E1BNI8
P63103	P12344
E1B7F5	A0A3Q1LNY5
Q3T122	E1BE28
A0A3Q1MJ04	A0A3Q1LPD0
F1MVC0	Q0P568
Q58D56	A0A3Q1LVF4
A0A3Q1M5R4	A0A3Q1MUH2
A0A3Q1M8D4	A0A3Q1MYB1
A0A3Q1MTT2	A0A3Q1MR24
A5D7A2	Q32S26
A4FUC6	Q32LP9
A0A3Q1N0D7	Q32KX7
A0A3Q1MFI5	Q32LE4
E1BIX5	Q3MHR7
A5PJD6	Q3MHY6
A0A3Q1MAH7	F1MRK2
A0A3Q1N6D1	Q0VCJ2
A0A3Q1NEM4	F1MYH8
Q58DT1	Q3SZ19
Q0VCX5	E1BLD2
P53619	Q3SWZ6
E1BB17	Q3SX40
Q3T0P6	A0A3Q1LX49
Q58DW5	F1MGR8
P67808	F6RXS3
A7E3Q2	F6RYN2
E1BKC4	F6Q6K1
A0A3Q1M5Y3	F6QED7
A7MBC5	Q2YDI8
E1BGE5	A0A3Q1MI18
F1N6W2	Q0VCY1
A0A3Q1LX10	Q0VC80
P00829	A0A3Q1LJ39
F1MG05	F6RQS5
Q3MHP5	F1MIZ9
Q2KJ25	A0A3S5ZPG7
F1MU24	G3MWG5
Q32LE5	G3MX53
A0A3Q1LNX9	F6R5E4
E1BKZ1	F6RM04
F1MK61	F1MBE0
Q3T0X6	Q0VCK9
Q3T0V4	E1BFD1
A0JBZ9	A0A3Q1LKV8
P17248	A0A3Q1LJR0
A0A3Q1NCQ2	A0A3Q1LK42
Q2KJI2	A0A3Q1M0Z6
A0A3Q1M3K4	A0A3Q1MHX1
F6Q5U0	E1BG76
G3MZH4	E1BI11
O77588	Q3SZ25
E1BHM5	E1BFW9
E1BKG4	A0A3Q1MM24
A0A140T861	Q0VC53
Q3SYZ4	F1MUZ0
A0A3Q1MQS3	F1MV70
Q6EWQ7	A0A3Q1LLX0
Q3ZC07	E1BFZ3
A0A452DI45	A0A3Q1MBP5
A6H7E3	A0A3Q1MM51
Q5E9F7	Q3SZ73
F1MXE4	A0A3Q1M4Z0
E1BAJ4	Q3SZC6
Q3ZCA7	Q3SZF8
A6H7H1	G3MY67
Q1RMR3	A0A3Q1LHT7
A0A3Q1M3M3	A0A3Q1LHW9
F1MBS4	F6RMA0
F1MDH3	A0A3Q1NG70
F6S1Q0	A0A3Q1N7Y1
A0A3Q1MJ74	Q1RMQ2
H9GW43	A0A3Q1LZ84
F1MX40	E1BIJ8
A0A3Q1MG76	Q3SZG9
O18789	Q3SZJ9
A0A3Q1LRY6	G8JL05
A0A3Q1LV36	P35466
Q2KJ46	A0A3Q1MLQ5
A0A3Q1LQI0	P27925
F1N4V5	Q3SZZ0
F1N7I6	G3X7E1
E1B9Q4	E1BC37
A0A3Q1M1D5	F6PYH3
Q3T149	F1N091
Q2TBQ5	F1N120
A7E320	F1N671
A7YW98	F1N6B6
Q3ZC44	F1MTZ0
F1MS94	F1MTZ8
F1MJ55	Q3T0E1
F1MKU0	E1BE86
P48616	E1BEJ3
A0A452DI24	Q3T035
A0A3Q1M0L3	F1MS68
A0JNE6	E1BCV0
Q5E970	A0A3Q1MK41
Q9XSA7	A0A3S5ZP61
Q04467	P61285
Q5E9A3	F1N3L7
Q5E9R3	F1N3Z8
A7MBH9	F1N469
Q0VCY7	F1MVN0
Q5BIR5	Q0P5K3
Q3SZC4	G8JKV1
F1MMZ9	Q9XSC3
Q32PI1	G3X6F7
Q2NL22	A0A3Q1M5C0
A0A3Q1MUU9	Q9TT94
F1N3Z3	A0JN63
Q2KJH7	E1BCF6
A7MBJ5	E1BCT7
P02722	E1BAL2
E1BPM4	E1BAT8
A5D9H5	E1BB75
F1MSC3	E1BBY7
F1MQU4	E1B9I1
A2VE06	E1B9N7
A0A3Q1LSR0	A6H7I6
F1MZ95	A5PKD6
Q9XSJ4	A0A452DIM7
P79103	P62248
A7MBG8	F1N1T6
Q5E9F5	F1N2G1
Q5E9J1	E1BCE0
A5D9B4	A3KMW0
F1MUN7	A3KMX6
G5E518	Q5EAD0
Q0VCY3	Q6PZ03
Q56JV9	A5PKI2
A0A3Q1LVW2	A6H797
Q3SYV6	A6H7B7
A6QLG6	F2Z4I6
Q3MHE4	Q8WMY2
E1BLV6	A5D7N5
Q3SZN8	Q7YRD0
A0A3Q1N8C9	A4IFJ8
F1MWD3	A4IFM5
F1N0E5	A0A3Q1MDA1
A0A3Q1N9C8	A0A3Q1MRG7
P63009	Q3ZBL5
A3KN04	F1MG12
A0A140T866	Q3ZBP3
D3JUI8	Q3ZBD0
Q3ZCI9	E1BC24
P19858	E1BC36
P12378	Q0P570
Q3ZCK1	A5D7R9
A0A3Q1MNM7	Q5E9A1
E1B7W1	Q5E9E6
Q05B79	A6QQV8
Q3T147	A6QQX0
Q1JPJ8	F1MHD9
A0A3Q1LRW8	A6QLW0
Q2KJ47	A6QQ16
A0A3Q1MTB9	Q3ZBR5
P09867	A0A3Q1MC88
G3N3S2	G3MY01
F1MUZ9	F1MZ05
P10096	A0A3Q1MTZ7
A0A3Q1MM65	F1MYA8
Q2T9S0	Q5E9N3
A0A3Q1LIR5	A0A3Q1MJR8
E1BKX3	E1B9Q8
A0A3Q1MUD4	E1B9S7
A0A3Q1M994	E1BA06
P63243	E1B893
P37980	E1B8C0
F1MZV1	E1B8D6
Q3T102	G3X6P5
A0A3Q1MJU5	Q3T0M7
Q0VCK5	A7MBG0
A0JN39	Q2KII4
A0A3Q1MDM5	F1MHC2
Q0VCM4	F1MFW8
F1N0J2	Q29S11
E1BEG2	Q29S22
Q27970	Q2HJ47
A0A3Q1MGI8	F1MJV3
Q3T169	A0A3Q1LXE1
A0A3Q1MC00	A0A3Q1LXL0
A1A4J1	A6QQP0
A4FUY8	A0A3Q1LYI6
A4IFE6	G5E5S2
P20072	Q08DQ6
Q3MHL7	A7Z061
F1MJM0	E1BGN7
A0A3Q1LWU2	A0A3Q1M7D5
Q3ZBH0	A0A3Q1LWZ6
Q8SQH5	A4FV36
F1MX38	A0A3Q1LZW7
A0A3Q1LYM9	E1BNA1
A0A3Q1MYM4	A0A3Q1LZE4
P49410	A0A3Q1M4E8
A0A3S5ZPJ6	F1MDZ8
E1BF20	A0A3Q1M2D2
P32007	A4IF71
F1MZU1	Q3ZCE1
F1MN93	A0A3Q1M8E4
Q3T0K2	F1MD37
F1N556	F1MUH9
F1MZ21	A2VDN6
A7Z019	A0A3Q1M712
E1BDE7	F1MAZ6
Q2KJH6	Q0VCU5
Q2KJ42	A0A3Q1LSN9
A0A3Q1LKU3	G3N2P2
A0A3Q1N108	A6H754
P81948	A0A3Q1N552
P31976	Q3ZC65
F1N650	A5D7C1
Q3ZCJ7	A5D7N9
F6PSE2	A0A3Q1M6K8
G5E531	A0A3Q1M4K0
O02751	A0A3Q1M4X8
A0A3Q1M1M7	F1N230
F1MNF8	Q2KIQ7
F1MBT6	F1MVK2
Q2HJ81	A6QLI8
A0A452DJ66	Q1RMI2
Q95M18	Q148D3
Q6B856	Q3ZC41
E1BJB1	A5PJS6
Q08DJ3	A0A3Q1M9J2
F2Z4C1	Q0P5I7
Q0VCX2	G5E5C4
A5D7E8	A7MB12
P81947	A0A3Q1MFJ3
Q3ZCH0	Q2KJ64
A0A3Q1MME4	F1MJ09
Q2HJ60	F1MCH0
P60712	A0A3Q1MN60
Q27975	A6QPY0
Q3SZ54	A0A3Q1MD87
P63258	A0A3Q1M822
Q2KJD0	A0A3Q1M6W0
Q95L54	A0A3Q1M4Q5
A5PJP2	A5PJF6
A0A3Q1LMX0	Q32LF5
P68103	Q2YDJ0
Q3MHM5	F2Z4G3
F1MLK1	Q1RML0
F1MJ56	Q1RMR8
E1B7Q7	Q2KHW4
F1MI47	Q2KHX7
F1MU12	Q17QZ9
A3KMV5	A0A3Q1LNZ7
E1BIB4	Q2YDM1
Q27991	Q3MHM7
Q3ZBU7	Q3MHR2
E1BQ37	Q32KX8
F1MPU0	Q32KY4
P19120	A0A3Q1M0D7
A7Z014	F1N6Q4
F1MLB8	F1MIB3
Q3T0D0	G5E6N7
A5PK74	A0A3Q1M037
P19483	E1BMA5
E1BEB8	A0A3Q1LZ55
G5E631	A0A3Q1LWR7
Q3ZBH9	A0A3Q1M177
A0A3Q1LLM7	F1N6T8
A0A3Q1MBS5	F1MZD9
A6H7F8	F1MZE4
F1MXI4	F1MZK0
F1MWN1	F1MYH7
G5E5T1	G3N3E5
A0A3Q1M2L8	F2Z4J6
Q0IIK5	F1MHA1
Q3ZBT1	F1MHQ6
F1MYI2	A0A0A0MPA4
A0A3Q1NJB1	Q56JX8
P04272	E1B7K5
F1N0Y9	Q08DU9
A7MBI5	F1MIW8
F1MRW7	Q05B71
F1MHR6	Q02399
P08728	Q2HJ94
F1MCT8	A3KN22
A5D7D9	A0A3Q1LIX8
A5D984	A7MB77
Q76LV2	Q5BIR6
A0A3Q1M3N4	Q3ZCK9
E1BNQ9	F1MB60
A0A3Q1LKN6	Q56JV6
A0A3Q1N134	Q5E9X4
A0A3Q1MJD5	A5PJE5
E1BKM4	Q5E9D0
A4IFB1	P68530
A0A3Q1LW23	F1MXK2
E1BFZ9	F1MY97
F1MC86	F1MYG2
A3KMV6	F2Z4J5
F1N3F6	Q3ZBE5
A7E307	Q5E983
Q2KIZ8	Q5E987
A0A3Q1MCV5	A6QNP8
A0A3Q1M0D6	A6QNY5
E1BDX8	A0A3Q1N6D4
Q76LV1	A6QQR1
Q3SYU2	Q5E973
E1BE98	Q29RH4
A0A3Q1M155	Q29RK4
A0A3Q1MVZ1	A0A3Q1M3Q7
F1N052	F1MFY1
A4FUD9	Q29RZ0
E1BPX9	F1MJI7
F6QHI8	Q3T171
E1BKT9	Q3T197
E1BGC5	A0A3Q1MHP8
A5D7D1	A0A3Q1MHX8
F1MDU7	A0A3Q1LKU1
A0A3Q1MIB0	G3N365
F1MYG5	A0A3Q1MUV3
A0A3Q1LYL5	A0A3Q1LT38
A0A3Q1MQ76	F6PTQ9
A4FV90	Q1RML7
F1MMA0	A0A3Q1LWD5
F6RF21	A0A3Q1MCD5
Q28141	A0A3Q1LV82
F1MX61	A6QR61
F1MQ37	Q2KJ81
G3MZY8	Q2KJA2
A0A3Q1LMV9	A0A3Q1LSB2
Q71SP7	F1MD78
A0A3Q1MIX4	A4IFR1
F1N7I5	A3KN48
A0A3Q1LV98	A4IFV0
Q29RK2	F1N7H0
F1N647	F2Z4H3
A0A3Q1M0Y7	A0A3Q1MIX5
F1N169	F1N331
A0A3Q1LXK9	F6QRK7
A0A3Q1NE82	A5PJX0
E1BGH6	A5PKG4
	Q5EA53
	Q5EA68
	A0A452DHY7
	Q5EA99
	Q5EAB2
	Q5E9Y6
	Q3ZBJ1
	E1B8Q4
	E1B9H3
	Q3T0L7
	E1BB38
	F1N1U0
	Q5E9Y0
	A5PJT3
	P49004
	A0A3Q1NNJ3
	A0A3Q1LUL4
	A0A3Q1LT33
	A0A3Q1LX06
	G3MY50
	A0A3Q1LUB7
	A0A3Q1LUE8
	Q3T0E0
	Q3T0F4
	Q3T0F7
	Q0P5L0
	F1MTW8
	F1MUQ6
	Q3T094
	F1N551
	F1N0H5
	E1BDU9
	Q3SZX8
	E1BC70
	E1BEI2
	A0A3Q1M1W9
	E1BD64
	Q3T0C8
	F1MAV4
	F1MBJ4
	F1MBQ0
	Q2NL24
	F1MCZ7
	Q08DE0
	A0A3Q1ME43
	A0A3Q1NJX5
	E1BFG7
	F1MWW9
	Q3SZQ6
	Q3SZB3
	Q32PB8
	Q32KW2
	G3N3V3
	G3N002
	A0A452DJ21
	Q9N181
	F1MWR2
	F1MWS7
	F1MV85
	Q0P5N2
	F1MVT0
	E1BHR3
	P00515
	Q08DH1
	P60902
	A0A3Q1MAI4
	A0A3Q1NJ70
	A0A3Q1M143
	A0A3S5ZPH1
	A6QPQ9
	F1MPL6
	F1MQ96
	Q1LZ79
	Q1LZ95
	Q2T9V5
	A0A3Q1MHC9
	Q2TBV1
	Q3SZJ2
	Q3SZM5
	E1BJC0
	E1BJF6
	E1BKM5
	Q3MIC0
	Q3SYV4
	Q3SX30
	A0A3Q1NDV9
	A0A3Q1MHD7
	A0A3Q1LH60
	P33946
	A0A3Q1MS21
	P25417
	E1BIE7
	A0A3Q1MQR5
	A0A3Q1LSM9
	A0A3Q1LQW2
	F1N301
	A4FUZ3
	G3MZ54
	F1MXZ2
	A0A3Q1N4V3
	G3N2L2
	A0A3Q1M630
	P10103
	G3N3N1
	F1N0D3
	A0A3Q1MN84
	A0A3Q1MSC8
	A0A3Q1LVB7
	A0A3Q1N1X1
	A0A3Q1LPA8
	A0A3Q1LPL7
	A0A3Q1N2S6
	A0A3Q1N3C7
	Q0VD10
	A0A3Q1M4M4
	P13753
	E1BN58
	E1BNB5
	E1BM93
	Q3MHI4
	Q3MHL8
	E1BMN2
	F1MTX3
	A0A3Q1N141
	Q0X0C4
	Q10568
	F1N6M1
	E1BMF1
	Q148J6
	Q17QN2
	F1MPP1
	Q0VD53
	Q3SX41
	Q0VCB2
	Q3SYV1
	A0A3Q1MCJ8
	P23356
	A0A3Q1LKE6
	A0A3Q1LMC8
	Q0VFX8
	A0A3Q1N2E4
	E1BH02
	A0A3Q1MF86
	A0A3Q1MGC9
	Q08DQ9
	Q08DX5
	Q08E22
	Q0P584
	A0A3Q1N389
	A0A3Q1LPK2
	Q0P5A6
	A0A3Q1MNY8
	Q3ZBE9
	Q3T0X5
	A0A3Q1MDR9
	A0A452DIW4
	P80724
	P82922
	A6QLT5
	Q58DP0
	Q08DJ8
	Q08DK4
	Q08DP0
	A0A3Q1M8Q6
	F6R1H3
	A0A3Q1M724
	A0A3Q1MD22
	A0A3Q1MAB6
	A0A3Q1M4C4
	F1MYQ1
	Q58D96
	Q2HJC9
	F1MLQ1
	Q2KHW8
	F1MMF4
	Q5E952
	Q2KI19
	Q2KIC5
	F1MEM4
	A4IF97
	Q17QZ0
	Q3SZN4
	Q3ZBH5
	A6H772
	A4FV97
	Q3T0H4
	Q32LC3
	Q861S4
	Q2KHT7
	Q2KIC0
	Q2HJ26
	F1N238
	A0A3Q1MWA3
	A7YY49
	A7YY55
	A0A3Q1N7X1
	Q2KJ37
	A5PJG7
	Q0VD29
	A6H742
	A0A3Q1LXX0
	A6H769
	A0A3Q1MBG4
	Q3ZBX9
	A5D989
	A0A3Q1MTV4
	A0A3Q1MDP8
	A0A3Q1NHX1
	A6QNT8
	A6QPL4
	Q2TBM8
	Q2HJF6
	Q148M1
	Q2KIC7
	Q3MHW6
	A0A3Q1MIY3
	Q3MHR5
	A0A3Q1LMN7
	A0A3Q1LP63
	E1BMZ9
	A0A3Q1MRT9
	E1BNK6
	A6QLW3
	A0A3Q1MFZ6
	A0A3Q1MKM7
	Q0VCN1
	Q0VCR7
	Q17QC5
	A0A3Q1LXM7
	E1BGX4
	F1N4R2
	A0A3Q1LL60
	F6S1D0
	A0A3Q1M6K6
	A0A3Q1MGQ5
	G3MWK4
	A0A140T846
	Q3SWX9
	A0A3Q1MCQ8
	Q0VCA5
	Q3SZN2
	E1BJV0
	A0A3Q1M7U8
	A0A3Q1LIB4
	P38409
	P26882
	A0A3Q1LII7
	F1MTK0
	A0A3Q1N7M9
	A0A3Q1MD25
	A0A3Q1LVK4
	Q3SX36
	A0A3Q1LUG9
	A0A3Q1MBK8
	A6QQ28
	A0A3Q1N3Q6
	G3N2M4
	A0A3Q1LPW3
	A0A3Q1N0B0
	Q3MHE2
	F1MZR1
	Q32PA4
	F1MPB2
	Q3SZ62
	E1BG07
	A0A3Q1N8Q2
	Q0P5K4
	Q0VC36
	F1MW69
	F1MW83
	F1MWG3
	A0A3S5ZPU0
	A0JN43
	A0A140T878
	A2VDN8
	Q9N2J2
	F1MU79
	Q2TBR9
	A0A452DIU2
	O46414
	A0A3Q1MLK0
	Q1LZB6
	A0A3Q1MMG1
	A0A3Q1MYD1
	Q2YDE9
	F1MSR6
	F1MTK4
	F1MPG0
	F1MPG7
	A0A3Q1LJS5
	P04896
	P05689
	G3MXX3
	F1MTY9
	Q3T0B7
	A0A3Q1LKS3
	E1BE36
	E1BEA2
	E1BDU8
	E1BCV4
	F6PRQ6
	Q8MJG1
	F1MZT2
	F1N0S9
	F1N1H2
	E1BDA1
	F1MD34
	Q1RMU5
	F1MNS4
	A0A3Q1MGH1
	F1MJH8
	F1MEI8
	E1BPQ8
	F1MDW1
	F1MCG5
	Q2KJ93
	A0A3Q1MLH4
	A0A3Q1LVI4
	A0A3Q1LW48
	A0A3Q1MAS9
	Q95115
	A0A3Q1LFR7
	F1MYI1
	A4FUB1
	A6QQL4
	Q5EAC6
	Q5KR47
	Q6T8E9
	F1MSW6
	F1N3G4
	A6H7C4
	E1BBU6
	F1MNG3
	F1N1M2
	A0A3Q1LW53
	Q3ZBH8
	E1B8C2
	Q3T0J9
	Q3T0Q4
	F6RMR4
	A6QPU3
	A6QQ81
	E1BMZ5
	A5D7T6
	Q3T148
	F1MEW4
	F1MFX7
	F1MGC0
	F1MGS0
	F1MH71
	Q1RMJ6
	Q29RT7
	Q0VBZ6
	A0A3Q1MFA6
	A0A3Q1MG31
	A0A452DIU3
	A0A3Q1N238
	F1MGX8
	Q08DS5
	Q0IIG8
	Q58D08
	Q58DA0
	G3MX26
	Q58DN4
	G1K1B4
	A6QLV1
	F1MYN2
	Q58CU6
	E1B9T7
	A0A3Q1MCF2
	A0A3Q1MAP0
	A0A3Q1MXB9
	A0A3Q1LX11
	A0A3Q1M190
	A0A3Q1M8R3
	A7YY28
	A0A3Q1LXV4
	A0A3Q1M043
	A0A3Q1M6B2
	A0A3Q1LZ47
	F1MVX2
	F6QV99
	A0A3Q1N208
	F1MFJ6
	F1MB04
	Q3ZCD7
	Q5E951
	F1MYG0
	A8E4N5
	A6H7B5
	F1MSI0
	A4FV54
	A0A3Q1M902
	Q1LZ81
	A0A3Q1NJQ5
	O46629
	Q0VCH0
	A0A3Q1M816
	A2VE08
	E1BAK6
	A0A3Q1M2H4
	A7MAZ5
	A0A3Q1LWS5
	Q58DR1
	G5E6I9
	G8JKV5
	E1BB52
	A0A3Q1LXR9
	A0A3Q1LYC4
	A0A3Q1LYE7
	A0A3Q1MDI3
	G5E5K1
	Q2T9L9
	E1BPS7
	E1BQ03
	E1BQ32
	Q3MHX5
	Q3MHL4
	A0A3Q1MK32
	Q3MHE8
	Q3MHL3
	A0A3Q1MIE7
	A0A3Q1LQF0
	F1MN80
	F1MMD5
	A4FUE1
	Q3SX26
	E1BJ14
	A0A3Q1LX08
	A0A452DJ82
	P11116
	P11966
	G3X7Y5
	P05631
	A7YWH2
	A0A3Q1N8I6
	E1BCI2
	Q3SZR8
	Q3SZD4
	F1MW06
	Q3SZ90
	E1BI26
	E1BG23
	E1BEP4
	F1MMU6
	F1MMY4
	Q1RMX9
	Q1LZB5
	F1MRT9
	F1MSJ6
	Q17QZ7
	Q3T0D5
	E1BCZ9
	A7MBD4
	Q3ZCA2
	A0A452DJS8
	Q3ZBW4
	Q3ZC13
	Q3T165
	Q3T199
	Q3T0T7
	Q3T0U2
	Q3T0W9
	E1BBR9
	E1B8M0
	A0A3Q1LUB5
	A0A3Q1LTS1
	F1MZU2
	F1MQ26
	A0A3Q1NET3
	A0A3Q1MP77
	A0A3Q1MMR9
	A0A3Q1LQ01
	A0A3Q1LQ77
	A0A3Q1LPX6
	P31404
	F1MWE0
	F1MVT7
	F1MV22
	F1MV66
	Q0P5F2
	Q0IIF7
	F1ML88
	F1MK30
	F1MZK4
	F1MXS4
	P68509
	Q5E996
	A7E3T7
	A7MB21
	A6QPX8
	A6QPZ6
	A6QLS9
	Q5E964
	A0A3Q1LU64
	Q3T0A2
	P22292
	F6RBQ9
	F6QQ60
	Q3T0J0
	F6QFI8
	F1MR14
	A0A3Q1MT44
	A4IFC3
	A3KN07
	Q76I81
	E1BK63
	A5PJR9
	A5PJQ1
	Q5E9J5
	Q5E9B7
	Q5E984
	Q5E988
	A0A3Q1MLW1
	A0A3Q1MI36
	P61356
	A0A3Q1LPN6
	F1N1S8
	F1N2D3
	F1MZR0
	Q8HXM1
	Q862I1
	A0A3Q1MFV5
	A0A3Q1LLS4
	A0A3Q1LHD8
	Q3SZ00
	A0A3Q1NC75
	A0A3Q1N7X4
	A0A3Q1M1V9
	A0A3Q1N181
	A0A140T898
	F1N719
	F1N6I8
	F1N3Q9
	A0A3Q1LQ76
	Q9TU47
	A0JNE9
	A0JN36
	A0A3Q1NMJ3
	Q9BGI1
	Q9MZ13
	Q0VD16
	A0A3Q1MAF5
	A0A3Q1M166
	A0A3Q1LXW0
	A0A3Q1LY33
	A0A3Q1MHP9
	A0A3Q1MEC9
	F1MHP1
	F1MEX9
	Q2KHY9
	Q2KI14
	Q17QP9
	A5PK63
	A0A3Q1NGX5
	A0A3Q1NGY0
	G8JL06
	F1MZZ9
	Q0P596
	A7YWF1
	A0A3Q1M930
	A0A3Q1MCH6
	A0A3Q1MCJ7
	A0A3Q1M0I2
	Q3SX47
	A2VDP1
	A0A3Q1LY69
	Q2KI86
	Q1JQC8
	A0A3Q1NE17
	E1BP91
	E1BN14
	E1BN47
	Q32LE9
	E1BM48
	E1BLZ8
	F1MLM2
	F1MM36
	A0A3Q1LTB0
	Q27971
	Q3SWY3
	G3MZM6
	P11024
	G3N3X2
	O77784
	O97593
	O97680
	P12234
	E1BHT5
	E1BHZ4
	A0A3Q1LMM6
	F1N2X7
	A0A3Q1LLD4
	A0A3Q1LLQ0
	A0A3Q1N7D7
	A0A3Q1MEJ9
	A0A3Q1MIA4
	F1N533
	P61223
	E1BFX6
	E1BEM3
	E1BF96
	Q1LZA3
	F1MWJ3
	F1MP14
	Q17QG2
	Q3T0D7
	G3N016
	Q3ZBG0
	E1B8W1
	Q3T105
	F1N0W1
	E1BAK5
	Q2HJD0
	A0A3Q1M2A6
	A0A3Q1LS53
	A0A3Q1LR68
	Q0VCK0
	P34943
	A0A3Q1LMV5
	A0A3Q1MQM3
	A0A3Q1MAJ0
	Q0VCQ1
	Q0P5J0
	Q0VBZ5
	Q0V898
	Q5E995
	Q5E9F9
	F1MDN4
	Q865S1
	P67939
	Q2M2T1
	P62833
	P62935
	P62992
	F1N0E6
	F2Z4J7
	Q08DN4
	F1N1R4
	A0A3Q1N177
	E1B7R4
	A7Z055
	F1MYV9
	F1MYL8
	Q5E959
	A6QPG6
	A6QL80
	F1MMY9
	A0A3Q1MKQ7
	Q5E954
	F1N3S4
	A0A3Q1N1U0
	F6RA54
	F1N3B9
	F1N1G7
	A0A3Q1LNG7
	A5D7P3
	F1MU19
	A5D7G6
	F1MY41
	G5E630
	A0A3Q1LYN8
	A0A3Q1LZC7
	A0A3Q1MJK1
	H2XJF0
	A0A498UZ20
	A0A3Q1LXQ9
	A0A3S5ZPJ4
	A0A3Q1MI08
	F1N1V0
	A0A452DHZ1
	Q2KIT4
	F1MIU2
	E1BMX2
	Q2HJG5
	Q2HJ58
	Q32L48
	F1MTG9
	F1ME65
	Q3MHY1
	Q3MHG1
	E1BP11
	A1A4K8
	A0A3Q1MLP3
	E1BDX9
	E1BDM8
	Q3T087
	Q3ZBT6
	Q3T168
	Q3T160
	A0A3Q1M2M3
	A0A3Q1MSP0
	A0A3Q1LM35
	A0A3Q1LHD2
	P48734
	P61157
	F1N6Y7
	Q9XSI3
	E1BCR2
	Q3T0S6
	G3X6R3
	A0A3Q1LR04
	G3MX46
	A0A3Q1MRW2
	G8JKX8
	Q58DS9
	F1N565
	Q0V7M0
	A0A3Q1LM20
	P68102
	Q76I82
	A7MBI6
	E1B738
	P60661
	Q3T0G3
	D3K0R6
	A5D7R8
	A5PJZ1
	A0A3Q1N0N9
	A2VDX0
	E1BJH1
	Q2KI84
	A0A452DJ48
	A0A3Q1MW87
	F1MFZ7
	Q2TBH2
	F1MI95
	Q2HJE4
	F1MVH9
	A0A3Q1NLU3
	A1A4K4
	A0A3Q1NN67
	A0A3Q1MDT7
	Q58DA3
	A0JND2
	Q3ZBG1
	A0A452DJM0
	F1MPN0
	F1MRX4
	F1MTI2
	Q3T057
	Q3T0I4
	A0A3Q1LPQ0
	Q5E947
	F6RSR1
	Q3SZM1
	G3X6H5
	A0A3Q1M5Q7
	A0A3Q1LVL3
	A0A3Q1MA86
	Q3T003
	E1B864
	F6QH94
	A0A3Q1LN31
	A0A3Q1ML81
	A0A3Q1LNK8
	A0A3Q1ML38
	A0A3Q1MKW0
	Q3T0S7
	G5E5M1
	A6H7G2
	A0A3Q1M9M4
	F1MMK8
	E1BLT2
	Q0IIA3
	Q3MHK9
	A6QLZ0
	A6QQN2
	Q2KJ77
	F1MM59
	A0A3Q1M1K1
	A0A3Q1M153
	E1BKM0
	A0A3Q1N8S4
	E1BLF7
	A0A3Q1MHG7
	E1BMU6
	E1BIG6
	Q3T0Y1
	A0A3Q1NLI5
	Q2KJ45
	F1N218
	Q3SWY5
	A0A3Q1MA60
	A1L5B7
	Q3SYR7
	E1BPZ7
	Q29RL2
	A6QNM9
	A0A3Q1M5R8
	Q3SX08
	A5PJZ5
	Q2LGB8
	A4FUD0
	A3KN51
	A5PK88
	A5PKM3
	Q67ER4
	A4FUC9
	F1MJQ1
	A0JN78
	Q29RQ2
	Q2KIS4
	G5E532
	A5PJM5
	O46375
	A0A3Q1M0G8
	E1B9L5
	A0A3Q1NCG2
	G5E5C8
	A5PJY9
	E1BFV0
	F1MRT3
	Q2HJ88
	F2Z4I2
	A6QLG5
	F1MWU9
	G3N166
	G3MZ95
	Q0VCT3
	Q58DQ3
	G3MX56
	A0A3Q1MDR4
	A5PJS3
	P79126
	Q5E9I6
	F1N0I9
	A0A3Q1LL63
	A0A3Q1M119
	Q3SWY2
	E1B6X6
	A0A3Q1MAG5
	A0A3Q1M318
	A0A3Q1NE22
	F1MR60
	Q3T054
	A0A3Q1M1U2
	E1BCZ2
	A0A3Q1LV02
	A0A140T894
	Q3B7M5
	Q3ZBF6
	A0A452DJF6
	E1BCI8
	A0A452DJG7
	Q29RL9
	P61286
	A0A3Q1LLB2
	A0A3Q1M0H8
	Q08E18
	A0A3Q1N402
	A0A3Q1LV94
	F1N7U2
	A1A4I8
	Q1RMS5
	Q3SZF2
	Q3ZCE2
	Q3SWX2
	Q2KI95
	F1MH34
	F1MK73
	Q2HJ49
	G3MZZ6
	G1K1X0
	Q5E958
	A0A3Q1MUH7
	Q3T0F9
	Q2KHU8
	A0A3S5ZPM3
	A0A3Q1NNQ9
	A0A3Q1M1Q3
	Q1RMR2
	Q1JQE0
	Q3SYU6
	Q1JQB2
	E1BC65
	A0A3Q1LMQ9
	Q3SWX8
	Q9BGI3
	A0A3Q1M0T4
	P07589
	F1MMK2
	A0A3Q1MPT7
	A0A3Q1MJD9
	F1N7G0
	A0A3Q1LG95
	Q5E9D5
	A6QLL8
	E1BIN9
	A0A3Q1MJE6
	A0A3Q1LF81
	F1N7C1
	A0A3Q1MUA2
	Q3T0E7
	F1N2G9
	F1MZY2
	P63103
	F1MXY9
	E1B7F5
	P67774
	Q3T122
	F2Z4H8
	A0A3Q1MJ04
	A0A3Q1LUM8
	F1MVC0
	Q58D56
	A0A3Q1M5R4
	A0A3Q1LTR8
	A0A3Q1M720
	F1MYP4
	A0A3Q1M8D4
	A0A3Q1MTT2
	A5D7A2
	Q5EAC7
	F1MSQ9
	F6Q087
	A4FUC6
	A0A3Q1N0D7
	A0A3Q1MFI5
	E1BIX5
	F1N166
	E1BMI6
	A0A3Q1MY69
	E1BNZ6
	A5PJD6
	F1MU62
	Q0P5D2
	A0A3Q1MAH7
	A0A3Q1N6D1
	A0A3Q1NEM4
	Q58DT1
	Q0VCX5
	F1N153
	G3N0H4
	P53619
	E1BGX1
	E1BB17
	Q3T0P6
	Q58DW5
	P67808
	A7E3Q2
	E1BKC4
	A0A3Q1M5Y3
	Q3ZBD9
	A7MBC5
	A0A3Q1MTY6
	E1BGE5
	F1N6W2
	A0A3Q1LX10
	P00829
	F1MG05
	Q3MHP5
	F1MC31
	F1MCP5
	Q2KJ25
	F1MU24
	E1BNV4
	Q32LE5
	F1MND5
	F1MM88
	A0A3Q1LNX9
	A0A3Q1M9P1
	E1BKZ1
	F1MK61
	E1BCF8
	Q17R09
	Q3T0X6
	Q3T0V4
	A0A3Q1ME26
	A0JBZ9
	P17248
	A0A3Q1NCQ2
	Q2KJI2
	Q1RMW3
	A0A3Q1M3K4
	F6Q5U0
	G3MZH4
	O77588
	E1BHM5
	A0A3Q1LMV3
	E1BKG4
	A0A140T861
	Q3SYZ4
	E1BEK9
	A0A3Q1MQS3
	Q6EWQ7
	A6QQS5
	Q3ZC07
	A0A452DI45
	A6H7E3
	Q5E9F7
	A7MBB7
	E1B7Q6
	A6QQT5
	F1MXE4
	E1BEI0
	E1BAJ4
	Q3ZCA7
	A6H7H1
	Q2KIV3
	Q1RMR3
	A7E3Q8
	A0A3Q1M3M3
	F1MBS4
	F1MDH3
	F6S1Q0
	A0A3Q1MJ74
	A0A3Q1MCX8
	Q2KID6
	H9GW43
	F1MX40
	A0A3Q1MG76
	O18789
	A0A3Q1LU21
	A0A3Q1LYF0
	A0A3Q1LRY6
	Q9TS87
	A0A3Q1N6B9
	A0A3Q1LV36
	Q2KJ46
	A0A3Q1LQI0
	F1N4V5
	F1N7I6
	A0A3Q1NB13
	E1B9Q4
	A0A3Q1M1D5
	Q3T149
	Q2TBQ5
	A7E320
	A0A3Q1MPV5
	A7YW98
	Q3ZC44
	F1MS94
	G3MZC7
	E1BM26
	F1MJ55
	F1MNL8
	F1MKU0
	A0A3Q1N5S1
	Q5E9T9
	P48616
	E1BEV0
	A0A452DI24
	A0A3Q1M0L3
	A0JNE6
	Q5E970
	Q9XSA7
	Q04467
	Q5E9A3
	Q5E9R3
	F1MR50
	A7MBH9
	E1B7G5
	F1MBS9
	Q0VCY7
	Q5BIR5
	A6QL85
	Q3SZC4
	F1MMZ9
	Q32PI1
	Q2NL22
	A0A3Q1MUU9
	F1N3Z3
	Q3MHX3
	Q2KJC1
	Q2KJH7
	A7MBJ5
	P02722
	E1BPM4
	A5D9H5
	F1MSC3
	F1MQU4
	A6H714
	A5PKK5
	A2VE06
	F1N339
	A0A3Q1LSR0
	F1MZ95
	E1BDS6
	Q59A32
	A6QLT9
	Q9XSJ4
	P79103
[truncated: 250 more rows]

## Sheet: Control_only
Accession	Protein ID	Gene	Fasta description	Mw (kDa)	Length	Protein Group
F1MNM7	F1MNM7_BOVIN	PLIN4	Perilipin 4 OS=Bos taurus OX=9913 GN=PLIN4 PE=1 SV=3	119.39	1208	A0A3Q1MBG9
A0A3Q1MIQ6	A0A3Q1MIQ6_BOVIN	GSDMA	Gasdermin A OS=Bos taurus OX=9913 GN=GSDMA PE=3 SV=1	48.93	439	F1MUE4
A0A3Q1MXJ8	A0A3Q1MXJ8_BOVIN		Ig-like domain-containing protein OS=Bos taurus OX=9913 PE=4 SV=1	21.164	191
A0A3Q1N3I9	A0A3Q1N3I9_BOVIN		Uncharacterized protein OS=Bos taurus OX=9913 PE=1 SV=1	35.257	320	G3N0V0
A0A3Q1MBW4	A0A3Q1MBW4_BOVIN	CARS1	Cysteinyl-tRNA synthetase OS=Bos taurus OX=9913 GN=CARS1 PE=1 SV=1	88.61	786	A0A3Q1LK90;A0A3Q1N855;A4FUC8
Q2TBU1	Q2TBU1_BOVIN	MGC134282	Uncharacterized protein MGC134282 OS=Bos taurus OX=9913 GN=MGC134282 PE=2 SV=1	14.162	123	F6QC40
P26884	FKBP3_BOVIN	FKBP3	Peptidyl-prolyl cis-trans isomerase FKBP3 OS=Bos taurus OX=9913 GN=FKBP3 PE=1 SV=2	25.191	224
A0A3Q1MHV0	A0A3Q1MHV0_BOVIN	DAD1	Dolichyl-diphosphooligosaccharide--protein glycosyltransferase subunit DAD1 OS=Bos taurus OX=9913 GN=DAD1 PE=3 SV=1	9.094	82	Q5E9C2
F1MZD5	F1MZD5_BOVIN	DHRS4	Dehydrogenase/reductase SDR family member 4 OS=Bos taurus OX=9913 GN=DHRS4 PE=3 SV=2	29.454	279	Q8SPU8
Q58CV6	KLDC3_BOVIN	KLHDC3	Kelch domain-containing protein 3 OS=Bos taurus OX=9913 GN=KLHDC3 PE=2 SV=2	43.058	382	F6QVR6
Q3T0R1	RS18_BOVIN	RPS18	40S ribosomal protein S18 OS=Bos taurus OX=9913 GN=RPS18 PE=2 SV=3	17.719	152	A0A3Q1MQW8;A0A3Q1LZK3
Q3ZBV8	SYTC_BOVIN	TARS1	Threonine--tRNA ligase 1, cytoplasmic OS=Bos taurus OX=9913 GN=TARS1 PE=2 SV=1	83.492	723
G3N0J6	G3N0J6_BOVIN	SNRPD1	Small nuclear ribonucleoprotein Sm D1 OS=Bos taurus OX=9913 GN=SNRPD1 PE=3 SV=1	13.241	119	Q3ZC10;E1BCC9
F1MG07	F1MG07_BOVIN	CCDC47	Coiled-coil domain-containing protein 47 OS=Bos taurus OX=9913 GN=CCDC47 PE=4 SV=3	54.28	469	Q3ZC50
Q0IIJ2	H10_BOVIN	H1-0	Histone H1.0 OS=Bos taurus OX=9913 GN=H1-0 PE=2 SV=3	20.951	194
Q3ZBH3	CD151_BOVIN	CD151	CD151 antigen OS=Bos taurus OX=9913 GN=CD151 PE=2 SV=1	27.987	253	A7E3T1;A0A452DIW7
E1BIP8	E1BIP8_BOVIN	SERPINB13	Serpin family B member 13 OS=Bos taurus OX=9913 GN=SERPINB13 PE=3 SV=2	40.75	363
Q3SYW9	CHTOP_BOVIN	CHTOP	Chromatin target of PRMT1 protein OS=Bos taurus OX=9913 GN=CHTOP PE=2 SV=1	26.427	248	A0A452DJ60;A0A3Q1MEN6
Q3MQ24	ATG5_BOVIN	ATG5	Autophagy protein 5 OS=Bos taurus OX=9913 GN=ATG5 PE=2 SV=2	32.431	275
F1MVJ7	F1MVJ7_BOVIN		Uncharacterized protein OS=Bos taurus OX=9913 PE=4 SV=3	123.077	1076
Q32KL2	PSB5_BOVIN	PSMB5	Proteasome subunit beta type-5 OS=Bos taurus OX=9913 GN=PSMB5 PE=1 SV=1	28.609	263
F1MWR3	F1MWR3_BOVIN	ETFA	Electron transfer flavoprotein subunit alpha OS=Bos taurus OX=9913 GN=ETFA PE=1 SV=1	34.957	333	Q2KJE4
F1MB32	F1MB32_BOVIN	A2ML1	Alpha-2-macroglobulin like 1 OS=Bos taurus OX=9913 GN=A2ML1 PE=3 SV=2	155.559	1396
Q2TA42	ARGL1_BOVIN	ARGLU1	Arginine and glutamate-rich protein 1 OS=Bos taurus OX=9913 GN=ARGLU1 PE=2 SV=1	33.216	273
A0A140T891	A0A140T891_BOVIN	VNN1	Pantetheinase OS=Bos taurus OX=9913 GN=VNN1 PE=3 SV=1	56.98	510	Q58CQ9
Q29460	PA1B3_BOVIN	PAFAH1B3	Platelet-activating factor acetylhydrolase IB subunit alpha1 OS=Bos taurus OX=9913 GN=PAFAH1B3 PE=1 SV=1	25.865	232
A0A3Q1M0A3	A0A3Q1M0A3_BOVIN	BOLA-A	Major histocompatibility complex, class I, A OS=Bos taurus OX=9913 GN=BOLA-A PE=3 SV=1	40.671	360	A7YWH4;A0A3Q1LRW6
P35705	PRDX3_BOVIN	PRDX3	Thioredoxin-dependent peroxide reductase, mitochondrial OS=Bos taurus OX=9913 GN=PRDX3 PE=1 SV=2	28.195	257
A1L578	A1L578_BOVIN	CAVIN1	Caveolae associated protein 1 OS=Bos taurus OX=9913 GN=CAVIN1 PE=1 SV=1	24.631	227	E1BNE7
P61284	RL12_BOVIN	RPL12	60S ribosomal protein L12 OS=Bos taurus OX=9913 GN=RPL12 PE=2 SV=1	17.819	165	G3MZG7;F1MDX5;F1N3R2
P61603	CH10_BOVIN	HSPE1	10 kDa heat shock protein, mitochondrial OS=Bos taurus OX=9913 GN=HSPE1 PE=3 SV=2	10.932	102	A0A3Q1N8Q5
Q5EA61	KCRB_BOVIN	CKB	Creatine kinase B-type OS=Bos taurus OX=9913 GN=CKB PE=1 SV=1	42.719	381
A0A3Q1LX83	A0A3Q1LX83_BOVIN		Proteasome subunit alpha type OS=Bos taurus OX=9913 PE=3 SV=1	25.945	234	Q3T0Y5
A6QLP7	SSRA_BOVIN	SSR1	Translocon-associated protein subunit alpha OS=Bos taurus OX=9913 GN=SSR1 PE=2 SV=1	32.054	286	A0A3Q1LYJ9;A0A3Q1MZP8;A0A3Q1NJT2
A0A3Q1NMC5	A0A3Q1NMC5_BOVIN	RPS24	40S ribosomal protein S24 OS=Bos taurus OX=9913 GN=RPS24 PE=1 SV=1	13.605	118	A0A3Q1NDD3;A0A3Q1N3Q0;Q56JU9
G5E589	G5E589_BOVIN	PSMB1	Proteasome subunit beta OS=Bos taurus OX=9913 GN=PSMB1 PE=3 SV=1	26.318	241	Q2TBX6
P33672	PSB3_BOVIN	PSMB3	Proteasome subunit beta type-3 OS=Bos taurus OX=9913 GN=PSMB3 PE=1 SV=3	22.993	205
P80311	PPIB_BOVIN	PPIB	Peptidyl-prolyl cis-trans isomerase B OS=Bos taurus OX=9913 GN=PPIB PE=1 SV=4	23.744	216	Q08E11
P80209	CATD_BOVIN	CTSD	Cathepsin D OS=Bos taurus OX=9913 GN=CTSD PE=1 SV=2	42.491	390	A0A3Q1M3Z5;F1MMR6
A4FUA8	CAZA1_BOVIN	CAPZA1	F-actin-capping protein subunit alpha-1 OS=Bos taurus OX=9913 GN=CAPZA1 PE=2 SV=1	32.932	286	A0A3Q1N894;A0A3Q1LFG8;A0A3Q1M698;Q5E997;A0A3Q1LXG3
F1MBB7	F1MBB7_BOVIN	TGM1	Transglutaminase 1 OS=Bos taurus OX=9913 GN=TGM1 PE=3 SV=1	93.075	846
Q5E956	TPIS_BOVIN	TPI1	Triosephosphate isomerase OS=Bos taurus OX=9913 GN=TPI1 PE=2 SV=3	26.689	249	A0A452DIX3

## Sheet: H2B_only
Accession	Protein ID	Gene	Fasta description	Mw (kDa)	Length	Protein Group
F1MLP7	F1MLP7_BOVIN	SNRNP40	U5 small nuclear ribonucleoprotein 40 kDa protein OS=Bos taurus OX=9913 GN=SNRNP40 PE=4 SV=1	39.352	358	Q2HJH6
Q2HJH7	MEMO1_BOVIN	MEMO1	Protein MEMO1 OS=Bos taurus OX=9913 GN=MEMO1 PE=2 SV=1	32.525	285	F1MLD8;A0A3Q1N5P3
Q2HJH9	PDCD5_BOVIN	PDCD5	Programmed cell death protein 5 OS=Bos taurus OX=9913 GN=PDCD5 PE=2 SV=3	14.226	125
Q2KI74	TRADD_BOVIN	TRADD	Tumor necrosis factor receptor type 1-associated DEATH domain protein OS=Bos taurus OX=9913 GN=TRADD PE=2 SV=1	34.292	312
A0A3Q1M7W9	A0A3Q1M7W9_BOVIN	DNM1L	Dynamin-1-like protein OS=Bos taurus OX=9913 GN=DNM1L PE=1 SV=1	78.918	709	Q2KIA5
A0A3Q1LFI8	A0A3Q1LFI8_BOVIN		Oligosaccharyltransferase complex subunit OS=Bos taurus OX=9913 PE=3 SV=1	9.012	82	Q2KID7
F1MEM9	F1MEM9_BOVIN	TTC19	Tetratricopeptide repeat domain 19 OS=Bos taurus OX=9913 GN=TTC19 PE=3 SV=3	30.417	268
Q2KIG1	ASF1A_BOVIN	ASF1A	Histone chaperone ASF1A OS=Bos taurus OX=9913 GN=ASF1A PE=2 SV=1	22.938	204
G5E5Y0	G5E5Y0_BOVIN	SNRPB2	Small nuclear ribonucleoprotein polypeptide B2 OS=Bos taurus OX=9913 GN=SNRPB2 PE=4 SV=1	24.827	218	Q2KIR1
Q2KIW5	CENPU_BOVIN	CENPU	Centromere protein U (Fragment) OS=Bos taurus OX=9913 GN=CENPU PE=2 SV=1	46.674	408	F1MTW3
Q2KIY3	WDFY1_BOVIN	WDFY1	WD repeat and FYVE domain-containing protein 1 OS=Bos taurus OX=9913 GN=WDFY1 PE=2 SV=1	46.281	410
F1MK24	F1MK24_BOVIN	CNNM4	Cyclin and CBS domain divalent metal cation transport mediator 4 OS=Bos taurus OX=9913 GN=CNNM4 PE=3 SV=3	86.575	774
F1ML72	F1ML72_BOVIN	RPL34	60S ribosomal protein L34 OS=Bos taurus OX=9913 GN=RPL34 PE=3 SV=2	13.293	117
F1MLM3	F1MLM3_BOVIN		Uncharacterized protein OS=Bos taurus OX=9913 PE=4 SV=3	112.804	994
F1MM55	F1MM55_BOVIN	NUP133	Nucleoporin 133 OS=Bos taurus OX=9913 GN=NUP133 PE=3 SV=1	129.065	1156
Q29S07	BRF2_BOVIN	BRF2	Transcription factor IIIB 50 kDa subunit OS=Bos taurus OX=9913 GN=BRF2 PE=2 SV=1	46.591	421
Q2HJ33	OLA1_BOVIN	OLA1	Obg-like ATPase 1 OS=Bos taurus OX=9913 GN=OLA1 PE=2 SV=1	44.744	396
Q2HJ41	PRP18_BOVIN	PRPF18	Pre-mRNA-splicing factor 18 OS=Bos taurus OX=9913 GN=PRPF18 PE=2 SV=1	39.832	342	A0A3Q1LVR3
F1MGY6	F1MGY6_BOVIN	TEX15	Testis expressed 15, meiosis and synapsis associated OS=Bos taurus OX=9913 GN=TEX15 PE=3 SV=3	324.572	2864
F1MHR3	F1MHR3_BOVIN	ALDH1A3	Aldehyde dehydrogenase 1 family member A3 OS=Bos taurus OX=9913 GN=ALDH1A3 PE=3 SV=3	56.184	512
F1MHT2	F1MHT2_BOVIN	PIP4K2B	Phosphatidylinositol-5-phosphate 4-kinase type 2 beta OS=Bos taurus OX=9913 GN=PIP4K2B PE=4 SV=2	47.337	416
F1MHW3	F1MHW3_BOVIN	TRIR	Telomerase RNA component interacting RNase OS=Bos taurus OX=9913 GN=TRIR PE=4 SV=2	23.225	227
F1MI29	F1MI29_BOVIN	XPO6	Exportin 6 OS=Bos taurus OX=9913 GN=XPO6 PE=3 SV=2	128.904	1125
Q2NL17	CLPT1_BOVIN	CLPTM1	Cleft lip and palate transmembrane protein 1 homolog OS=Bos taurus OX=9913 GN=CLPTM1 PE=2 SV=1	75.881	670
Q27957	TPPP_BOVIN	TPPP	Tubulin polymerization-promoting protein OS=Bos taurus OX=9913 GN=TPPP PE=1 SV=1	23.473	218	A0A3Q1M210;A0A3Q1LWL4
F1N269	F1N269_BOVIN	MYLK	Myosin light chain kinase, smooth muscle OS=Bos taurus OX=9913 GN=MYLK PE=1 SV=3	127.983	1168	Q28824
Q28851	ATPK_BOVIN	ATP5MF	ATP synthase subunit f, mitochondrial OS=Bos taurus OX=9913 GN=ATP5MF PE=1 SV=3	10.297	88	A0A3Q1ML66
F1MG31	F1MG31_BOVIN	CDCA2	Cell division cycle-associated protein 2 OS=Bos taurus OX=9913 GN=CDCA2 PE=4 SV=3	111.028	1011	Q29RT4
A0A3Q1MCE0	A0A3Q1MCE0_BOVIN	BAG6	BCL2-associated athanogene 6 OS=Bos taurus OX=9913 GN=BAG6 PE=4 SV=1	50.456	476	F1MY28
A0A3Q1N5Y0	A0A3Q1N5Y0_BOVIN	NEK1	NIMA related kinase 1 OS=Bos taurus OX=9913 GN=NEK1 PE=4 SV=1	137.487	1211	A0A3Q1MCY1;E1BBM3
G3X6L5	G3X6L5_BOVIN	ARL8A	ADP ribosylation factor like GTPase 8A OS=Bos taurus OX=9913 GN=ARL8A PE=3 SV=2	21.416	186	A0A3Q1MCZ8
A0A3Q1M1X1	A0A3Q1M1X1_BOVIN	PXN	Paxillin OS=Bos taurus OX=9913 GN=PXN PE=1 SV=1	60.768	556	F1MFD1
A0A3Q1M1Z3	A0A3Q1M1Z3_BOVIN	XRCC4	X-ray repair cross complementing 4 OS=Bos taurus OX=9913 GN=XRCC4 PE=4 SV=1	36.402	317	A2VDW3
E1B9M6	E1B9M6_BOVIN	CLK4	CDC like kinase 4 OS=Bos taurus OX=9913 GN=CLK4 PE=3 SV=1	57.554	481	A0A3Q1M291;F1N596
F1MQH3	F1MQH3_BOVIN	FERMT1	Fermitin family member 1 OS=Bos taurus OX=9913 GN=FERMT1 PE=3 SV=1	77.223	677	A0A3Q1M848
A0A3Q1M8G4	A0A3Q1M8G4_BOVIN	LOC107132045	N-acetylglucosaminyldiphosphodolichol N-acetylglucosaminyltransferase OS=Bos taurus OX=9913 GN=LOC107132045 PE=3 SV=1	18.389	165	F1MU60
F1N1H5	F1N1H5_BOVIN	MCM10	Protein MCM10 homolog OS=Bos taurus OX=9913 GN=MCM10 PE=3 SV=3	97.194	870	A0A3Q1M8P0
A0A3Q1MNP4	A0A3Q1MNP4_BOVIN	SPAST	Spastin OS=Bos taurus OX=9913 GN=SPAST PE=3 SV=1	60.755	557	A0A3Q1LWY3;A0A3Q1MR97;A0A3Q1MRP0;A2VDN5
F1N2H4	F1N2H4_BOVIN	AKAP8	A-kinase anchoring protein 8 OS=Bos taurus OX=9913 GN=AKAP8 PE=3 SV=2	73.066	663	A0A3Q1M9C8
E1BGX5	E1BGX5_BOVIN	ZNF787	Zinc finger protein 787 OS=Bos taurus OX=9913 GN=ZNF787 PE=4 SV=3	37.726	358	A0A3Q1M9P8
A0A3Q1M5J5	A0A3Q1M5J5_BOVIN	MSANTD2	Myb/SANT DNA binding domain containing 2 OS=Bos taurus OX=9913 GN=MSANTD2 PE=4 SV=1	27.179	273	F1MDC7
F6RQ97	F6RQ97_BOVIN		Uncharacterized protein OS=Bos taurus OX=9913 PE=3 SV=2	164.483	1489	A0A3Q1M5U4
A0A3Q1NHK5	A0A3Q1NHK5_BOVIN	POLDIP2	DNA polymerase delta interacting protein 2 OS=Bos taurus OX=9913 GN=POLDIP2 PE=4 SV=1	38.36	337	A0A3Q1M655;A5D9H9
A0A3Q1M6K2	A0A3Q1M6K2_BOVIN	DSC2	Desmocollin-2 OS=Bos taurus OX=9913 GN=DSC2 PE=4 SV=1	94.447	855	F1MZF2
A0A3Q1M6Z7	A0A3Q1M6Z7_BOVIN	POLR3G	DNA-directed RNA polymerase III subunit OS=Bos taurus OX=9913 GN=POLR3G PE=3 SV=1	25.787	223	E1BNG5
A0A3Q1MMD6	A0A3Q1MMD6_BOVIN	ZFAND3	Zinc finger AN1-type containing 3 OS=Bos taurus OX=9913 GN=ZFAND3 PE=4 SV=1	23	205	A0A3Q1M7Y9;A6QLV5
A0A3Q1MEW3	A0A3Q1MEW3_BOVIN	TANC1	Tetratricopeptide repeat, ankyrin repeat and coiled-coil containing 1 OS=Bos taurus OX=9913 GN=TANC1 PE=4 SV=1	188.636	1737	A0A3Q1MQE7;A0A3Q1N014;G3X6E6;A0A3Q1M7Z4
Q3T050	Q3T050_BOVIN	RAMAC	RNA guanine-7 methyltransferase activating subunit OS=Bos taurus OX=9913 GN=RAMAC PE=2 SV=1	14.28	118
Q148J7	Q148J7_BOVIN	BAG1	BAG family molecular chaperone regulator 1 OS=Bos taurus OX=9913 GN=BAG1 PE=2 SV=1	26.35	237
A0A3Q1M3B7	A0A3Q1M3B7_BOVIN	ERCC2	General transcription and DNA repair factor IIH helicase subunit XPD OS=Bos taurus OX=9913 GN=ERCC2 PE=3 SV=1	86.871	759	A6QLJ0;A0A3Q1LWZ9
A6QLU8	NXN_BOVIN	NXN	Nucleoredoxin OS=Bos taurus OX=9913 GN=NXN PE=2 SV=1	48.331	435
A6QNT4	F120B_BOVIN	FAM120B	Constitutive coactivator of peroxisome proliferator-activated receptor gamma OS=Bos taurus OX=9913 GN=FAM120B PE=2 SV=1	79.076	700	G5E564;A0A3Q1LRQ2
A6QQ59	KTAP2_BOVIN	KRTCAP2	Keratinocyte-associated protein 2 OS=Bos taurus OX=9913 GN=KRTCAP2 PE=2 SV=1	14.679	136	A0A452DJ51
E1BNJ0	E1BNJ0_BOVIN	TMEM33	Transmembrane protein 33 OS=Bos taurus OX=9913 GN=TMEM33 PE=3 SV=3	26.777	233	A0A3Q1M5C4
A0A3Q1LVK2	A0A3Q1LVK2_BOVIN	TEX10	Testis expressed 10 OS=Bos taurus OX=9913 GN=TEX10 PE=3 SV=1	78.573	692	A0A3Q1M1K0;F1MND3
A0A3Q1LW07	A0A3Q1LW07_BOVIN	CD46	Membrane cofactor protein OS=Bos taurus OX=9913 GN=CD46 PE=4 SV=1	37.368	338	A0A3Q1MNG5;A0A3Q1M522;A0A3Q1N570
A0A3Q1MLV6	A0A3Q1MLV6_BOVIN	LARP4B	La ribonucleoprotein 4B OS=Bos taurus OX=9913 GN=LARP4B PE=4 SV=1	78.118	710	A0A3Q1LTG5;F1MHX7;A0A3Q1MV85;A0A3Q1LR80
A0A3Q1NJA2	A0A3Q1NJA2_BOVIN	LRCH3	Leucine rich repeats and calponin homology domain containing 3 OS=Bos taurus OX=9913 GN=LRCH3 PE=4 SV=1	79.654	713	A0A3Q1LVY6;A0A3Q1LZZ9;A0A3Q1MBN3;A0A3Q1N6B7;A0A3Q1LRH8;A0A3Q1NJL8;E1BGP1
A0A3Q1LRP6	A0A3Q1LRP6_BOVIN	ANO1	Anoctamin OS=Bos taurus OX=9913 GN=ANO1 PE=3 SV=1	111.26	967	A0A3Q1MW97;E1BGK6;A0A3Q1MCG6
F1MZ10	F1MZ10_BOVIN	LRRC1	Leucine rich repeat containing 1 OS=Bos taurus OX=9913 GN=LRRC1 PE=4 SV=2	53.907	477	A0A3Q1LTV0;A0A3Q1MAJ4;F1N0Y1;A0A3Q1LUY1
P00727	AMPL_BOVIN	LAP3	Cytosol aminopeptidase OS=Bos taurus OX=9913 GN=LAP3 PE=1 SV=3	56.289	519
A0A3Q1LYY5	A0A3Q1LYY5_BOVIN	LDLR	Low-density lipoprotein receptor OS=Bos taurus OX=9913 GN=LDLR PE=4 SV=1	85.088	783	A0A3Q1NKK1;A0A3Q1NG72;P01131
E1BAN2	E1BAN2_BOVIN	KATNAL2	Katanin p60 ATPase-containing subunit A-like 2 OS=Bos taurus OX=9913 GN=KATNAL2 PE=1 SV=3	53.914	484	A0A3Q1LUR7
A0A3Q1LUU3	A0A3Q1LUU3_BOVIN	STAM	Signal transducing adaptor molecule OS=Bos taurus OX=9913 GN=STAM PE=3 SV=1	55.81	507	G3N315;F1N4I2;F6RS49
A0A3Q1MR91	A0A3Q1MR91_BOVIN	KANK1	KN motif and ankyrin repeat domains 1 OS=Bos taurus OX=9913 GN=KANK1 PE=4 SV=1	138.14	1274	F1N1B8;A0A3Q1LWI4;A0A3Q1LV62
Q3ZC83	Q3ZC83_BOVIN	SLC29A1	Solute carrier family 29 (Nucleoside transporters), member 1 OS=Bos taurus OX=9913 GN=SLC29A1 PE=1 SV=1	49.882	456	A0A3Q1MJQ0;F6PZI3
A0A3Q1MLJ5	A0A3Q1MLJ5_BOVIN	RRM2	Ribonucleotide reductase regulatory subunit M2 OS=Bos taurus OX=9913 GN=RRM2 PE=3 SV=1	39.06	341	E1BI58
Q08DS9	Q08DS9_BOVIN	DHX40	RNA helicase OS=Bos taurus OX=9913 GN=DHX40 PE=2 SV=1	88.509	779
Q08DW1	Q08DW1_BOVIN	RAB9A	RAB9A, member RAS oncogene family OS=Bos taurus OX=9913 GN=RAB9A PE=2 SV=1	22.91	203
Q08E58	Q08E58_BOVIN	TTLL12	Tubulin tyrosine ligase like 12 OS=Bos taurus OX=9913 GN=TTLL12 PE=2 SV=1	75.537	655
Q0P5E8	Q0P5E8_BOVIN	CHRAC1	Chromatin accessibility complex 1 OS=Bos taurus OX=9913 GN=CHRAC1 PE=2 SV=1	14.73	130
Q0P5G2	Q0P5G2_BOVIN	MPLKIP	Chromosome 7 open reading frame 11 ortholog OS=Bos taurus OX=9913 GN=MPLKIP PE=2 SV=1	19.149	179
Q0VCK1	Q0VCK1_BOVIN	MYADM	Myeloid-associated differentiation marker OS=Bos taurus OX=9913 GN=MYADM PE=2 SV=1	35.309	322
Q6QTG5	Q6QTG5_BOVIN	COX3	Cytochrome c oxidase subunit 3 OS=Bos taurus OX=9913 GN=COX3 PE=3 SV=1	29.846	260	P00415
E1B928	E1B928_BOVIN	ZNF598	RING-type E3 ubiquitin transferase OS=Bos taurus OX=9913 GN=ZNF598 PE=4 SV=3	102.727	946	A0A3Q1LWW3
A0A3Q1MDQ6	A0A3Q1MDQ6_BOVIN	KLHDC4	Kelch domain containing 4 OS=Bos taurus OX=9913 GN=KLHDC4 PE=4 SV=1	62.158	558	E1BGH2
A0A3Q1NGW2	A0A3Q1NGW2_BOVIN	USP34	Ubiquitin specific peptidase 34 OS=Bos taurus OX=9913 GN=USP34 PE=4 SV=1	329.378	2878	G3MYZ7;F1N0A8;A0A3Q1MIV0;A0A3Q1MDV7
F1MAV3	F1MAV3_BOVIN	RBPMS	RNA binding protein, mRNA processing factor OS=Bos taurus OX=9913 GN=RBPMS PE=4 SV=1	24.32	219	A0A3Q1ME01
A0A3Q1ME09	A0A3Q1ME09_BOVIN	MACF1	Microtubule actin crosslinking factor 1 OS=Bos taurus OX=9913 GN=MACF1 PE=1 SV=1	618.671	5422	F1N6H4
A0A3Q1N8T2	A0A3Q1N8T2_BOVIN	PRR12	Proline rich 12 OS=Bos taurus OX=9913 GN=PRR12 PE=4 SV=1	136.304	1350	A0A3Q1ME27;F1MSK1
G3MXY7	G3MXY7_BOVIN	MTA1	Metastasis associated 1 OS=Bos taurus OX=9913 GN=MTA1 PE=4 SV=2	81.015	719	G3MY42;A0A3Q1MEP3;A0A3Q1MK17
A0A3Q1MIG3	A0A3Q1MIG3_BOVIN	ADARB1	Adenosine deaminase RNA specific B1 OS=Bos taurus OX=9913 GN=ADARB1 PE=4 SV=1	77.609	714	F1N0T4
A0A3Q1LQV8	A0A3Q1LQV8_BOVIN	PPA2	Inorganic diphosphatase OS=Bos taurus OX=9913 GN=PPA2 PE=1 SV=1	35.49	313	Q2KIV7;A0A3Q1LXA8
A0A3Q1LMV1	A0A3Q1LMV1_BOVIN	PARP14	Poly [ADP-ribose] polymerase OS=Bos taurus OX=9913 GN=PARP14 PE=3 SV=1	169.338	1506	A0A3Q1MDH0;F1ML90
A0A3Q1N329	A0A3Q1N329_BOVIN	MSRB3	Peptide-methionine (R)-S-oxide reductase OS=Bos taurus OX=9913 GN=MSRB3 PE=3 SV=1	19.911	184
A0A3Q1N827	A0A3Q1N827_BOVIN	SPTAN1	Spectrin alpha, non-erythrocytic 1 OS=Bos taurus OX=9913 GN=SPTAN1 PE=1 SV=1	272.878	2372	A0A3Q1LWG5;A0A3Q1NKL1;E1BFB0;A0A3Q1MT78;A0A3Q1M8L3;A0A3Q1LNC8
A0A3Q1LNR0	A0A3Q1LNR0_BOVIN	SSBP2	Single stranded DNA binding protein 2 OS=Bos taurus OX=9913 GN=SSBP2 PE=4 SV=1	35	331	A0A3Q1LYY1;Q3MHW3;A0A3Q1LNU3;E1BGR0;A0A3Q1MCC0;A0A3Q1MBJ5;A0A3Q1MLD3;A8E4N8
F1N1I9	F1N1I9_BOVIN	MAP7D1	MAP7 domain containing 1 OS=Bos taurus OX=9913 GN=MAP7D1 PE=1 SV=3	90.016	814	A0A3Q1LNR7
A0A3Q1LPW6	A0A3Q1LPW6_BOVIN	TOP3A	DNA topoisomerase OS=Bos taurus OX=9913 GN=TOP3A PE=3 SV=1	109.902	986	F1MGY1
A0A3Q1LUB8	A0A3Q1LUB8_BOVIN	CLASP1	Cytoplasmic linker associated protein 1 OS=Bos taurus OX=9913 GN=CLASP1 PE=4 SV=1	164.806	1500	A0A3Q1LPZ9;E1BQ15;A0A3Q1MIZ8;E1BGU2;G3N2Y5
A0A3Q1MMU9	A0A3Q1MMU9_BOVIN	SLC25A17	Solute carrier family 25 member 17 OS=Bos taurus OX=9913 GN=SLC25A17 PE=3 SV=1	31.869	282	A0A3Q1NLZ1;A0A3Q1N200;Q2KJJ1
A0A3Q1MMZ5	A0A3Q1MMZ5_BOVIN		NIPSNAP domain-containing protein OS=Bos taurus OX=9913 PE=3 SV=1	30.811	263	Q3SWX4
A5D982	A5D982_BOVIN	PTPN2	Tyrosine-protein phosphatase non-receptor type OS=Bos taurus OX=9913 GN=PTPN2 PE=2 SV=1	45.103	388	A0A3Q1MPM2
E1B9D1	E1B9D1_BOVIN	AKT2	Non-specific serine/threonine protein kinase OS=Bos taurus OX=9913 GN=AKT2 PE=3 SV=2	50.656	438	A0A3Q1MQ45;A0A3Q1NH21
A0A3Q1MQR7	A0A3Q1MQR7_BOVIN	LOC786628	Uncharacterized protein OS=Bos taurus OX=9913 GN=LOC786628 PE=4 SV=1	171.706	1504	F1N096;G3N2H7;A0A3Q1MRU5
G3X6V1	G3X6V1_BOVIN	C28H1orf131	Chromosome 28 C1orf131 homolog OS=Bos taurus OX=9913 GN=C28H1orf131 PE=4 SV=2	31.117	275
P07688	CATB_BOVIN	CTSB	Cathepsin B OS=Bos taurus OX=9913 GN=CTSB PE=1 SV=5	36.661	335
P0C0T1	ITPK1_BOVIN	ITPK1	Inositol-tetrakisphosphate 1-kinase OS=Bos taurus OX=9913 GN=ITPK1 PE=1 SV=1	45.842	419	A0A452DKA8
P0C8Z3	UBP22_BOVIN	USP22	Ubiquitin carboxyl-terminal hydrolase 22 OS=Bos taurus OX=9913 GN=USP22 PE=2 SV=1	58.737	514
A0A3Q1MLU8	A0A3Q1MLU8_BOVIN	TCF3	Transcription factor 3 OS=Bos taurus OX=9913 GN=TCF3 PE=4 SV=1	61.365	591	A0A3Q1LPQ4;F1MVI6;A0A3Q1LQN2
A0A3Q1LTW6	A0A3Q1LTW6_BOVIN	PCF11	PCF11 cleavage and polyadenylation factor subunit OS=Bos taurus OX=9913 GN=PCF11 PE=4 SV=1	171.779	1532	F1MU45
A0A3Q1LUA9	A0A3Q1LUA9_BOVIN	TOM1L1	Target of myb1 like 1 membrane trafficking protein OS=Bos taurus OX=9913 GN=TOM1L1 PE=3 SV=1	48.435	434	A0A3Q1NC46;F1MY58;A0A3Q1M456
G3MY31	G3MY31_BOVIN	ING2	Inhibitor of growth protein OS=Bos taurus OX=9913 GN=ING2 PE=3 SV=1	33.218	283
G3MZ52	G3MZ52_BOVIN	CGGBP1	CGG triplet repeat binding protein 1 OS=Bos taurus OX=9913 GN=CGGBP1 PE=4 SV=1	18.82	167
G3MZM8	G3MZM8_BOVIN	VKORC1L1	Vitamin-K-epoxide reductase (warfarin-sensitive) OS=Bos taurus OX=9913 GN=VKORC1L1 PE=3 SV=2	19.832	176
G3MZN2	G3MZN2_BOVIN	RAB31	RAB31, member RAS onco family OS=Bos taurus OX=9913 GN=RAB31 PE=4 SV=2	21.169	192	Q08DC2
G3N0C3	G3N0C3_BOVIN	PPP1R14B	Uncharacterized protein OS=Bos taurus OX=9913 GN=PPP1R14B PE=1 SV=2	15.307	140
G3N214	G3N214_BOVIN	PPP6R1	Protein phosphatase 6 regulatory subunit 1 OS=Bos taurus OX=9913 GN=PPP6R1 PE=3 SV=2	97.038	889
A0A3Q1LG63	A0A3Q1LG63_BOVIN	ATR	Serine/threonine-protein kinase ATR OS=Bos taurus OX=9913 GN=ATR PE=3 SV=1	266.4	2331	A0A3Q1N762;F1MLY7;A0A3Q1M8V1
A0A3Q1N073	A0A3Q1N073_BOVIN	CCDC141	Coiled-coil domain containing 141 OS=Bos taurus OX=9913 GN=CCDC141 PE=4 SV=1	166.015	1463	A0A3Q1LGF9;F1MHQ9;A0A3Q1MK07;A0A3Q1N677
A0A3Q1M203	A0A3Q1M203_BOVIN	KDM1B	Lysine demethylase 1B OS=Bos taurus OX=9913 GN=KDM1B PE=4 SV=1	65.644	590	A0A3Q1LVP9;A0A3Q1NA74;E1BPZ5;A0A3Q1MJL3;A0A3Q1MPW5;A0A3Q1LGR3
F1N0I6	F1N0I6_BOVIN	USP3	Ubiquitin carboxyl-terminal hydrolase OS=Bos taurus OX=9913 GN=USP3 PE=3 SV=2	57.129	501	A0A3Q1N5C0
F1MCH7	F1MCH7_BOVIN	ZMIZ2	Zinc finger MIZ-type containing 2 OS=Bos taurus OX=9913 GN=ZMIZ2 PE=4 SV=2	96.268	922	G3N1J5;A0A3Q1N6E0;F1MP12
A0A3Q1N7N8	A0A3Q1N7N8_BOVIN	RRP7	Ribosomal RNA processing 7 homolog OS=Bos taurus OX=9913 GN=RRP7 PE=3 SV=1	32.598	280
A0A3Q1N8B5	A0A3Q1N8B5_BOVIN	SH3RF2	SH3 domain containing ring finger 2 OS=Bos taurus OX=9913 GN=SH3RF2 PE=3 SV=1	72.432	671	A4IFR5
A0A3Q1M8V2	A0A3Q1M8V2_BOVIN	UBR5	Ubiquitin protein ligase E3 component n-recognin 5 OS=Bos taurus OX=9913 GN=UBR5 PE=4 SV=1	304.947	2760	A0A3Q1LKI5;F1N0L2
F1MN25	F1MN25_BOVIN	CD34	CD34 molecule OS=Bos taurus OX=9913 GN=CD34 PE=4 SV=2	41.298	383	A0A3Q1LL53;A0A3Q1MT64
A7Z087	A7Z087_BOVIN	CPEB4	CPEB4 protein OS=Bos taurus OX=9913 GN=CPEB4 PE=2 SV=1	36.212	322	A0A3Q1LL99;G3N0X6;A0A3Q1LWV1;F1N436;A0A3Q1LV66;A0A3Q1MDU5;A0A3Q1M095;E1BGL3;A0A3Q1MMX4;A0A3Q1N0B1;A0A3Q1LXD4;E1BGL4
A0A3Q1MCR7	A0A3Q1MCR7_BOVIN	PPP1R12B	Protein phosphatase 1 regulatory subunit OS=Bos taurus OX=9913 GN=PPP1R12B PE=4 SV=1	103.092	945	A0A3Q1MBN9;A0A3Q1M6G2;A0A3Q1LLA1
A0A3Q1LXB9	A0A3Q1LXB9_BOVIN	NXPE2	Neurexophilin and PC-esterase domain family member 2 OS=Bos taurus OX=9913 GN=NXPE2 PE=3 SV=1	32.424	286	A0A3Q1LZL2;A0A3Q1LLF6;F1MBK4;F1N184;A0A3Q1NJ96;A0A3Q1MRW8
A0A3Q1MB77	A0A3Q1MB77_BOVIN	TACC1	Transforming acidic coiled-coil containing protein 1 OS=Bos taurus OX=9913 GN=TACC1 PE=3 SV=1	58.277	534	A0A3Q1MSN1;F1MSQ8;A0A3Q1LSQ0;A0A3Q1LP00;A6QNY2;A0A3Q1M5M5;A0A3Q1LLP3;A0A3Q1LS15;F1MDB9;A0A3Q1N9Q2;A0A3Q1M2H3;A0A3Q1M526
A0A3Q1LLZ3	A0A3Q1LLZ3_BOVIN	UGGT1	UDP-glucose glycoprotein glucosyltransferase 1 OS=Bos taurus OX=9913 GN=UGGT1 PE=3 SV=1	150.406	1308	E1B9R3
F6R277	F6R277_BOVIN	TRMT1	tRNA methyltransferase 1 OS=Bos taurus OX=9913 GN=TRMT1 PE=3 SV=2	76.99	703
F6RAC6	F6RAC6_BOVIN	SRP68	Signal recognition particle subunit SRP68 OS=Bos taurus OX=9913 GN=SRP68 PE=3 SV=1	70.825	626
F6RAL2	F6RAL2_BOVIN	EPHX1	Epoxide hydrolase OS=Bos taurus OX=9913 GN=EPHX1 PE=1 SV=1	47.648	412	Q3ZCJ6
G3MWU2	G3MWU2_BOVIN	SUN1	Sad1 and UNC84 domain containing 1 OS=Bos taurus OX=9913 GN=SUN1 PE=4 SV=2	97.286	885
P21839	ODBB_BOVIN	BCKDHB	2-oxoisovalerate dehydrogenase subunit beta, mitochondrial OS=Bos taurus OX=9913 GN=BCKDHB PE=1 SV=2	42.935	392
A6QQQ6	A6QQQ6_BOVIN	LCLAT1	LCLAT1 protein OS=Bos taurus OX=9913 GN=LCLAT1 PE=2 SV=1	14.684	125	A0A3Q1LJ33
A0A3Q1LJE7	A0A3Q1LJE7_BOVIN	GLMN	Glomulin, FKBP associated protein OS=Bos taurus OX=9913 GN=GLMN PE=4 SV=1	60.177	525	E1BA27
Q2KI72	Q2KI72_BOVIN	MAPK9	Stress-activated protein kinase JNK OS=Bos taurus OX=9913 GN=MAPK9 PE=2 SV=1	38.226	339	A0A3Q1LXD7;A0A3Q1LVH0;A0A3Q1LJU7;A4FV00;A0A3Q1LRM6
A0A3Q1M8Q7	A0A3Q1M8Q7_BOVIN	ESYT2	Extended synaptotagmin 2 OS=Bos taurus OX=9913 GN=ESYT2 PE=1 SV=1	90.569	814	F1MN29;A0A3Q1LNU8;A0A3Q1ME37;A0A3Q1M4B7
A0A3Q1MKV5	A0A3Q1MKV5_BOVIN	BCKDHA	2-oxoisovalerate dehydrogenase subunit alpha OS=Bos taurus OX=9913 GN=BCKDHA PE=3 SV=1	47.405	414	A0A3Q1MGN1;A0A3Q1M7D9;F1N5F2;P11178
P13620	ATP5H_BOVIN	ATP5PD	ATP synthase subunit d, mitochondrial OS=Bos taurus OX=9913 GN=ATP5PD PE=1 SV=2	18.692	161
A0A3Q1LX99	A0A3Q1LX99_BOVIN		Uncharacterized protein OS=Bos taurus OX=9913 PE=3 SV=1	20.923	187	P13696
A0A3Q1MRN5	A0A3Q1MRN5_BOVIN	FKBP1A	Peptidylprolyl isomerase OS=Bos taurus OX=9913 GN=FKBP1A PE=1 SV=1	10.078	92	P18203;A0A3Q1MNC1
F6QCG0	F6QCG0_BOVIN	AAAS	Aladin WD repeat nucleoporin OS=Bos taurus OX=9913 GN=AAAS PE=4 SV=1	59.799	547
Q05B69	Q05B69_BOVIN	NUB1	NEDD8 ultimate buster 1 OS=Bos taurus OX=9913 GN=NUB1 PE=2 SV=1	70.382	614	F6QQ96
Q9N179	EPB41_BOVIN	EPB41	Protein 4.1 OS=Bos taurus OX=9913 GN=EPB41 PE=2 SV=1	69.257	617	A0A3Q1LH48;A0A3Q1LYH7;A0A3Q1LQM4;F1MCU4;A0A3Q1LTG0
A0A452DHZ0	A0A452DHZ0_BOVIN	SMARCAL1	HepA-related protein OS=Bos taurus OX=9913 GN=SMARCAL1 PE=3 SV=1	104.104	937	Q9TTA5
A0A3Q1MW92	A0A3Q1MW92_BOVIN	PREP	Prolyl endopeptidase OS=Bos taurus OX=9913 GN=PREP PE=3 SV=1	72.935	644	A5D7C6;Q9XTA2;F6QHN4
Q6VFT7	FOXL2_BOVIN	FOXL2	Forkhead box protein L2 OS=Bos taurus OX=9913 GN=FOXL2 PE=2 SV=1	38.887	377
Q6XBT4	USF1_BOVIN	USF1	Upstream stimulatory factor 1 OS=Bos taurus OX=9913 GN=USF1 PE=2 SV=1	33.497	310
A4FUE3	A4FUE3_BOVIN	RBBP5	RB binding protein 5, histone lysine methyltransferase complex subunit OS=Bos taurus OX=9913 GN=RBBP5 PE=2 SV=1	59.153	538
A4FV15	A4FV15_BOVIN	PIAS4	PIAS4 protein OS=Bos taurus OX=9913 GN=PIAS4 PE=2 SV=1	56.802	513
F1N3P2	F1N3P2_BOVIN	USP5	Ubiquitin carboxyl-terminal hydrolase OS=Bos taurus OX=9913 GN=USP5 PE=1 SV=2	95.815	858
F1N532	F1N532_BOVIN	EMG1	EMG1 N1-specific pseudouridine methyltransferase OS=Bos taurus OX=9913 GN=EMG1 PE=3 SV=2	37.996	347
A0A3Q1NLC4	A0A3Q1NLC4_BOVIN	CEBPB	CCAAT/enhancer-binding protein OS=Bos taurus OX=9913 GN=CEBPB PE=3 SV=1	36.297	348
A0A3S5ZP65	A0A3S5ZP65_BOVIN	MEPCE	RNA methyltransferase OS=Bos taurus OX=9913 GN=MEPCE PE=3 SV=1	74.048	687
A0A3S5ZP87	A0A3S5ZP87_BOVIN	LRRC47	Leucine rich repeat containing 47 OS=Bos taurus OX=9913 GN=LRRC47 PE=4 SV=1	63.589	581
A0A3S5ZPD3	A0A3S5ZPD3_BOVIN	BRD7	Bromodomain containing 7 OS=Bos taurus OX=9913 GN=BRD7 PE=4 SV=1	72.739	639	A6QLF6
A0JNC9	A0JNC9_BOVIN	SP1	Sp1 transcription factor OS=Bos taurus OX=9913 GN=SP1 PE=2 SV=1	80.902	786
A0A3Q1M183	A0A3Q1M183_BOVIN	TUFT1	Tuftelin OS=Bos taurus OX=9913 GN=TUFT1 PE=4 SV=1	37.933	331	E1B7J6;G3N071;A0A3Q1MGN7;F1MYM6;F1MRE2;P27628
P35604	COPZ1_BOVIN	COPZ1	Coatomer subunit zeta-1 OS=Bos taurus OX=9913 GN=COPZ1 PE=1 SV=2	20.228	177
F1MMA2	F1MMA2_BOVIN	TTL	Tubulin--tyrosine ligase OS=Bos taurus OX=9913 GN=TTL PE=4 SV=1	43.269	377	P38584
P46196	MK01_BOVIN	MAPK1	Mitogen-activated protein kinase 1 OS=Bos taurus OX=9913 GN=MAPK1 PE=2 SV=3	41.376	360	A0A3Q1MNN7;A0A3Q1M7B5;E1B8P9
P53712	ITB1_BOVIN	ITGB1	Integrin beta-1 OS=Bos taurus OX=9913 GN=ITGB1 PE=1 SV=3	88.094	798	A0A452DIS2;A0A140T8D2
A0A3Q1N351	A0A3Q1N351_BOVIN	PRKAG1	5'-AMP-activated protein kinase subunit gamma-1 OS=Bos taurus OX=9913 GN=PRKAG1 PE=3 SV=1	36.006	315	P58108;A0A3Q1MRT1
P61282	NEDD8_BOVIN	NEDD8	NEDD8 OS=Bos taurus OX=9913 GN=NEDD8 PE=3 SV=1	9.072	81
E1BI60	E1BI60_BOVIN	ATE1	Arginyl-tRNA--protein transferase 1 OS=Bos taurus OX=9913 GN=ATE1 PE=3 SV=2	59.453	518	A0A3Q1N8Y5
A0A3Q1NBK7	A0A3Q1NBK7_BOVIN		Reverse transcriptase domain-containing protein OS=Bos taurus OX=9913 PE=4 SV=1	38.579	338
E1BPV2	E1BPV2_BOVIN	AGPS	Alkylglycerone-phosphate synthase OS=Bos taurus OX=9913 GN=AGPS PE=3 SV=3	72.146	654	A0A3Q1NBU3
A0A3Q1NGF5	A0A3Q1NGF5_BOVIN		DUF3694 domain-containing protein OS=Bos taurus OX=9913 PE=4 SV=1	27.036	242
A0A3Q1MJI0	A0A3Q1MJI0_BOVIN	MEIS3	Meis homeobox 3 OS=Bos taurus OX=9913 GN=MEIS3 PE=3 SV=1	41.266	376	A4FUE0;A0A3Q1LHM6;A0A3Q1ME86;F1MZE3;A0A3Q1MQU3;A0A3Q1MSD1;F1MNA3
A0A3Q1MRI0	A0A3Q1MRI0_BOVIN	MBD1	Methyl-CpG binding domain protein 1 OS=Bos taurus OX=9913 GN=MBD1 PE=4 SV=1	66.342	596	A0A3Q1LIQ1;A0A3Q1LUL8;A0A3Q1MW55;A0A3Q1NIQ9;F6QVZ7
Q5EA00	SMAP2_BOVIN	SMAP2	Stromal membrane-associated protein 2 OS=Bos taurus OX=9913 GN=SMAP2 PE=2 SV=1	46.9	429
Q5EA15	BHE40_BOVIN	BHLHE40	Class E basic helix-loop-helix protein 40 OS=Bos taurus OX=9913 GN=BHLHE40 PE=2 SV=1	45.621	412
Q5EA77	SNX17_BOVIN	SNX17	Sorting nexin-17 OS=Bos taurus OX=9913 GN=SNX17 PE=2 SV=1	52.825	470
A0A3S5ZPK8	A0A3S5ZPK8_BOVIN	TLR3	Toll-like receptor 3 OS=Bos taurus OX=9913 GN=TLR3 PE=3 SV=1	101.607	885	Q5TJ59
A6QQI8	A6QQI8_BOVIN	MMAA	MMAA protein OS=Bos taurus OX=9913 GN=MMAA PE=2 SV=1	46.659	421
A0A3Q1N7C4	A0A3Q1N7C4_BOVIN	DUSP11	RNA/RNP complex-1-interacting phosphatase OS=Bos taurus OX=9913 GN=DUSP11 PE=4 SV=1	38.706	330	E1BCH4;Q5E999
A0A3Q1M9G8	A0A3Q1M9G8_BOVIN		Ubiquitin-like domain-containing protein OS=Bos taurus OX=9913 PE=4 SV=1	10.628	92	A0A3Q1M927;P61955;Q17QV3
A5PJU0	A5PJU0_BOVIN	NOL6	Nucleolar protein 6 OS=Bos taurus OX=9913 GN=NOL6 PE=2 SV=1	127.403	1146
A5PKG2	A5PKG2_BOVIN	PAIP1	PAIP1 protein OS=Bos taurus OX=9913 GN=PAIP1 PE=2 SV=1	45.604	400
A5PKH0	A5PKH0_BOVIN	TOR1AIP2	TOR1AIP2 protein OS=Bos taurus OX=9913 GN=TOR1AIP2 PE=2 SV=1	51.588	469
A6H7B6	A6H7B6_BOVIN	DDX24	RNA helicase OS=Bos taurus OX=9913 GN=DDX24 PE=2 SV=1	94.509	852
F1N7I8	F1N7I8_BOVIN	ZNF593	Zinc finger protein 593 OS=Bos taurus OX=9913 GN=ZNF593 PE=4 SV=2	15.132	134
F1N365	F1N365_BOVIN	FLII	FLII actin remodeling protein OS=Bos taurus OX=9913 GN=FLII PE=4 SV=2	144.401	1268
F1N397	F1N397_BOVIN	LRWD1	Leucine-rich repeat and WD repeat-containing protein 1 OS=Bos taurus OX=9913 GN=LRWD1 PE=3 SV=3	80.332	739
F1N3G2	F1N3G2_BOVIN	NOP2	NOP2 nucleolar protein OS=Bos taurus OX=9913 GN=NOP2 PE=3 SV=1	89.808	820
A4FV59	A4FV59_BOVIN	PHF5A	PHD finger protein 5A OS=Bos taurus OX=9913 GN=PHF5A PE=2 SV=1	12.405	110
A4IFN6	A4IFN6_BOVIN	SNX18	Sorting nexin OS=Bos taurus OX=9913 GN=SNX18 PE=1 SV=1	69.179	626
A4IFU2	A4IFU2_BOVIN	RAP2B	Ras-related protein Rap-2 OS=Bos taurus OX=9913 GN=RAP2B PE=2 SV=1	20.488	183
A5D7G0	A5D7G0_BOVIN	YARS2	Tyrosine--tRNA ligase OS=Bos taurus OX=9913 GN=YARS2 PE=2 SV=1	52.992	478
A0A3Q1MBN7	A0A3Q1MBN7_BOVIN	SND1	Staphylococcal nuclease domain-containing protein OS=Bos taurus OX=9913 GN=SND1 PE=1 SV=1	98.354	873	Q863B3
Q8HZJ5	RB27B_BOVIN	RAB27B	Ras-related protein Rab-27B OS=Bos taurus OX=9913 GN=RAB27B PE=2 SV=3	24.612	218	G3MYK6;A6QLB1
Q8MII5	S35B1_BOVIN	SLC35B1	Solute carrier family 35 member B1 OS=Bos taurus OX=9913 GN=SLC35B1 PE=2 SV=2	35.703	322	F6Q6X7;Q2HJG6
Q3ZC61	MOFA1_BOVIN	MRFAP1	MORF4 family-associated protein 1 OS=Bos taurus OX=9913 GN=MRFAP1 PE=2 SV=1	14.68	127
A7MBI8	A7MBI8_BOVIN	NUDT9	NUDT9 protein OS=Bos taurus OX=9913 GN=NUDT9 PE=2 SV=1	38.612	349
A7YWK4	A7YWK4_BOVIN	MED19	Mediator of RNA polymerase II transcription subunit 19 OS=Bos taurus OX=9913 GN=MED19 PE=2 SV=1	26.249	244
F1MBJ8	F1MBJ8_BOVIN	CENPP	Centromere protein P OS=Bos taurus OX=9913 GN=CENPP PE=4 SV=3	32.608	286	A7YWP8
A7YY43	A7YY43_BOVIN	DUSP3	Dual specificity protein phosphatase OS=Bos taurus OX=9913 GN=DUSP3 PE=2 SV=1	20.504	185
A7Z085	A7Z085_BOVIN	WDR82	WD repeat domain 82 OS=Bos taurus OX=9913 GN=WDR82 PE=2 SV=1	35.079	313
A8E649	A8E649_BOVIN	PRKAA1	Acetyl-CoA carboxylase kinase OS=Bos taurus OX=9913 GN=PRKAA1 PE=2 SV=1	52.402	458	F1MBG5
B3STV1	B3STV1_BOVIN	CDYL2	Chromodomain Y like 2 OS=Bos taurus OX=9913 GN=CDYL2 PE=2 SV=1	56.121	505	F1MER1
A0A3Q1LRD8	A0A3Q1LRD8_BOVIN		LIM zinc-binding domain-containing protein OS=Bos taurus OX=9913 PE=4 SV=1	8.327	73	Q56K04;A0A3Q1MWF7;A0A3Q1M8I9
Q58CR4	DOLK_BOVIN	DOLK	Dolichol kinase OS=Bos taurus OX=9913 GN=DOLK PE=2 SV=1	59.19	538
F6QQH9	F6QQH9_BOVIN	MEAF6	Chromatin modification-related protein MEAF6 OS=Bos taurus OX=9913 GN=MEAF6 PE=3 SV=1	20.789	183	Q58CU0;A0A452DJH1
A0A3Q1LUC0	A0A3Q1LUC0_BOVIN	EPB41L5	Band 4.1-like protein 5 OS=Bos taurus OX=9913 GN=EPB41L5 PE=4 SV=1	54.876	481	Q58CU2;A0A3Q1LV17;E1BPU1;F1MD05
A0A452DJU9	A0A452DJU9_BOVIN	C7H1orf35	Chromosome 7 C1orf35 homolog OS=Bos taurus OX=9913 GN=C7H1orf35 PE=4 SV=1	25.861	233	Q58DU0;A0A3Q1LPS7
Q58DW3	RL29_BOVIN	RPL29	60S ribosomal protein L29 OS=Bos taurus OX=9913 GN=RPL29 PE=2 SV=3	16.772	152
Q32LJ9	Q32LJ9_BOVIN	EIF1B	Eukaryotic translation initiation factor 1B OS=Bos taurus OX=9913 GN=EIF1B PE=2 SV=1	12.824	113	Q5E938
F1MZA7	F1MZA7_BOVIN	URB1	URB1 ribosome biosis homolog OS=Bos taurus OX=9913 GN=URB1 PE=4 SV=3	251.561	2269
F1MZB8	F1MZB8_BOVIN	CIZ1	CDKN1A interacting zinc finger protein 1 OS=Bos taurus OX=9913 GN=CIZ1 PE=4 SV=3	91.655	824
F1MZN7	F1MZN7_BOVIN	SNX2	Sorting nexin-2 OS=Bos taurus OX=9913 GN=SNX2 PE=3 SV=2	58.435	519
P79101	CPSF3_BOVIN	CPSF3	Cleavage and polyadenylation specificity factor subunit 3 OS=Bos taurus OX=9913 GN=CPSF3 PE=1 SV=1	77.488	684
P79135	MX1_BOVIN	MX1	Interferon-induced GTP-binding protein Mx1 OS=Bos taurus OX=9913 GN=MX1 PE=2 SV=4	74.805	648
P80177	MIF_BOVIN	MIF	Macrophage migration inhibitory factor OS=Bos taurus OX=9913 GN=MIF PE=1 SV=6	12.343	115	A0A3Q1MT60
A0A3Q1MJ77	A0A3Q1MJ77_BOVIN	AKT1	RAC-PK-alpha OS=Bos taurus OX=9913 GN=AKT1 PE=3 SV=1	54.857	474	G3X7B5;Q01314
A0A3Q1LMU9	A0A3Q1LMU9_BOVIN	EIF3H	Eukaryotic translation initiation factor 3 subunit H OS=Bos taurus OX=9913 GN=EIF3H PE=3 SV=1	37.138	327	Q56JZ5
Q5E9E8	YIPF5_BOVIN	YIPF5	Protein YIPF5 OS=Bos taurus OX=9913 GN=YIPF5 PE=2 SV=1	28.016	257
Q5E9I7	MEP50_BOVIN	WDR77	Methylosome protein 50 OS=Bos taurus OX=9913 GN=WDR77 PE=2 SV=1	36.789	342
Q5E9N0	BYST_BOVIN	BYSL	Bystin OS=Bos taurus OX=9913 GN=BYSL PE=2 SV=1	49.379	435
A5PJT2	A5PJT2_BOVIN	INTS10	Integrator complex subunit 10 OS=Bos taurus OX=9913 GN=INTS10 PE=2 SV=1	82.18	711
P68401	PA1B2_BOVIN	PAFAH1B2P68402	Platelet-activating factor acetylhydrolase IB subunit alpha2 OS=Bos taurus OX=9913 GN=PAFAH1B2P68402 PE=1 SV=1	25.569	229
F1MTI7	F1MTI7_BOVIN	CUTA	Protein CutA OS=Bos taurus OX=9913 GN=CUTA PE=3 SV=1	16.446	154	P69678;F1N5T0;A0A3Q1M083
F1MYN0	F1MYN0_BOVIN	BOLA2B	Uncharacterized protein OS=Bos taurus OX=9913 GN=BOLA2B PE=3 SV=3	10.1	86
F1MZ84	F1MZ84_BOVIN	PIWIL4	Piwi like RNA-mediated silencing 4 OS=Bos taurus OX=9913 GN=PIWIL4 PE=3 SV=3	97.549	863
E1B8X4	E1B8X4_BOVIN	NAE1	NEDD8-activating enzyme E1 regulatory subunit OS=Bos taurus OX=9913 GN=NAE1 PE=3 SV=1	60.385	534
E1BA60	E1BA60_BOVIN	RAB32	Ras-related protein Rab OS=Bos taurus OX=9913 GN=RAB32 PE=3 SV=1	24.89	225
E1BAD8	E1BAD8_BOVIN	MID1	E3 ubiquitin-protein ligase Midline-1 OS=Bos taurus OX=9913 GN=MID1 PE=4 SV=2	75.319	667
E1BAP3	E1BAP3_BOVIN	SP110	SP110 nuclear body protein OS=Bos taurus OX=9913 GN=SP110 PE=4 SV=2	83.465	737
E1BBG4	E1BBG4_BOVIN	C20H5orf51	Chromosome 20 C5orf51 homolog OS=Bos taurus OX=9913 GN=C20H5orf51 PE=4 SV=1	33.559	293
E1BCU7	E1BCU7_BOVIN	METTL16	Methyltransferase 10 domain-containing protein OS=Bos taurus OX=9913 GN=METTL16 PE=3 SV=3	72.263	643
A0A3Q1LXK5	A0A3Q1LXK5_BOVIN	GPALPP1	GPALPP motifs-containing protein 1 OS=Bos taurus OX=9913 GN=GPALPP1 PE=4 SV=1	29.862	275	F1ML86;Q3ZBM6;A0A3Q1LPK0
Q3T0N1	MB12A_BOVIN	MVB12A	Multivesicular body subunit 12A OS=Bos taurus OX=9913 GN=MVB12A PE=2 SV=1	28.906	273
G3X702	G3X702_BOVIN	CASP6	Caspase-6 OS=Bos taurus OX=9913 GN=CASP6 PE=3 SV=1	33.378	293	Q3T0P5
Q3T0Q6	CNBP_BOVIN	CNBP	CCHC-type zinc finger nucleic acid binding protein OS=Bos taurus OX=9913 GN=CNBP PE=2 SV=1	18.742	170
A0A3Q1MKU5	A0A3Q1MKU5_BOVIN	PRPF19	Pre-mRNA-processing factor 19 OS=Bos taurus OX=9913 GN=PRPF19 PE=3 SV=1	54.897	501	Q08E38
Q0IIE2	SHC1_BOVIN	SHC1	SHC-transforming protein 1 OS=Bos taurus OX=9913 GN=SHC1 PE=2 SV=1	51.631	473	E1B716
A0A3Q1LT62	A0A3Q1LT62_BOVIN	RPRD1A	Regulation of nuclear pre-mRNA domain-containing protein 1A OS=Bos taurus OX=9913 GN=RPRD1A PE=4 SV=1	34.481	302	Q0P5J9
Q3T100	MGST3_BOVIN	MGST3	Microsomal glutathione S-transferase 3 OS=Bos taurus OX=9913 GN=MGST3 PE=2 SV=1	16.884	152	A0A452DIG5
Q3ZBM1	ARHL1_BOVIN	ADPRHL1	[Protein ADP-ribosylarginine] hydrolase-like protein 1 OS=Bos taurus OX=9913 GN=ADPRHL1 PE=2 SV=1	39.937	354
E1B7S1	E1B7S1_BOVIN	PARP12	Poly(ADP-ribose) polymerase family member 12 OS=Bos taurus OX=9913 GN=PARP12 PE=3 SV=3	79.435	702
Q4GZT4	ABCG2_BOVIN	ABCG2	Broad substrate specificity ATP-binding cassette transporter ABCG2 OS=Bos taurus OX=9913 GN=ABCG2 PE=3 SV=2	72.725	655	B2D1N9
Q56JW4	APT_BOVIN	APRT	Adenine phosphoribosyltransferase OS=Bos taurus OX=9913 GN=APRT PE=2 SV=1	19.537	180	A0A452DIE3
Q08D83	RTN3_BOVIN	RTN3	Reticulon-3 OS=Bos taurus OX=9913 GN=RTN3 PE=2 SV=1	27.455	256
F1MWY6	F1MWY6_BOVIN	EI24	Etoposide-induced protein 2.4 homolog OS=Bos taurus OX=9913 GN=EI24 PE=3 SV=2	38.948	340	Q08DE5
Q08DJ7	AAR2_BOVIN	AAR2	Protein AAR2 homolog OS=Bos taurus OX=9913 GN=AAR2 PE=2 SV=1	43.5	384
A0A3Q1MIB2	A0A3Q1MIB2_BOVIN	SARAF	Store-operated calcium entry-associated regulatory factor OS=Bos taurus OX=9913 GN=SARAF PE=3 SV=1	36.749	334	Q08E24
G3MZB0	G3MZB0_BOVIN	GSTO1	Glutathione-dependent dehydroascorbate reductase OS=Bos taurus OX=9913 GN=GSTO1 PE=4 SV=2	14.615	132	E1BKU3;F1MKB7;E1BJ08
E1BJI2	E1BJI2_BOVIN	KATNBL1	Katanin regulatory subunit B1 like 1 OS=Bos taurus OX=9913 GN=KATNBL1 PE=4 SV=2	34.83	304
E1BK04	E1BK04_BOVIN	NCOA1	Nuclear receptor coactivator OS=Bos taurus OX=9913 GN=NCOA1 PE=3 SV=3	152.663	1399	G3N0C2
E1BKV9	E1BKV9_BOVIN	ERCC4	ERCC excision repair 4, endonuclease catalytic subunit OS=Bos taurus OX=9913 GN=ERCC4 PE=3 SV=2	104.377	916
E1BKW3	E1BKW3_BOVIN	MED23	Mediator complex subunit 23 OS=Bos taurus OX=9913 GN=MED23 PE=3 SV=3	156.335	1368
Q3SX23	LONP2_BOVIN	LONP2	Lon protease homolog 2, peroxisomal OS=Bos taurus OX=9913 GN=LONP2 PE=2 SV=1	94.31	852
E1BGS4	E1BGS4_BOVIN	TXLNA	Taxilin alpha OS=Bos taurus OX=9913 GN=TXLNA PE=3 SV=1	63.289	561
E1BH79	E1BH79_BOVIN	EFL1	Elongation factor like GTPase 1 OS=Bos taurus OX=9913 GN=EFL1 PE=4 SV=2	126.148	1129
E1BHR5	E1BHR5_BOVIN	HEATR6	HEAT repeat-containing protein 6 OS=Bos taurus OX=9913 GN=HEATR6 PE=4 SV=3	128.778	1181
E1B941	E1B941_BOVIN	PMPCB	Beta-MPP OS=Bos taurus OX=9913 GN=PMPCB PE=3 SV=2	54.239	490	Q3SZ71
Q3SZA0	CSN4_BOVIN	COPS4	COP9 signalosome complex subunit 4 OS=Bos taurus OX=9913 GN=COPS4 PE=2 SV=1	46.285	406
A0A3Q1NDT7	A0A3Q1NDT7_BOVIN	GRPEL1	GrpE protein homolog 1, mitochondrial OS=Bos taurus OX=9913 GN=GRPEL1 PE=1 SV=1	22.231	197	Q3SZC1
E1BIJ4	E1BIJ4_BOVIN	LEMD3	LEM domain containing 3 OS=Bos taurus OX=9913 GN=LEMD3 PE=4 SV=3	100.05	912
A0A3Q1LMJ2	A0A3Q1LMJ2_BOVIN	MFSD10	Major facilitator superfamily domain-containing protein 10 OS=Bos taurus OX=9913 GN=MFSD10 PE=4 SV=1	46.656	440	Q0P5M9;A0A3Q1MB25
A0A3Q1M571	A0A3Q1M571_BOVIN	KRI1	Protein KRI1 homolog OS=Bos taurus OX=9913 GN=KRI1 PE=3 SV=1	81.693	698	Q0V8M0
A0A3Q1LRR7	A0A3Q1LRR7_BOVIN	HGS	Hepatocyte growth factor-regulated tyrosine kinase substrate OS=Bos taurus OX=9913 GN=HGS PE=4 SV=1	83.841	757	Q0V8S0
A0A3Q1N1M7	A0A3Q1N1M7_BOVIN		Uncharacterized protein OS=Bos taurus OX=9913 PE=3 SV=1	38.942	346	Q3SZ41
I6L9J8	I6L9J8_BOVIN	DENND10	DENN domain containing 10 OS=Bos taurus OX=9913 GN=DENND10 PE=2 SV=1	27.841	246	E1BF38
E1BFW0	E1BFW0_BOVIN	MSL3	MSL complex subunit 3 OS=Bos taurus OX=9913 GN=MSL3 PE=4 SV=1	59.536	520
E1BG95	E1BG95_BOVIN	UBP1	Upstream binding protein 1 OS=Bos taurus OX=9913 GN=UBP1 PE=3 SV=2	59.884	536
F1MV04	F1MV04_BOVIN	ZFP91	Uncharacterized protein OS=Bos taurus OX=9913 GN=ZFP91 PE=4 SV=3	62.355	568
F1MV33	F1MV33_BOVIN	TCF12	Transcription factor 12 OS=Bos taurus OX=9913 GN=TCF12 PE=4 SV=3	61.609	570
F1MVR0	F1MVR0_BOVIN	CDK19	Cyclin dependent kinase 19 OS=Bos taurus OX=9913 GN=CDK19 PE=3 SV=2	56.685	500
F1MW27	F1MW27_BOVIN	WDR45B	WD repeat domain 45B OS=Bos taurus OX=9913 GN=WDR45B PE=4 SV=1	38.124	344
F1MWH2	F1MWH2_BOVIN	AHCYL1	Adenosylhomocysteinase like 1 OS=Bos taurus OX=9913 GN=AHCYL1 PE=1 SV=2	58.951	530
A0A3Q1MR69	A0A3Q1MR69_BOVIN	DRAP1	Dr1-associated corepressor OS=Bos taurus OX=9913 GN=DRAP1 PE=4 SV=1	21.349	188	Q2YDP3
A0A3Q1LXU0	A0A3Q1LXU0_BOVIN	TBCE	Tubulin-specific chaperone E OS=Bos taurus OX=9913 GN=TBCE PE=4 SV=1	54.433	483	A0A3Q1LP21;Q32KS0
A5PJA6	A5PJA6_BOVIN	STOML2	Stomatin (EPB72)-like 2 OS=Bos taurus OX=9913 GN=STOML2 PE=2 SV=1	38.733	356	Q32LL2
Q32PA0	RU1C_BOVIN	SNRPC	U1 small nuclear ribonucleoprotein C OS=Bos taurus OX=9913 GN=SNRPC PE=2 SV=2	17.394	159	A0A3Q1M5A1
Q32PA8	AAMDC_BOVIN	AAMDC	Mth938 domain-containing protein OS=Bos taurus OX=9913 GN=AAMDC PE=2 SV=1	13.388	122
Q32PJ6	CIAO1_BOVIN	CIAO1	Probable cytosolic iron-sulfur protein assembly protein CIAO1 OS=Bos taurus OX=9913 GN=CIAO1 PE=2 SV=1	37.773	339
E1BN75	E1BN75_BOVIN	TPRKB	TP53RK binding protein OS=Bos taurus OX=9913 GN=TPRKB PE=3 SV=1	19.551	175
A0A3Q1NDY2	A0A3Q1NDY2_BOVIN	SHQ1	Protein SHQ1 homolog OS=Bos taurus OX=9913 GN=SHQ1 PE=3 SV=1	62.905	561	Q3MHH1
Q3MHH4	SYQ_BOVIN	QARS1	Glutamine--tRNA ligase OS=Bos taurus OX=9913 GN=QARS1 PE=2 SV=1	87.643	775
A0A3Q1M461	A0A3Q1M461_BOVIN	TRMT5	tRNA (guanine(37)-N1)-methyltransferase OS=Bos taurus OX=9913 GN=TRMT5 PE=3 SV=1	56.798	496	Q3MHN8;A0A3Q1M0H3
F1MJQ8	F1MJQ8_BOVIN	RNPC3	RNA-binding motif protein 40 OS=Bos taurus OX=9913 GN=RNPC3 PE=4 SV=1	58.494	516	Q3MHP0;A0A3Q1LY80
A0A3Q1LXV9	A0A3Q1LXV9_BOVIN	AP3S1	AP complex subunit sigma OS=Bos taurus OX=9913 GN=AP3S1 PE=3 SV=1	18.772	162	F1N380;Q2YDH6
F1MZT8	F1MZT8_BOVIN	LSG1	Large subunit GTPase 1 homolog OS=Bos taurus OX=9913 GN=LSG1 PE=4 SV=3	72.875	641	A0A3Q1MV30;Q2YDM7
A0A3Q1MQQ1	A0A3Q1MQQ1_BOVIN	RPF2	Ribosome production factor 2 homolog OS=Bos taurus OX=9913 GN=RPF2 PE=3 SV=1	34.872	300	F1MMB9;Q2YDN6;A0A3Q1MPA1
Q0VCZ3	YTHD2_BOVIN	YTHDF2	YTH domain-containing family protein 2 OS=Bos taurus OX=9913 GN=YTHDF2 PE=2 SV=1	62.449	580
Q0VFX9	GGACT_BOVIN	GGACT	Gamma-glutamylaminecyclotransferase OS=Bos taurus OX=9913 GN=GGACT PE=2 SV=1	19.052	168	A0A3Q1LIY9;A0A452DJL6
Q148G7	DCTN6_BOVIN	DCTN6	Dynactin subunit 6 OS=Bos taurus OX=9913 GN=DCTN6 PE=2 SV=1	20.675	190
Q17QN6	EM55_BOVIN	MPP1	55 kDa erythrocyte membrane protein OS=Bos taurus OX=9913 GN=MPP1 PE=1 SV=1	52.184	466	A0A3Q1NH38
Q17QS1	SNX24_BOVIN	SNX24	Sorting nexin-24 OS=Bos taurus OX=9913 GN=SNX24 PE=2 SV=1	19.908	169	A0A3Q1MML5;A0A3Q1LPR8;A0A3Q1LQH6
E1BLF0	E1BLF0_BOVIN	PRRC1	Proline rich coiled-coil 1 OS=Bos taurus OX=9913 GN=PRRC1 PE=1 SV=1	46.403	445
E1BLX2	E1BLX2_BOVIN	SETD1A	SET domain containing 1A, histone lysine methyltransferase OS=Bos taurus OX=9913 GN=SETD1A PE=4 SV=3	185.802	1708
E1BMZ8	E1BMZ8_BOVIN	XRN1	5'-3' exoribonuclease 1 OS=Bos taurus OX=9913 GN=XRN1 PE=3 SV=2	193.36	1703
Q3SYZ9	MED4_BOVIN	MED4	Mediator of RNA polymerase II transcription subunit 4 OS=Bos taurus OX=9913 GN=MED4 PE=2 SV=1	29.707	270
Q3SZ12	RLP24_BOVIN	RSL24D1	Probable ribosome biogenesis protein RLP24 OS=Bos taurus OX=9913 GN=RSL24D1 PE=2 SV=1	19.597	163
A0A3Q1MUQ6	A0A3Q1MUQ6_BOVIN	TMEM38B	Trimeric intracellular cation channel type B OS=Bos taurus OX=9913 GN=TMEM38B PE=3 SV=1	31.582	285	Q0VC58
Q3ZBV3	MGN_BOVIN	MAGOH	Protein mago nashi homolog OS=Bos taurus OX=9913 GN=MAGOH PE=2 SV=1	17.164	146	A0A452DHY5;Q0VC92
Q32KM1	TBG2_BOVIN	TUBG2	Tubulin gamma-2 chain OS=Bos taurus OX=9913 GN=TUBG2 PE=2 SV=1	51.065	451	Q0VCD2
Q0VCF9	LSM12_BOVIN	LSM12	Protein LSM12 homolog OS=Bos taurus OX=9913 GN=LSM12 PE=2 SV=2	21.701	195
Q0VCP1	KAD4_BOVIN	AK4	Adenylate kinase 4, mitochondrial OS=Bos taurus OX=9913 GN=AK4 PE=2 SV=1	25.348	223
F1MNT2	F1MNT2_BOVIN	RTF2	Replication termination factor 2 OS=Bos taurus OX=9913 GN=RTF2 PE=3 SV=1	33.167	299	Q0VCR1
A0A3Q1MST5	A0A3Q1MST5_BOVIN	SKA2	Protein FAM33A OS=Bos taurus OX=9913 GN=SKA2 PE=3 SV=1	13.274	114	F1MUQ7;A0A3Q1MUD5;Q2TBY0
A0A452DI99	A0A452DI99_BOVIN	MED30	Mediator complex subunit 30 OS=Bos taurus OX=9913 GN=MED30 PE=3 SV=1	20.17	177	Q2YDF2
Q2KJD8	CDN2B_BOVIN	CDKN2B	Cyclin-dependent kinase 4 inhibitor B OS=Bos taurus OX=9913 GN=CDKN2B PE=2 SV=1	14.028	131	A0A3Q1LYR9
F1MBM5	F1MBM5_BOVIN	TOR1B	Torsin OS=Bos taurus OX=9913 GN=TOR1B PE=3 SV=3	37.041	327
F1MBQ2	F1MBQ2_BOVIN	UBE2J1	Ubiquitin conjugating enzyme E2 J1 OS=Bos taurus OX=9913 GN=UBE2J1 PE=4 SV=3	35.09	318
F1ME38	F1ME38_BOVIN	UBA6	Ubiquitin like modifier activating enzyme 6 OS=Bos taurus OX=9913 GN=UBA6 PE=3 SV=1	118.792	1057
A0A3Q1LLU9	A0A3Q1LLU9_BOVIN	ELP4	Elongator complex protein 4 OS=Bos taurus OX=9913 GN=ELP4 PE=3 SV=1	42.373	384	A0A3Q1MFZ1;A0A3Q1M5R0;Q2TBH6
Q2TBN3	CETN2_BOVIN	CETN2	Centrin-2 OS=Bos taurus OX=9913 GN=CETN2 PE=2 SV=1	19.81	172
A0A3Q1LQT9	A0A3Q1LQT9_BOVIN	POC1A	POC1 centriolar protein homolog A OS=Bos taurus OX=9913 GN=POC1A PE=4 SV=1	41.075	369	A0A3Q1MDF8;A0A452DHY2;A0A3Q1MRY7;Q2TBP4
A0A3Q1MAQ6	A0A3Q1MAQ6_BOVIN	PCCB	Propionyl-CoA carboxylase beta chain, mitochondrial OS=Bos taurus OX=9913 GN=PCCB PE=4 SV=1	53.963	500	A0A3Q1MEF0;A0A3Q1LPE3;Q2TBR0;A0A452DIR0
Q2TBS9	SMU1_BOVIN	SMU1	WD40 repeat-containing protein SMU1 OS=Bos taurus OX=9913 GN=SMU1 PE=2 SV=1	57.544	513
Q2TBT5	RNH2A_BOVIN	RNASEH2A	Ribonuclease H2 subunit A OS=Bos taurus OX=9913 GN=RNASEH2A PE=1 SV=1	33.3	299
F1MH20	F1MH20_BOVIN	ATXN10	Ataxin-10 OS=Bos taurus OX=9913 GN=ATXN10 PE=3 SV=1	53.105	475	Q2TBW0
F1MM20	F1MM20_BOVIN	CCDC86	Coiled-coil domain-containing protein 86 OS=Bos taurus OX=9913 GN=CCDC86 PE=4 SV=2	39.862	354	Q2TBX7
F1MSS9	F1MSS9_BOVIN	BAG4	BAG cochaperone 4 OS=Bos taurus OX=9913 GN=BAG4 PE=4 SV=1	49.451	457
F1MST1	F1MST1_BOVIN	TDP1	Tyrosyl-DNA phosphodiesterase 1 OS=Bos taurus OX=9913 GN=TDP1 PE=3 SV=2	68.382	612
A0A3Q1M4P1	A0A3Q1M4P1_BOVIN	ATPAF2	ATP synthase mitochondrial F1 complex assembly factor 2 OS=Bos taurus OX=9913 GN=ATPAF2 PE=3 SV=1	31.037	274	Q1LZ96
Q1LZD3	TSSC4_BOVIN	TSSC4	Protein TSSC4 OS=Bos taurus OX=9913 GN=TSSC4 PE=2 SV=1	33.241	325
F1MDA7	F1MDA7_BOVIN	FBXO7	F-box only protein 7 OS=Bos taurus OX=9913 GN=FBXO7 PE=4 SV=2	57.881	522	Q2T9S7
A0A3Q1MAR8	A0A3Q1MAR8_BOVIN	UBE2E1	Ubiquitin conjugating enzyme E2 E1 OS=Bos taurus OX=9913 GN=UBE2E1 PE=3 SV=1	21.374	193	G3N2X5;Q2T9X7;F1MLF9
Q2TBH1	CENPM_BOVIN	CENPM	Centromere protein M OS=Bos taurus OX=9913 GN=CENPM PE=2 SV=1	19.635	180
Q17R07	ARFG3_BOVIN	ARFGAP3	ADP-ribosylation factor GTPase-activating protein 3 OS=Bos taurus OX=9913 GN=ARFGAP3 PE=2 SV=1	56.766	517	A0A3Q1M1H7
Q1JQ98	AP1S1_BOVIN	AP1S1	AP-1 complex subunit sigma-1A OS=Bos taurus OX=9913 GN=AP1S1 PE=2 SV=1	18.602	157	A0A3Q1MIG2
Q1JQA7	TIGAR_BOVIN	TIGAR	Fructose-2,6-bisphosphatase TIGAR OS=Bos taurus OX=9913 GN=TIGAR PE=2 SV=1	29.467	270
Q1JQC2	IR3IP_BOVIN	IER3IP1	Immediate early response 3-interacting protein 1 OS=Bos taurus OX=9913 GN=IER3IP1 PE=3 SV=1	8.969	82
F1MNS8	F1MNS8_BOVIN	PDAP1	PDGFA associated protein 1 OS=Bos taurus OX=9913 GN=PDAP1 PE=4 SV=3	20.79	182
F1MPS0	F1MPS0_BOVIN	NCAPD3	Condensin-2 complex subunit D3 OS=Bos taurus OX=9913 GN=NCAPD3 PE=4 SV=2	166.481	1482
F1MPW7	F1MPW7_BOVIN	NUP210	Nucleoporin 210 OS=Bos taurus OX=9913 GN=NUP210 PE=3 SV=3	203.796	1889
F1MRW5	F1MRW5_BOVIN	CDC20	Cell division cycle 20 OS=Bos taurus OX=9913 GN=CDC20 PE=3 SV=2	54.857	499
A0A3Q1M099	A0A3Q1M099_BOVIN	NUP205	Nucleoporin 205 OS=Bos taurus OX=9913 GN=NUP205 PE=3 SV=1	213.117	1885	A0A3Q1MGX9;F1N1V3;A0A3Q1MGU7;A0A3Q1N4S4
A0A3Q1MEV4	A0A3Q1MEV4_BOVIN	PTPN12	Tyrosine-protein phosphatase non-receptor type 12 OS=Bos taurus OX=9913 GN=PTPN12 PE=3 SV=1	82.856	737	F1MWL1;A0A3Q1M0B4
A0A3Q1MMW9	A0A3Q1MMW9_BOVIN		Endo/exonuclease/phosphatase domain-containing protein OS=Bos taurus OX=9913 PE=4 SV=1	39.46	340	A0A3Q1MBM3;A0A3Q1MEL3;A0A3Q1M0C5;A0A3Q1MM21;A0A3Q1MLE5;A0A3Q1MQA7;A0A3Q1MTP7;A0A3Q1M1R5;A0A3Q1MVK1;A0A3Q1MC12;A0A3Q1NNM3;A0A3Q1MD43;A0A3Q1NFT8
A0A3Q1M0E6	A0A3Q1M0E6_BOVIN	USP36	Ubiquitin specific peptidase 36 OS=Bos taurus OX=9913 GN=USP36 PE=4 SV=1	113.301	1044	E1BGW4
A0A3Q1M0W2	A0A3Q1M0W2_BOVIN	MON2	Protein MON2 homolog OS=Bos taurus OX=9913 GN=MON2 PE=3 SV=1	182.331	1649	A0A3Q1MEQ1;E1BPI7
A0A3Q1M1H1	A0A3Q1M1H1_BOVIN	LAS1L	LAS1 like ribosome biosis factor OS=Bos taurus OX=9913 GN=LAS1L PE=4 SV=1	80.861	706	A6QP94
E1BA81	E1BA81_BOVIN	HMGN5	High mobility group nucleosome binding domain 5 OS=Bos taurus OX=9913 GN=HMGN5 PE=1 SV=1	18.428	163	A0A3Q1LWS9
G5E683	G5E683_BOVIN	MBD2	Methyl-CpG binding domain protein 2 OS=Bos taurus OX=9913 GN=MBD2 PE=4 SV=2	43.162	417
G5E6P3	G5E6P3_BOVIN	GNA13	G protein subunit alpha 13 OS=Bos taurus OX=9913 GN=GNA13 PE=3 SV=2	43.946	377
Q08DH9	Q08DH9_BOVIN	CTCF	CCCTC-binding factor OS=Bos taurus OX=9913 GN=CTCF PE=2 SV=1	82.724	727
A0A3S5ZPQ7	A0A3S5ZPQ7_BOVIN	MIER1	Mesoderm induction early response protein 1 OS=Bos taurus OX=9913 GN=MIER1 PE=4 SV=1	57.812	506	A0A3Q1MIX1;A0A3Q1LXD3;A0A3Q1M6Z8
A0A3Q1M5W7	A0A3Q1M5W7_BOVIN	PUM2	Pumilio RNA binding family member 2 OS=Bos taurus OX=9913 GN=PUM2 PE=4 SV=1	104.865	972	A0A3Q1LXP7;F1N2B8;A0A3Q1NGR6;A0A3Q1M1D9
A0A3Q1MSQ0	A0A3Q1MSQ0_BOVIN	SFSWAP	Splicing factor SWAP OS=Bos taurus OX=9913 GN=SFSWAP PE=4 SV=1	99.141	900	A0A3Q1M081;E1BKB9;A0A3Q1LYZ4
A0A3Q1MAF1	A0A3Q1MAF1_BOVIN	SAP30BP	SAP30 binding protein OS=Bos taurus OX=9913 GN=SAP30BP PE=4 SV=1	32.023	292	A0A3Q1LZK2;A0A3Q1N6C4;F6RNM0
A7E2Z2	EZH1_BOVIN	EZH1	Histone-lysine N-methyltransferase EZH1 OS=Bos taurus OX=9913 GN=EZH1 PE=2 SV=2	85.285	747
A7YVH9	PYRD1_BOVIN	PYROXD1	Pyridine nucleotide-disulfide oxidoreductase domain-containing protein 1 OS=Bos taurus OX=9913 GN=PYROXD1 PE=2 SV=1	55.876	502	A0A452DKI2
A7Z035	EPN4_BOVIN	CLINT1	Clathrin interactor 1 OS=Bos taurus OX=9913 GN=CLINT1 PE=2 SV=1	70.522	643
Q17QK5	Q17QK5_BOVIN	SMARCD3	SWI/SNF related, matrix associated, actin dependent regulator of chromatin, subfamily d, member 3 OS=Bos taurus OX=9913 GN=SMARCD3 PE=2 SV=1	53.645	470	Q0II51;E1BJD1
A0A3Q1LWP9	A0A3Q1LWP9_BOVIN	MMS19	MMS19 nucleotide excision repair protein OS=Bos taurus OX=9913 GN=MMS19 PE=3 SV=1	112.467	1024	E1BP36
G5E5X0	LIMD1_BOVIN	LIMD1	LIM domain-containing protein 1 OS=Bos taurus OX=9913 GN=LIMD1 PE=3 SV=1	71.885	674
O19137	CPSF4_BOVIN	CPSF4	Cleavage and polyadenylation specificity factor subunit 4 OS=Bos taurus OX=9913 GN=CPSF4 PE=1 SV=1	27.422	243
G5E600	G5E600_BOVIN	WASHC4	WASH complex subunit 4 OS=Bos taurus OX=9913 GN=WASHC4 PE=4 SV=2	136.375	1173
A0A3Q1M4T7	A0A3Q1M4T7_BOVIN	NVL	Nuclear VCP like OS=Bos taurus OX=9913 GN=NVL PE=4 SV=1	83.312	751	A0A3Q1M3I5;A0A3Q1MJN6;A0A3Q1NJJ8;F1MIM8;A0A3Q1MAE6;A0A3Q1MRX3
A0A3Q1M3Q6	A0A3Q1M3Q6_BOVIN	FOSB	FosB proto-onco, AP-1 transcription factor subunit OS=Bos taurus OX=9913 GN=FOSB PE=4 SV=1	25.576	240	A6QLQ3
A0A3Q1M3X1	A0A3Q1M3X1_BOVIN	ELP1	Elongator complex protein 1 OS=Bos taurus OX=9913 GN=ELP1 PE=3 SV=1	140.268	1246	A0A3Q1MBL7;A0A3Q1MLN0;A0A3Q1MY98;A0A3Q1M6R3;E1BBQ3
A0A3Q1MUN8	A0A3Q1MUN8_BOVIN	PRRC2C	Proline rich coiled-coil 2C OS=Bos taurus OX=9913 GN=PRRC2C PE=4 SV=1	281.205	2552	G3X6B3;A0A3Q1M475;G3X6B2
A0A3Q1MPU8	A0A3Q1MPU8_BOVIN	RNPS1	RNA-binding protein with serine-rich domain 1 OS=Bos taurus OX=9913 GN=RNPS1 PE=3 SV=1	31.697	282	A6QR16;A0A3Q1MYX0
E1BD29	E1BD29_BOVIN		Protein FAM32A OS=Bos taurus OX=9913 PE=3 SV=1	13.323	112	A0A3Q1MBB9;A0A3Q1LKB2;A6QR31
A6QR44	DGCR8_BOVIN	DGCR8	Microprocessor complex subunit DGCR8 OS=Bos taurus OX=9913 GN=DGCR8 PE=2 SV=1	84.383	760	A0A3Q1LL19
A0A3Q1MEK5	A0A3Q1MEK5_BOVIN	SF3B3	Splicing factor 3B subunit 3 OS=Bos taurus OX=9913 GN=SF3B3 PE=4 SV=1	133.711	1200	A0JN52
A0JNC4	ELOV7_BOVIN	ELOVL7	Elongation of very long chain fatty acids protein 7 OS=Bos taurus OX=9913 GN=ELOVL7 PE=2 SV=1	33.639	281
A0JNI5	CLASR_BOVIN	CLASRP	CLK4-associating serine/arginine rich protein OS=Bos taurus OX=9913 GN=CLASRP PE=2 SV=1	76.791	670	A0A3Q1MSZ6
A0JNN6	CRTP1_BOVIN	CYSRT1	Cysteine-rich tail protein 1 OS=Bos taurus OX=9913 GN=CYSRT1 PE=2 SV=1	13.525	126
A0A3Q1M1P9	A0A3Q1M1P9_BOVIN	CKAP2L	Cytoskeleton-associated protein 2-like OS=Bos taurus OX=9913 GN=CKAP2L PE=3 SV=1	79.64	717	A5PK21
A5PKF5	THA11_BOVIN	THAP11	THAP domain-containing protein 11 OS=Bos taurus OX=9913 GN=THAP11 PE=2 SV=1	33.056	303	A0A452DIT7
A0A3Q1MRA0	A0A3Q1MRA0_BOVIN	DNTTIP1	Deoxynucleotidyltransferase terminal-interacting protein 1 OS=Bos taurus OX=9913 GN=DNTTIP1 PE=4 SV=1	34.905	310	A6H7A8
A0A3Q1LI76	A0A3Q1LI76_BOVIN		Protein kinase domain-containing protein OS=Bos taurus OX=9913 PE=3 SV=1	17.46	149	A0A3Q1MCG5;A2VDV2
A2VDZ9	VAPB_BOVIN	VAPB	Vesicle-associated membrane protein-associated protein B OS=Bos taurus OX=9913 GN=VAPB PE=2 SV=1	27.158	243
A2VE01	CLP1_BOVIN	CLP1	Polyribonucleotide 5'-hydroxyl-kinase Clp1 OS=Bos taurus OX=9913 GN=CLP1 PE=2 SV=1	47.63	425
A3KN05	MAIP1_BOVIN	MAIP1	m-AAA protease-interacting protein 1, mitochondrial OS=Bos taurus OX=9913 GN=MAIP1 PE=2 SV=1	32.94	291
A4IF69	NHLC2_BOVIN	NHLRC2	NHL repeat-containing protein 2 OS=Bos taurus OX=9913 GN=NHLRC2 PE=2 SV=1	79.314	726
G3X6V2	G3X6V2_BOVIN	GNPAT	Dihydroxyacetone phosphate acyltransferase OS=Bos taurus OX=9913 GN=GNPAT PE=3 SV=2	70.44	619	A0A3Q1MIA2;A0A3Q1LQH8;A4IF87
A4IFA8	CK068_BOVIN		UPF0696 protein C11orf68 homolog OS=Bos taurus OX=9913 PE=2 SV=2	31.403	292
Q3SX39	Q3SX39_BOVIN	MNAT1	CDK-activating kinase assembly factor MAT1 OS=Bos taurus OX=9913 GN=MNAT1 PE=2 SV=1	35.735	309
Q148D6	Q148D6_BOVIN	MPDU1	Mannose-P-dolichol utilization defect 1 protein OS=Bos taurus OX=9913 GN=MPDU1 PE=2 SV=1	26.585	246
Q3ZCE8	RBM8A_BOVIN	RBM8A	RNA-binding protein 8A OS=Bos taurus OX=9913 GN=RBM8A PE=2 SV=2	19.889	174	A0A452DIC8;F6QBF9
A7MB57	A7MB57_BOVIN	YES1	Tyrosine-protein kinase OS=Bos taurus OX=9913 GN=YES1 PE=2 SV=1	60.597	541	F1N261;F1MWN2;A0JNB0;A0A3Q1MYA3;E1BIM8
Q5E946	PARK7_BOVIN	PARK7	Parkinson disease protein 7 homolog OS=Bos taurus OX=9913 GN=PARK7 PE=2 SV=1	20.035	189
Q5E953	UFC1_BOVIN	UFC1	Ubiquitin-fold modifier-conjugating enzyme 1 OS=Bos taurus OX=9913 GN=UFC1 PE=2 SV=1	19.431	167	A0A3Q1MV66
A4FUF0	GLYR1_BOVIN	GLYR1	Putative oxidoreductase GLYR1 OS=Bos taurus OX=9913 GN=GLYR1 PE=2 SV=1	60.556	553	A0A3Q1LR41;A0A3Q1LGK3
F1MF48	F1MF48_BOVIN	HSDL2	Hydroxysteroid dehydrogenase-like protein 2 OS=Bos taurus OX=9913 GN=HSDL2 PE=1 SV=3	41.515	385	A0A3Q1LZ21;A4FUZ6
A0A3Q1N465	A0A3Q1N465_BOVIN	MED25	Mediator complex subunit 25 OS=Bos taurus OX=9913 GN=MED25 PE=3 SV=1	76.858	729	A2VE44;A4IFC9;A0A3Q1LIK1;A0A3Q1MCW1
A2VEA3	ARI1_BOVIN	ARIH1	E3 ubiquitin-protein ligase ARIH1 OS=Bos taurus OX=9913 GN=ARIH1 PE=2 SV=1	64.017	555
Q08DI5	RAP2C_BOVIN	RAP2C	Ras-related protein Rap-2c OS=Bos taurus OX=9913 GN=RAP2C PE=2 SV=1	20.745	183	A0A3Q1M9I1;E1BNQ3
A0A3Q1MEL2	A0A3Q1MEL2_BOVIN		S-phase kinase-associated protein 1 OS=Bos taurus OX=9913 PE=3 SV=1	18.63	163	Q3ZCF3
A7YWA1	A7YWA1_BOVIN	POLR1F	RNA polymerase I subunit F OS=Bos taurus OX=9913 GN=POLR1F PE=2 SV=1	36.571	331
A8E658	A8E658_BOVIN	PPIG	PPIG protein OS=Bos taurus OX=9913 GN=PPIG PE=2 SV=1	88.569	753
A0A3Q1MJA8	A0A3Q1MJA8_BOVIN	NUP85	Nuclear pore complex protein Nup85 OS=Bos taurus OX=9913 GN=NUP85 PE=3 SV=1	74.658	656	Q3ZC98
Q3ZCC9	SEC13_BOVIN	SEC13	Protein SEC13 homolog OS=Bos taurus OX=9913 GN=SEC13 PE=2 SV=1	35.472	322
Q58DV0	PELO_BOVIN	PELO	Protein pelota homolog OS=Bos taurus OX=9913 GN=PELO PE=2 SV=2	43.421	385	A0A140T849
Q58DH8	FEN1_BOVIN	FEN1	Flap endonuclease 1 OS=Bos taurus OX=9913 GN=FEN1 PE=2 SV=1	42.51	380
F1MXY8	F1MXY8_BOVIN	SLC25A1	Tricarboxylate transport protein, mitochondrial OS=Bos taurus OX=9913 GN=SLC25A1 PE=3 SV=3	33.78	311	P79110;A0A3Q1MTZ5
A0A3Q1N1C2	A0A3Q1N1C2_BOVIN	SNX1	Sorting nexin-1 OS=Bos taurus OX=9913 GN=SNX1 PE=3 SV=1	54.638	474	F1MYH6;A0A3Q1N2L3;F1N399;Q05B62
Q0P5H2	TDIF2_BOVIN	DNTTIP2	Deoxynucleotidyltransferase terminal-interacting protein 2 OS=Bos taurus OX=9913 GN=DNTTIP2 PE=2 SV=1	86.798	766
Q09430	PROF2_BOVIN	PFN2	Profilin-2 OS=Bos taurus OX=9913 GN=PFN2 PE=1 SV=2	15.032	140
Q0II26	AIMP2_BOVIN	AIMP2	Aminoacyl tRNA synthase complex-interacting multifunctional protein 2 OS=Bos taurus OX=9913 GN=AIMP2 PE=2 SV=1	35.178	320
A0A3Q1N7H4	A0A3Q1N7H4_BOVIN	ILKAP	Integrin-linked kinase-associated serine/threonine phosphatase 2C OS=Bos taurus OX=9913 GN=ILKAP PE=3 SV=1	37.669	345	Q0IIF0;A0A3Q1M2I7
Q08DR0	PHF6_BOVIN	PHF6	PHD finger protein 6 OS=Bos taurus OX=9913 GN=PHF6 PE=2 SV=1	41.289	365
A6QLC9	A6QLC9_BOVIN	ZZZ3	ZZZ3 protein OS=Bos taurus OX=9913 GN=ZZZ3 PE=2 SV=1	101.801	902
Q58DS6	JMJD6_BOVIN	JMJD6	Bifunctional arginine demethylase and lysyl-hydroxylase JMJD6 OS=Bos taurus OX=9913 GN=JMJD6 PE=2 SV=1	46.527	403	A0A3Q1MJH5;A0A452DJR2
Q58DT8	WDR55_BOVIN	WDR55	WD repeat-containing protein 55 OS=Bos taurus OX=9913 GN=WDR55 PE=2 SV=1	42.046	382
F1MJB1	F1MJB1_BOVIN	DTYMK	dTMP kinase OS=Bos taurus OX=9913 GN=DTYMK PE=3 SV=1	23.847	212	A0A3Q1N7A8
A0A3Q1LQ27	A0A3Q1LQ27_BOVIN	ARHGAP29	Rho GTPase-activating protein 29 OS=Bos taurus OX=9913 GN=ARHGAP29 PE=4 SV=1	137.757	1224	A7YY57
A7YY73	MAFF_BOVIN	MAFF	Transcription factor MafF OS=Bos taurus OX=9913 GN=MAFF PE=2 SV=1	18.231	172
A0A3Q1MFL9	A0A3Q1MFL9_BOVIN	SEH1L	Nucleoporin SEH1 OS=Bos taurus OX=9913 GN=SEH1L PE=3 SV=1	38.875	355	A7YY75
A0A3Q1M2T5	A0A3Q1M2T5_BOVIN	NCOA2	Nuclear receptor coactivator OS=Bos taurus OX=9913 GN=NCOA2 PE=3 SV=1	151.719	1396	A0A3Q1NKT1;E1BPY4;A0A3Q1LJV7
A0A3Q1MVS3	A0A3Q1MVS3_BOVIN	PPP2R2A	Serine/threonine-protein phosphatase 2A 55 kDa regulatory subunit B OS=Bos taurus OX=9913 GN=PPP2R2A PE=3 SV=1	50.68	437	A0A3Q1M3I6;F1MG56;A0A3Q1M9B9;A0A3Q1MH72;Q5E9Q7;A0A3Q1M5E1;A0A3Q1N515;A0A3Q1MJU7
A0A3Q1M211	A0A3Q1M211_BOVIN	MECP2	Methyl-CpG-binding protein 2 OS=Bos taurus OX=9913 GN=MECP2 PE=4 SV=1	52.38	486	G3MYE7
F1MMS4	F1MMS4_BOVIN	TERF2	Telomeric repeat binding factor 2 OS=Bos taurus OX=9913 GN=TERF2 PE=4 SV=3	59.922	543
F1MNS7	F1MNS7_BOVIN	FOXA1	Forkhead box A1 OS=Bos taurus OX=9913 GN=FOXA1 PE=4 SV=1	48.741	468	Q3Y598
F1MKN2	F1MKN2_BOVIN	MPG	3-methyladenine DNA glycosidase OS=Bos taurus OX=9913 GN=MPG PE=3 SV=2	30.455	277
F1MKV5	F1MKV5_BOVIN		Uncharacterized protein OS=Bos taurus OX=9913 PE=3 SV=2	33.534	303	Q2HJ52;F1MGR2
F1MKY8	F1MKY8_BOVIN	RCOR1	REST corepressor 1 OS=Bos taurus OX=9913 GN=RCOR1 PE=4 SV=3	53.401	486	A0A3Q1M266;A0A3Q1LKY0;F1MYQ0
Q2KIW9	KCY_BOVIN	CMPK1	UMP-CMP kinase OS=Bos taurus OX=9913 GN=CMPK1 PE=2 SV=2	22.279	196	A0A452DIX8
A0A3Q1LL25	A0A3Q1LL25_BOVIN	PTPA	Serine/threonine-protein phosphatase 2A activator OS=Bos taurus OX=9913 GN=PTPA PE=3 SV=1	36.907	323	Q2KJ44
Q17QH5	Q17QH5_BOVIN	BID	BH3-interacting domain death agonist OS=Bos taurus OX=9913 GN=BID PE=2 SV=1	21.521	193
Q2KJ71	Q2KJ71_BOVIN	TRA2A	Transformer 2 alpha homolog OS=Bos taurus OX=9913 GN=TRA2A PE=2 SV=1	32.632	281
Q2KJ73	Q2KJ73_BOVIN	GTF2H1	General transcription factor IIH subunit 1 OS=Bos taurus OX=9913 GN=GTF2H1 PE=2 SV=1	59.163	522
Q2NKU4	Q2NKU4_BOVIN	CARHSP1	Calcium regulated heat stable protein 1, 24kDa OS=Bos taurus OX=9913 GN=CARHSP1 PE=1 SV=1	15.891	147
A1A4I9	UFL1_BOVIN	UFL1	E3 UFM1-protein ligase 1 OS=Bos taurus OX=9913 GN=UFL1 PE=2 SV=1	89.383	792
Q3ZCD3	Q3ZCD3_BOVIN	TAX1BP3	Tax1-binding protein 3 OS=Bos taurus OX=9913 GN=TAX1BP3 PE=1 SV=1	13.721	124
Q3T103	Q3T103_BOVIN	CDIPT	CDP-diacylglycerol--inositol 3-phosphatidyltransferase OS=Bos taurus OX=9913 GN=CDIPT PE=2 SV=1	23.597	213
Q3SX32	Q3SX32_BOVIN	PLIN3	Perilipin OS=Bos taurus OX=9913 GN=PLIN3 PE=2 SV=1	47.603	438
Q3SYT5	Q3SYT5_BOVIN	PNN	Pinin OS=Bos taurus OX=9913 GN=PNN PE=2 SV=1	81.984	721	P79122
Q3SZ11	Q3SZ11_BOVIN	RPA3	Replication protein A3 OS=Bos taurus OX=9913 GN=RPA3 PE=2 SV=1	13.508	121
Q3SZ29	Q3SZ29_BOVIN	POLR1E	Polymerase (RNA) I polypeptide E, 53kDa OS=Bos taurus OX=9913 GN=POLR1E PE=2 SV=1	47.053	419
Q17QQ6	Q17QQ6_BOVIN	WBP4	WW domain binding protein 4 OS=Bos taurus OX=9913 GN=WBP4 PE=2 SV=1	44.565	395
Q17QL4	Q17QL4_BOVIN	MAGED2	MAGE family member D2 OS=Bos taurus OX=9913 GN=MAGED2 PE=2 SV=1	63.207	588
F1MCK7	F1MCK7_BOVIN	WDR43	WD repeat domain 43 OS=Bos taurus OX=9913 GN=WDR43 PE=4 SV=2	75.592	681
A0A3Q1MH36	A0A3Q1MH36_BOVIN	CYRIB	CYFIP-related Rac1 interactor B OS=Bos taurus OX=9913 GN=CYRIB PE=1 SV=1	36.82	324	Q2KJI3;A0A3Q1LTT1;A0A3Q1N7H1
Q2KJD3	CWC15_BOVIN	CWC15	Spliceosome-associated protein CWC15 homolog OS=Bos taurus OX=9913 GN=CWC15 PE=2 SV=1	26.869	231
Q2KJD7	UBCP1_BOVIN	UBLCP1	Ubiquitin-like domain-containing CTD phosphatase 1 OS=Bos taurus OX=9913 GN=UBLCP1 PE=2 SV=1	36.805	318
F1MUX7	F1MUX7_BOVIN	GTF2E2	Transcription initiation factor IIE subunit beta OS=Bos taurus OX=9913 GN=GTF2E2 PE=3 SV=1	32.759	289	Q2KJF9
Q5E9Q0	Q5E9Q0_BOVIN	PSME3IP1	NEFA-interacting nuclear protein NIP30 OS=Bos taurus OX=9913 GN=PSME3IP1 PE=2 SV=1	28.597	253	A0A3Q1MM38
A6H799	A6H799_BOVIN	ATXN3	Ubiquitinyl hydrolase 1 OS=Bos taurus OX=9913 GN=ATXN3 PE=2 SV=1	33.736	291	A0A3Q1MF75;A0A3Q1M4J1
A0A3Q1MFX7	A0A3Q1MFX7_BOVIN	ERCC3	DNA excision repair protein ERCC-3 OS=Bos taurus OX=9913 GN=ERCC3 PE=3 SV=1	88.599	777	Q1RMT1
A6QL77	A6QL77_BOVIN	P4HA1	Procollagen-proline 4-dioxygenase OS=Bos taurus OX=9913 GN=P4HA1 PE=2 SV=1	60.928	534	Q1RMU3
A0A3Q1N744	A0A3Q1N744_BOVIN	AFG3L2	AFG3-like protein 2 OS=Bos taurus OX=9913 GN=AFG3L2 PE=3 SV=1	84.874	759	A0A3Q1LK47;Q2KJI7
Q2NL01	GPX8_BOVIN	GPX8	Probable glutathione peroxidase 8 OS=Bos taurus OX=9913 GN=GPX8 PE=2 SV=1	23.983	209
A0A3Q1MFY6	A0A3Q1MFY6_BOVIN	ISYNA1	Inositol-3-phosphate synthase 1 OS=Bos taurus OX=9913 GN=ISYNA1 PE=3 SV=1	57.667	528	A0A3Q1MTD4;Q2NL29
Q2NL37	BCCIP_BOVIN	BCCIP	BRCA2 and CDKN1A-interacting protein OS=Bos taurus OX=9913 GN=BCCIP PE=2 SV=1	35.184	306	A0A3Q1MNG4;A0A452DI32
Q0VCL5	Q0VCL5_BOVIN	HMG20A	High-mobility group 20A OS=Bos taurus OX=9913 GN=HMG20A PE=2 SV=1	40.102	347
Q0P592	Q0P592_BOVIN	FN3KRP	Protein-ribulosamine 3-kinase OS=Bos taurus OX=9913 GN=FN3KRP PE=2 SV=1	34.414	309
A0A3Q1LX60	A0A3Q1LX60_BOVIN	SYNPO	Synaptopodin OS=Bos taurus OX=9913 GN=SYNPO PE=4 SV=1	98.666	924	E1BA93
A0A3Q1LX70	A0A3Q1LX70_BOVIN	RAB34	RAB34, member RAS onco family OS=Bos taurus OX=9913 GN=RAB34 PE=4 SV=1	36.926	332	G3N0B5;Q3ZBE4
A0A3Q1MJ40	A0A3Q1MJ40_BOVIN	BRD1	Bromodomain containing 1 OS=Bos taurus OX=9913 GN=BRD1 PE=4 SV=1	105.443	934	A0A3Q1MGW9;G3N0D9
F1N4Q5	F1N4Q5_BOVIN	N4BP1	NEDD4 binding protein 1 OS=Bos taurus OX=9913 GN=N4BP1 PE=4 SV=3	96.862	861	A0A3Q1ME40
A0A3Q1MEC5	A0A3Q1MEC5_BOVIN	POLDIP3	DNA polymerase delta interacting protein 3 OS=Bos taurus OX=9913 GN=POLDIP3 PE=4 SV=1	42.954	392	A7YW33
Q24K00	NUBP1_BOVIN	NUBP1	Cytosolic Fe-S cluster assembly factor NUBP1 OS=Bos taurus OX=9913 GN=NUBP1 PE=2 SV=1	34.182	320
Q24K16	PTGR3_BOVIN	ZADH2	Prostaglandin reductase-3 OS=Bos taurus OX=9913 GN=ZADH2 PE=2 SV=1	40.119	377	F1N5J9
Q0P5M4	Q0P5M4_BOVIN	EAPP	E2F-associated phosphoprotein OS=Bos taurus OX=9913 GN=EAPP PE=2 SV=1	32.772	285
A0A3Q1LJD2	A0A3Q1LJD2_BOVIN		Cyclin N-terminal domain-containing protein OS=Bos taurus OX=9913 PE=3 SV=1	41.825	375	Q1LZG6
F1MQK9	F1MQK9_BOVIN	MPHOSPH8	M-phase phosphoprotein 8 OS=Bos taurus OX=9913 GN=MPHOSPH8 PE=4 SV=3	96.369	856
F1MRS1	F1MRS1_BOVIN	PPP4R1	Protein phosphatase 4 regulatory subunit 1 OS=Bos taurus OX=9913 GN=PPP4R1 PE=1 SV=3	99.705	893
F1MTF0	F1MTF0_BOVIN	CDKN2A	Uncharacterized protein OS=Bos taurus OX=9913 GN=CDKN2A PE=4 SV=3	16.026	153
F1MQE1	F1MQE1_BOVIN	RPS6KA4	Ribosomal protein S6 kinase OS=Bos taurus OX=9913 GN=RPS6KA4 PE=3 SV=2	85.457	771
G3MY80	G3MY80_BOVIN	NOL4L	Nucleolar protein 4 like OS=Bos taurus OX=9913 GN=NOL4L PE=4 SV=2	59.67	544	F1MPV8;Q0VCA4;G3N0K6
G3MZK0	G3MZK0_BOVIN	ADO	2-aminoethanethiol dioxygenase OS=Bos taurus OX=9913 GN=ADO PE=4 SV=2	25.878	233
A0A3Q1LUP5	A0A3Q1LUP5_BOVIN	DAPK3	Death associated protein kinase 3 OS=Bos taurus OX=9913 GN=DAPK3 PE=3 SV=1	51.885	445	A7MB69
Q2TA37	ARL2_BOVIN	ARL2	ADP-ribosylation factor-like protein 2 OS=Bos taurus OX=9913 GN=ARL2 PE=1 SV=1	20.907	184
Q2TBG8	UCHL3_BOVIN	UCHL3	Ubiquitin carboxyl-terminal hydrolase isozyme L3 OS=Bos taurus OX=9913 GN=UCHL3 PE=2 SV=1	26.182	230	A0A3Q1N522;A0A452DK30
Q2TBI4	TRAP1_BOVIN	TRAP1	Heat shock protein 75 kDa, mitochondrial OS=Bos taurus OX=9913 GN=TRAP1 PE=2 SV=1	79.381	703	A0A3Q1MT00
F1MKD1	F1MKD1_BOVIN	NTMT1	N-terminal Xaa-Pro-Lys N-methyltransferase 1 OS=Bos taurus OX=9913 GN=NTMT1 PE=3 SV=2	25.258	223	Q2T9N3
Q2T9S4	PGP_BOVIN	PGP	Glycerol-3-phosphate phosphatase OS=Bos taurus OX=9913 GN=PGP PE=2 SV=1	34.32	321
F1MTU6	F1MTU6_BOVIN	TXNL4A	Thioredoxin-like protein OS=Bos taurus OX=9913 GN=TXNL4A PE=3 SV=1	16.8	142
Q3T120	Q3T120_BOVIN	ELOVL1	Elongation of very long chain fatty acids protein 1 OS=Bos taurus OX=9913 GN=ELOVL1 PE=2 SV=1	32.683	279	F6QT14;A0A3Q1MIU0
A0A3Q1MKB6	A0A3Q1MKB6_BOVIN	STAU2	Staufen double-stranded RNA binding protein 2 OS=Bos taurus OX=9913 GN=STAU2 PE=4 SV=1	54.918	502	A6QQT7;A0A3Q1MIY7;G5E523
P00396	COX1_BOVIN	MT-CO1	Cytochrome c oxidase subunit 1 OS=Bos taurus OX=9913 GN=MT-CO1 PE=1 SV=1	57.032	514	Q6QTG9
F1MNQ4	F1MNQ4_BOVIN		Superoxide dismutase [Cu-Zn] OS=Bos taurus OX=9913 PE=3 SV=2	15.687	152	P00442
A0A3Q1MQ80	A0A3Q1MQ80_BOVIN	PRKCA	Protein kinase C OS=Bos taurus OX=9913 GN=PRKCA PE=3 SV=1	76.807	672	P04409;A0A3Q1MB84;F1MJX9;A0A3Q1MGP0;A0A452DJ88;P05126
A0A3Q1MF87	A0A3Q1MF87_BOVIN	LOC788801	Ferritin OS=Bos taurus OX=9913 GN=LOC788801 PE=3 SV=1	18.453	165	F1MMT9;O46415;A0A3Q1MM35
F1MIE2	F1MIE2_BOVIN	SQSTM1	Sequestosome 1 OS=Bos taurus OX=9913 GN=SQSTM1 PE=1 SV=2	47.897	440	A0A3Q1LVE4
A0A3Q1MJK5	A0A3Q1MJK5_BOVIN	C24H18orf25	Chromosome 24 C18orf25 homolog OS=Bos taurus OX=9913 GN=C24H18orf25 PE=4 SV=1	43.391	404	A0A3Q1NJJ1
A6QQS0	A6QQS0_BOVIN	DPF2	D4, zinc and double PHD fingers family 2 OS=Bos taurus OX=9913 GN=DPF2 PE=2 SV=1	44.185	391	A0A3Q1MJM0
A0A3Q1MKH2	A0A3Q1MKH2_BOVIN	AKAP17A	A-kinase anchoring protein 17A OS=Bos taurus OX=9913 GN=AKAP17A PE=4 SV=1	80.543	701
A0A3Q1MRA2	A0A3Q1MRA2_BOVIN	GPSM1	G protein signaling modulator 1 OS=Bos taurus OX=9913 GN=GPSM1 PE=3 SV=1	73.612	667	G3N266;A0A3Q1MKT3
E1BHN4	E1BHN4_BOVIN	LOC509283	RING-type domain-containing protein OS=Bos taurus OX=9913 GN=LOC509283 PE=4 SV=3	571.452	5015	A0A3Q1MC10;A0A3Q1LV49;G3N0D1
G3X736	G3X736_BOVIN	COPS2	COP9 signalosome complex subunit 2 OS=Bos taurus OX=9913 GN=COPS2 PE=3 SV=1	52.405	450
G3N1U1	G3N1U1_BOVIN	CENPV	CENP-V/GFA domain-containing protein OS=Bos taurus OX=9913 GN=CENPV PE=3 SV=2	27.703	253
F1MQI4	F1MQI4_BOVIN	TIMELESS	Timeless circadian regulator OS=Bos taurus OX=9913 GN=TIMELESS PE=3 SV=2	140.058	1213
F1MEP1	F1MEP1_BOVIN	C8H9orf64	Queuosine salvage protein OS=Bos taurus OX=9913 GN=C8H9orf64 PE=3 SV=1	38.964	341	Q1JP73
A0A452DIA6	A0A452DIA6_BOVIN	LSM3	U6 snRNA-associated Sm-like protein LSm3 OS=Bos taurus OX=9913 GN=LSM3 PE=3 SV=1	11.199	96	Q32PE9
Q32PG1	AP3B1_BOVIN	AP3B1	AP-3 complex subunit beta-1 OS=Bos taurus OX=9913 GN=AP3B1 PE=2 SV=1	119.968	1084	A0A3Q1M917;A0A3Q1N1C0
G3N274	G3N274_BOVIN	SOX9	Transcription factor SOX-9 OS=Bos taurus OX=9913 GN=SOX9 PE=4 SV=2	55.237	504	A0A3Q1MN22
A0A3Q1LPS9	A0A3Q1LPS9_BOVIN	TMEM43	Transmembrane protein 43 OS=Bos taurus OX=9913 GN=TMEM43 PE=1 SV=1	44.622	398	A6QQR5;A0A3Q1M1M5
A0A3Q1M5Z9	A0A3Q1M5Z9_BOVIN	ARHGAP21	Rho GTPase activating protein 21 OS=Bos taurus OX=9913 GN=ARHGAP21 PE=4 SV=1	199.525	1800	A0A3Q1LPU3;A0A3Q1M9B2;A0A3Q1MJI3;F1MHG5
P11023	RAB3A_BOVIN	RAB3A	Ras-related protein Rab-3A OS=Bos taurus OX=9913 GN=RAB3A PE=1 SV=3	24.954	220	E1BNX1
G3X696	G3X696_BOVIN	SLK	Non-specific serine/threonine protein kinase OS=Bos taurus OX=9913 GN=SLK PE=1 SV=1	142.982	1240
G3X6A9	G3X6A9_BOVIN	TXLNG	Taxilin gamma OS=Bos taurus OX=9913 GN=TXLNG PE=3 SV=1	58.605	512
A0A3Q1M1V2	A0A3Q1M1V2_BOVIN	TOPBP1	DNA topoisomerase II binding protein 1 OS=Bos taurus OX=9913 GN=TOPBP1 PE=4 SV=1	154.839	1383	A0A3Q1LQW4;G3X684;A0A3Q1MST6;A0A3Q1LWE4;A0A3Q1LNB2
A0A3Q1LRF2	A0A3Q1LRF2_BOVIN	UPF2	UPF2 regulator of nonsense mediated mRNA decay OS=Bos taurus OX=9913 GN=UPF2 PE=4 SV=1	147.863	1271	F1MQ83
E1BD02	E1BD02_BOVIN	EZH2	Histone-lysine N-methyltransferase EZH2 OS=Bos taurus OX=9913 GN=EZH2 PE=4 SV=2	85.867	751	A0A3Q1MSK4
A0A3Q1MJX6	A0A3Q1MJX6_BOVIN	BRWD3	Bromodomain and WD repeat domain containing 3 OS=Bos taurus OX=9913 GN=BRWD3 PE=4 SV=1	156.747	1373	A0A3Q1LQD7;F1N1C9;A0A3Q1M9P4
A0A3Q1LQU5	A0A3Q1LQU5_BOVIN	FANCI	FA complementation group I OS=Bos taurus OX=9913 GN=FANCI PE=4 SV=1	139.027	1231	A0A3Q1LWA9;E1BDI4
A6QR68	A6QR68_BOVIN	SLC31A1	Copper transporter OS=Bos taurus OX=9913 GN=SLC31A1 PE=2 SV=1	21.052	189	A0A3Q1MPH1
F1MEW7	F1MEW7_BOVIN		Uncharacterized protein OS=Bos taurus OX=9913 PE=3 SV=3	58.308	556	A0A3Q1MMU1
A0A3Q1N1E9	A0A3Q1N1E9_BOVIN	QSER1	Glutamine and serine rich 1 OS=Bos taurus OX=9913 GN=QSER1 PE=4 SV=1	189.337	1735	F1N5A1;A0A3Q1MMY4;A0A3Q1MYE3;A0A3Q1LW74;A0A3Q1MV77
A0A3Q1MKK6	A0A3Q1MKK6_BOVIN	TLE4	TLE family member 4, transcriptional corepressor OS=Bos taurus OX=9913 GN=TLE4 PE=3 SV=1	81.156	749	F1MWR6;F1MH28;A0A3Q1N7I4;A0A3Q1M3K5;A2VDR6;A0A3Q1LTE2;G5E510;A0A3Q1LRB1;A0A3Q1M8N1;F1ML22;A0A3Q1MMB1;A0A3Q1LJY1
A0A3Q1LTT9	A0A3Q1LTT9_BOVIN	MAPK14	Mitogen-activated protein kinase OS=Bos taurus OX=9913 GN=MAPK14 PE=4 SV=1	63.696	571	F6PU21;A0A3Q1M517;A0A3Q1M8H8
A0A3Q1LRX5	A0A3Q1LRX5_BOVIN	LSM6	LSM6 homolog, U6 small nuclear RNA and mRNA degradation associated OS=Bos taurus OX=9913 GN=LSM6 PE=3 SV=1	11.518	101	Q148G9;A0A3Q1MPN7
A0A3Q1N2M4	A0A3Q1N2M4_BOVIN	ERBIN	Erbb2 interacting protein OS=Bos taurus OX=9913 GN=ERBIN PE=3 SV=1	145.553	1302	A0A3Q1MSP5;A0A3Q1LS66;A0A3Q1M8M4;A0A3Q1M9R3;A0A3Q1NDG8;E1BKT3
A0A3Q1MQW5	A0A3Q1MQW5_BOVIN	EHMT2	Euchromatic histone lysine methyltransferase 2 OS=Bos taurus OX=9913 GN=EHMT2 PE=4 SV=1	125.082	1138	A0A3Q1LSA6;A0A3Q1M4W7;F1N413
A0A3Q1LSS0	A0A3Q1LSS0_BOVIN	PLOD3	Procollagen-lysine,2-oxoglutarate 5-dioxygenase 3 OS=Bos taurus OX=9913 GN=PLOD3 PE=4 SV=1	82.116	718	F1MET0
Q3MHF8	LS14A_BOVIN	LSM14A	Protein LSM14 homolog A OS=Bos taurus OX=9913 GN=LSM14A PE=2 SV=1	50.636	463	A0A3Q1LIY5
Q3MHH2	NOL11_BOVIN	NOL11	Nucleolar protein 11 OS=Bos taurus OX=9913 GN=NOL11 PE=2 SV=1	80.29	718
E1BN25	E1BN25_BOVIN	BAZ1A	Bromodomain adjacent to zinc finger domain 1A OS=Bos taurus OX=9913 GN=BAZ1A PE=4 SV=3	178.672	1557
E1BNC4	E1BNC4_BOVIN	DIPK2A	Divergent protein kinase domain 2A OS=Bos taurus OX=9913 GN=DIPK2A PE=3 SV=1	49.452	430
E1BM03	E1BM03_BOVIN	WDR3	WD repeat domain 3 OS=Bos taurus OX=9913 GN=WDR3 PE=4 SV=2	106.336	943
E1BM12	E1BM12_BOVIN	SRM	Spermidine synthase OS=Bos taurus OX=9913 GN=SRM PE=3 SV=2	33.981	302
E1BMD6	E1BMD6_BOVIN	LPP	Uncharacterized protein OS=Bos taurus OX=9913 GN=LPP PE=1 SV=1	65.715	614
A0A3Q1N1T4	A0A3Q1N1T4_BOVIN	CENPI	Centromere protein I OS=Bos taurus OX=9913 GN=CENPI PE=3 SV=1	84.348	730	A6QPS5
A0A3Q1LMP4	A0A3Q1LMP4_BOVIN	SUGP2	SURP and G-patch domain containing 2 OS=Bos taurus OX=9913 GN=SUGP2 PE=4 SV=1	121.573	1096	E1BE55
A0A3Q1LMQ6	A0A3Q1LMQ6_BOVIN	NFATC2	Nuclear factor of activated T cells 2 OS=Bos taurus OX=9913 GN=NFATC2 PE=4 SV=1	98.83	914	A0A3Q1N525;F1MGR9
E1BGI6	E1BGI6_BOVIN	DDX54	ATP-dependent RNA helicase DDX54 OS=Bos taurus OX=9913 GN=DDX54 PE=3 SV=3	102.77	928	A0A3Q1MU57
A0A3Q1MUC8	A0A3Q1MUC8_BOVIN	KIFC1	Kinesin-like protein OS=Bos taurus OX=9913 GN=KIFC1 PE=3 SV=1	72.639	661	A7MBA1
A0A3Q1MSG9	A0A3Q1MSG9_BOVIN	CELF2	CUGBP Elav-like family member 2 OS=Bos taurus OX=9913 GN=CELF2 PE=3 SV=1	49.787	458	A0A3Q1MSL2;E1BIM7
E1BNI8	E1BNI8_BOVIN	NT5DC2	5'-nucleotidase domain containing 2 OS=Bos taurus OX=9913 GN=NT5DC2 PE=3 SV=2	64.315	558
A0A3Q1LNY5	A0A3Q1LNY5_BOVIN	RELA	RELA proto-onco, NF-kB subunit OS=Bos taurus OX=9913 GN=RELA PE=4 SV=1	59.022	542	A1XG22
E1BE28	E1BE28_BOVIN	ATL2	Atlastin GTPase 2 OS=Bos taurus OX=9913 GN=ATL2 PE=3 SV=3	64.12	564	A0A3Q1LP31
A0A3Q1LPD0	A0A3Q1LPD0_BOVIN	EHMT1	Euchromatic histone lysine methyltransferase 1 OS=Bos taurus OX=9913 GN=EHMT1 PE=4 SV=1	129.887	1201	A0A3Q1MUU1;A0A3Q1MVR5;A0A3Q1NJM8;A0A3Q1ML83;F1N093
Q0P568	Q0P568_BOVIN	UFD1	Ubiquitin fusion degradation 1 like OS=Bos taurus OX=9913 GN=UFD1 PE=2 SV=1	26.072	231	A0A3Q1N3E8
A0A3Q1LVF4	A0A3Q1LVF4_BOVIN	DYRK1B	Dual-specificity kinase OS=Bos taurus OX=9913 GN=DYRK1B PE=3 SV=1	64.279	578	A0A3S5ZPM9;F1N2J2;A0A3Q1LNU2
A0A3Q1MUH2	A0A3Q1MUH2_BOVIN	TAF2	Transcription initiation factor TFIID 150 kDa subunit OS=Bos taurus OX=9913 GN=TAF2 PE=3 SV=1	136.613	1199	F1MME0
A0A3Q1MYB1	A0A3Q1MYB1_BOVIN	NCAPG	Non-SMC condensin I complex subunit G OS=Bos taurus OX=9913 GN=NCAPG PE=3 SV=1	108.456	963	F1MUI7
A0A3Q1MR24	A0A3Q1MR24_BOVIN	ORC3	Origin recognition complex subunit 3 OS=Bos taurus OX=9913 GN=ORC3 PE=3 SV=1	76.1	659	A0A3Q1M5X5;F1N6W8;Q32PJ3
Q32S26	BRD2_BOVIN	BRD2	Bromodomain-containing protein 2 OS=Bos taurus OX=9913 GN=BRD2 PE=3 SV=1	88.122	803
Q32LP9	COR2A_BOVIN	CORO2A	Coronin-2A OS=Bos taurus OX=9913 GN=CORO2A PE=2 SV=1	59.845	525	A0A3Q1LJQ5
Q32KX7	BMI1_BOVIN	BMI1	Polycomb complex protein BMI-1 OS=Bos taurus OX=9913 GN=BMI1 PE=2 SV=1	36.966	326	E1BMR4
Q32LE4	GGCT_BOVIN	GGCT	Gamma-glutamylcyclotransferase OS=Bos taurus OX=9913 GN=GGCT PE=2 SV=1	21.177	188
Q3MHY6	NUBP2_BOVIN	NUBP2	Cytosolic Fe-S cluster assembly factor NUBP2 OS=Bos taurus OX=9913 GN=NUBP2 PE=2 SV=1	28.789	271	A0A3Q1M7N0;A0A3Q1LVS1
F1MRK2	F1MRK2_BOVIN	SPEN	Spen family transcriptional repressor OS=Bos taurus OX=9913 GN=SPEN PE=3 SV=3	398.74	3619	E1BNF6
Q0VCJ2	MTNB_BOVIN	APIP	Methylthioribulose-1-phosphate dehydratase OS=Bos taurus OX=9913 GN=APIP PE=2 SV=1	27.095	242
E1BLD2	E1BLD2_BOVIN	INTS4	Integrator complex subunit 4 OS=Bos taurus OX=9913 GN=INTS4 PE=4 SV=2	108.401	964	A8NGN2;A0A3Q1LKC2
Q3SX40	PDLI7_BOVIN	PDLIM7	PDZ and LIM domain protein 7 OS=Bos taurus OX=9913 GN=PDLIM7 PE=2 SV=1	46.433	424	A0A452DI64;A1L5A7
A0A3Q1LX49	A0A3Q1LX49_BOVIN	RRAGB	Ras-related GTP-binding protein OS=Bos taurus OX=9913 GN=RRAGB PE=3 SV=1	35.954	308	E1BGP6;Q3SX43;A0A3Q1M964;G5E5G3
F1MGR8	F1MGR8_BOVIN	DPH1	2-(3-amino-3-carboxypropyl)histidine synthase subunit 1 OS=Bos taurus OX=9913 GN=DPH1 PE=3 SV=1	47.95	438	Q3SYT1
F6RXS3	F6RXS3_BOVIN	CAMK1	Calcium/calmodulin dependent protein kinase I OS=Bos taurus OX=9913 GN=CAMK1 PE=1 SV=1	43.984	395
F6RYN2	F6RYN2_BOVIN	RBM47	RNA-binding motif protein 47 OS=Bos taurus OX=9913 GN=RBM47 PE=1 SV=1	64.025	591
F6Q6K1	F6Q6K1_BOVIN	CHEK1	CHK1 checkpoint homolog OS=Bos taurus OX=9913 GN=CHEK1 PE=3 SV=1	76.318	677	A0A3Q1MLF0
F6QED7	F6QED7_BOVIN	C18H19orf48	Chromosome 18 C19orf48 homolog OS=Bos taurus OX=9913 GN=C18H19orf48 PE=4 SV=1	31.454	276
Q2YDI8	Q2YDI8_BOVIN	MKRN2	Probable E3 ubiquitin-protein ligase makorin-2 OS=Bos taurus OX=9913 GN=MKRN2 PE=2 SV=1	46.127	416	F6QQR5
A0A3Q1MI18	A0A3Q1MI18_BOVIN	PCBP4	Poly(rC)-binding protein 4 OS=Bos taurus OX=9913 GN=PCBP4 PE=4 SV=1	33.502	321	A0A3Q1MR58;Q0VCU0
Q0VCY1	VAPA_BOVIN	VAPA	Vesicle-associated membrane protein-associated protein A OS=Bos taurus OX=9913 GN=VAPA PE=2 SV=1	27.856	249	A0A3Q1LZJ2;A0A3Q1M6X6;A0A3Q1LUP8
Q0VC80	YRDC_BOVIN	YRDC	YrdC domain-containing protein, mitochondrial OS=Bos taurus OX=9913 GN=YRDC PE=2 SV=1	28.893	276	A0A3Q1LH88
A0A3Q1LJ39	A0A3Q1LJ39_BOVIN	SMURF2	E3 ubiquitin-protein ligase OS=Bos taurus OX=9913 GN=SMURF2 PE=4 SV=1	85.222	738	F1N3W8;F1MLS5
F6RQS5	F6RQS5_BOVIN	TUBGCP2	Gamma-tubulin complex component OS=Bos taurus OX=9913 GN=TUBGCP2 PE=3 SV=1	102.504	904	A0A3Q1LJF1
F1MIZ9	F1MIZ9_BOVIN	KPNA3	Importin subunit alpha OS=Bos taurus OX=9913 GN=KPNA3 PE=3 SV=3	53.621	486	A0A3Q1NKI3;A0A3Q1LJF4;A0A3Q1MUS6
A0A3S5ZPG7	A0A3S5ZPG7_BOVIN	GSK3A	[Tau protein] kinase OS=Bos taurus OX=9913 GN=GSK3A PE=3 SV=1	52.306	495	A0A3Q1LJI4
G3MWG5	G3MWG5_BOVIN	XIAP	RING-type domain-containing protein OS=Bos taurus OX=9913 GN=XIAP PE=3 SV=1	56.534	497
F6R5E4	F6R5E4_BOVIN	CHEK2	Checkpoint kinase 2 OS=Bos taurus OX=9913 GN=CHEK2 PE=4 SV=1	60.152	534
F6RM04	F6RM04_BOVIN	RBM15B	RNA binding motif protein 15B OS=Bos taurus OX=9913 GN=RBM15B PE=3 SV=2	97.281	894
F1MBE0	F1MBE0_BOVIN	CWC27	Spliceosome-associated protein CWC27 homolog OS=Bos taurus OX=9913 GN=CWC27 PE=4 SV=3	54.073	473	Q17QX9
Q0VCK9	VMP1_BOVIN	VMP1	Vacuole membrane protein 1 OS=Bos taurus OX=9913 GN=VMP1 PE=2 SV=1	46.182	406
E1BFD1	E1BFD1_BOVIN	ANKLE2	Ankyrin repeat and LEM domain containing 2 OS=Bos taurus OX=9913 GN=ANKLE2 PE=3 SV=2	105.869	963	A0A3Q1LKM4
A0A3Q1LKV8	A0A3Q1LKV8_BOVIN	TXNL1	Thioredoxin like 1 OS=Bos taurus OX=9913 GN=TXNL1 PE=1 SV=1	28.229	254	F1MLV3;A0A3Q1ME81
A0A3Q1LJR0	A0A3Q1LJR0_BOVIN	FOXJ3	Forkhead box J3 OS=Bos taurus OX=9913 GN=FOXJ3 PE=4 SV=1	65.762	591	E1BK17;A0A3Q1M934;A0A3Q1NGP0
A0A3Q1LK42	A0A3Q1LK42_BOVIN	FKBP8	Peptidylprolyl isomerase OS=Bos taurus OX=9913 GN=FKBP8 PE=4 SV=1	59.75	559	F1N2P6;A0A3Q1M3S6
A0A3Q1M0Z6	A0A3Q1M0Z6_BOVIN	WDR76	WD repeat-containing protein 76 OS=Bos taurus OX=9913 GN=WDR76 PE=3 SV=1	64.315	576	A0A3Q1LK59;G3MZF6;E1BHI0
A0A3Q1MHX1	A0A3Q1MHX1_BOVIN	ECPAS	Ecm29 proteasome adaptor and scaffold OS=Bos taurus OX=9913 GN=ECPAS PE=4 SV=1	200.054	1809	F1MGK9;A0A3Q1LKA4;A0A3Q1LV72;A0A3Q1MTK9;A0A3Q1LRQ5;A0A3Q1LVD0
E1BG76	E1BG76_BOVIN	SCFD1	Sec1 family domain containing 1 OS=Bos taurus OX=9913 GN=SCFD1 PE=3 SV=3	78.558	705
E1BI11	E1BI11_BOVIN	MIDEAS	Mitotic deacetylase associated SANT domain protein OS=Bos taurus OX=9913 GN=MIDEAS PE=4 SV=2	120.962	1102
Q3SZ25	EED_BOVIN	EED	Polycomb protein EED OS=Bos taurus OX=9913 GN=EED PE=2 SV=1	50.226	441
E1BFW9	E1BFW9_BOVIN	OTUD5	Deubiquitinating enzyme A OS=Bos taurus OX=9913 GN=OTUD5 PE=3 SV=1	60.321	567
A0A3Q1MM24	A0A3Q1MM24_BOVIN	CSK	Tyrosine-protein kinase OS=Bos taurus OX=9913 GN=CSK PE=3 SV=1	48.155	431	Q0VBZ0
Q0VC53	DOHH_BOVIN	DOHH	Deoxyhypusine hydroxylase OS=Bos taurus OX=9913 GN=DOHH PE=1 SV=1	33.261	303
F1MUZ0	F1MUZ0_BOVIN	EBNA1BP2	EBNA1 binding protein 2 OS=Bos taurus OX=9913 GN=EBNA1BP2 PE=3 SV=2	34.694	305
F1MV70	F1MV70_BOVIN	C24H18orf25	Chromosome 24 C18orf25 homolog OS=Bos taurus OX=9913 GN=C24H18orf25 PE=4 SV=3	37.087	343
A0A3Q1LLX0	A0A3Q1LLX0_BOVIN	RAD54L2	RAD54 like 2 OS=Bos taurus OX=9913 GN=RAD54L2 PE=3 SV=1	160.285	1446	E1BEK4
E1BFZ3	E1BFZ3_BOVIN	PPP4R3B	Protein phosphatase 4 regulatory subunit 3B OS=Bos taurus OX=9913 GN=PPP4R3B PE=3 SV=3	87.609	767	A0A3Q1LM83;F6R1L1
A0A3Q1MBP5	A0A3Q1MBP5_BOVIN	SMC5	Structural maintenance of chromosomes protein 5 OS=Bos taurus OX=9913 GN=SMC5 PE=3 SV=1	117.516	997	A0A3Q1MJZ0;A0A3Q1LW73;F1MPW4;A0A3Q1LMB6;A0A3Q1MJL0;A0A3Q1LXJ9
A0A3Q1MM51	A0A3Q1MM51_BOVIN	TMEM147	Transmembrane protein 147 OS=Bos taurus OX=9913 GN=TMEM147 PE=4 SV=1	23.013	204	Q3SZR6
Q3SZ73	ABHDB_BOVIN	ABHD11	Protein ABHD11 OS=Bos taurus OX=9913 GN=ABHD11 PE=2 SV=1	33.548	303	A0A3Q1MC90;A0A3Q1N0A8
Q3SZC6	AN32B_BOVIN	ANP32B	Acidic leucine-rich nuclear phosphoprotein 32 family member B OS=Bos taurus OX=9913 GN=ANP32B PE=2 SV=1	29.872	261	F1MZ46
G3MY67	G3MY67_BOVIN	SDHA	Succinate dehydrogenase [ubiquinone] flavoprotein subunit, mitochondrial OS=Bos taurus OX=9913 GN=SDHA PE=3 SV=2	73.064	665	P31039;A0A3Q1MCH3;G5E6M7
A0A3Q1LHT7	A0A3Q1LHT7_BOVIN	RRBP1	Ribosome binding protein 1 OS=Bos taurus OX=9913 GN=RRBP1 PE=1 SV=1	166.774	1551	F1MDC1
A0A3Q1LHW9	A0A3Q1LHW9_BOVIN	COIL	Coilin OS=Bos taurus OX=9913 GN=COIL PE=3 SV=1	62.526	570	A0A3Q1MEJ5;F1MEL4
F6RMA0	F6RMA0_BOVIN	NCLN	Nicalin OS=Bos taurus OX=9913 GN=NCLN PE=3 SV=1	62.294	555	A0A3Q1NCG7
A0A3Q1N7Y1	A0A3Q1N7Y1_BOVIN	RRP1	Ribosomal RNA processing 1 OS=Bos taurus OX=9913 GN=RRP1 PE=3 SV=1	47.618	416	A0A3Q1NET6;Q148H9
Q1RMQ2	Q1RMQ2_BOVIN	NAF1	H/ACA ribonucleoprotein complex non-core subunit NAF1 OS=Bos taurus OX=9913 GN=NAF1 PE=2 SV=1	39.264	360	A0A3Q1N8I9
A0A3Q1LZ84	A0A3Q1LZ84_BOVIN	CTNND1	Catenin delta 1 OS=Bos taurus OX=9913 GN=CTNND1 PE=1 SV=1	99.206	890	A0A3Q1M7R4;A0A3Q1MQD5;A0A3Q1LLH4;E1BQ11
E1BIJ8	E1BIJ8_BOVIN	ZBTB7A	Zinc finger and BTB domain containing 7A OS=Bos taurus OX=9913 GN=ZBTB7A PE=4 SV=3	62.58	595
Q3SZG9	CTU2_BOVIN	CTU2	Cytoplasmic tRNA 2-thiolation protein 2 OS=Bos taurus OX=9913 GN=CTU2 PE=2 SV=2	54.353	501	A0A3Q1M7F4
Q3SZJ9	PMM2_BOVIN	PMM2	Phosphomannomutase 2 OS=Bos taurus OX=9913 GN=PMM2 PE=2 SV=1	27.997	246	A0A3Q1NHB5
G8JL05	G8JL05_BOVIN	LPCAT3	Lysophospholipid acyltransferase 5 OS=Bos taurus OX=9913 GN=LPCAT3 PE=4 SV=2	55.804	485	Q3SZL3
P35466	S10A4_BOVIN	S100A4	Protein S100-A4 OS=Bos taurus OX=9913 GN=S100A4 PE=1 SV=2	11.807	101
P27925	CREB1_BOVIN	CREB1	Cyclic AMP-responsive element-binding protein 1 OS=Bos taurus OX=9913 GN=CREB1 PE=1 SV=2	34.877	325	Q0V7N6;A0A3Q1MZT0;Q08DA8;A0A3Q1LN51;A0A3Q1MQB2
Q3SZZ0	BRX1_BOVIN	BRIX1	Ribosome biogenesis protein BRX1 homolog OS=Bos taurus OX=9913 GN=BRIX1 PE=2 SV=1	41.064	353	A0A452DIY3
G3X7E1	G3X7E1_BOVIN	SAP18	18 kDa Sin3-associated polypeptide OS=Bos taurus OX=9913 GN=SAP18 PE=3 SV=1	19.574	172	Q3T022;A0A3Q1MMC8
E1BC37	E1BC37_BOVIN	GPATCH8	G-patch domain containing 8 OS=Bos taurus OX=9913 GN=GPATCH8 PE=4 SV=3	165.204	1509
F6PYH3	F6PYH3_BOVIN	SF3A3	Splicing factor 3a subunit 3 OS=Bos taurus OX=9913 GN=SF3A3 PE=3 SV=1	58.505	499	Q3SWY7
F1N091	F1N091_BOVIN	CCDC6	Coiled-coil domain containing 6 OS=Bos taurus OX=9913 GN=CCDC6 PE=4 SV=2	53.37	477
F1N120	F1N120_BOVIN	LXN	Latexin OS=Bos taurus OX=9913 GN=LXN PE=3 SV=2	25.567	222
F1N6B6	F1N6B6_BOVIN	NUP188	Nucleoporin 188 OS=Bos taurus OX=9913 GN=NUP188 PE=4 SV=3	196.146	1751
F1MTZ0	F1MTZ0_BOVIN	PPP1R2	Protein phosphatase inhibitor 2 OS=Bos taurus OX=9913 GN=PPP1R2 PE=1 SV=1	22.995	207	Q3SZX2
F1MTZ8	F1MTZ8_BOVIN	ASPSCR1	ASPSCR1 tether for SLC2A4, UBX domain containing OS=Bos taurus OX=9913 GN=ASPSCR1 PE=4 SV=3	59.952	552	G3MYB8
Q3T0E1	EXOS3_BOVIN	EXOSC3	Exosome complex component RRP40 OS=Bos taurus OX=9913 GN=EXOSC3 PE=2 SV=1	29.495	275
E1BEJ3	E1BEJ3_BOVIN	GFM1	Elongation factor G, mitochondrial OS=Bos taurus OX=9913 GN=GFM1 PE=3 SV=2	83.503	753
F1MS68	F1MS68_BOVIN	SMNDC1	Survival of motor neuron-related-splicing factor 30 OS=Bos taurus OX=9913 GN=SMNDC1 PE=4 SV=1	26.752	238	Q3T045
E1BCV0	E1BCV0_BOVIN	HELLS	Helicase, lymphoid specific OS=Bos taurus OX=9913 GN=HELLS PE=4 SV=3	77.779	671
A0A3Q1MK41	A0A3Q1MK41_BOVIN	TRAM1	Translocating chain-associated membrane protein 1 OS=Bos taurus OX=9913 GN=TRAM1 PE=3 SV=1	38.947	339	Q9GKZ4
A0A3S5ZP61	A0A3S5ZP61_BOVIN	PSMD10	Proteasome 26S subunit, non-ATPase 10 OS=Bos taurus OX=9913 GN=PSMD10 PE=4 SV=1	29.265	269
P61285	DYL1_BOVIN	DYNLL1	Dynein light chain 1, cytoplasmic OS=Bos taurus OX=9913 GN=DYNLL1 PE=1 SV=1	10.366	89	A0A452DJJ2;G3MX54;Q3MHR3
F1N3L7	F1N3L7_BOVIN	DOCK7	Dedicator of cytokinesis 7 OS=Bos taurus OX=9913 GN=DOCK7 PE=3 SV=3	239.236	2107	E1BK77
F1N3Z8	F1N3Z8_BOVIN	PPP4R2	Protein phosphatase 4 regulatory subunit 2 OS=Bos taurus OX=9913 GN=PPP4R2 PE=3 SV=3	46.465	412	A0A3Q1M6T0
F1N469	F1N469_BOVIN		Uncharacterized protein OS=Bos taurus OX=9913 PE=3 SV=3	86.52	762	G3MZK6
F1MVN0	F1MVN0_BOVIN	ATN1	Atrophin 1 OS=Bos taurus OX=9913 GN=ATN1 PE=4 SV=1	124.158	1184
G8JKV1	G8JKV1_BOVIN	IL18	Interleukin-18 OS=Bos taurus OX=9913 GN=IL18 PE=3 SV=2	21.918	189	Q9TU73
Q9XSC3	WDR44_BOVIN	WDR44	WD repeat-containing protein 44 OS=Bos taurus OX=9913 GN=WDR44 PE=1 SV=1	101.293	912
G3X6F7	G3X6F7_BOVIN	ARHGAP42	Rho GTPase activating protein 42 OS=Bos taurus OX=9913 GN=ARHGAP42 PE=4 SV=2	89.474	795	A0A3Q1LL23;A0A3Q1LFB4;A0A3Q1MIB3;A0A3Q1MT43
Q9TT94	SCD_BOVIN	SCD	Stearoyl-CoA desaturase OS=Bos taurus OX=9913 GN=SCD PE=2 SV=2	41.705	359
A0JN63	A0JN63_BOVIN	CSTF1	Cleavage stimulation factor 50 kDa subunit OS=Bos taurus OX=9913 GN=CSTF1 PE=2 SV=1	48.354	431
E1BCF6	E1BCF6_BOVIN	AFF4	AF4/FMR2 family member 4 OS=Bos taurus OX=9913 GN=AFF4 PE=3 SV=1	127.431	1164
E1BCT7	E1BCT7_BOVIN	WDR33	WD repeat domain 33 OS=Bos taurus OX=9913 GN=WDR33 PE=4 SV=1	145.865	1336
E1BAL2	E1BAL2_BOVIN	OIP5	Opa interacting protein 5 OS=Bos taurus OX=9913 GN=OIP5 PE=4 SV=2	25.166	229
E1BAT8	E1BAT8_BOVIN	KIF20B	Kinesin family member 20B OS=Bos taurus OX=9913 GN=KIF20B PE=3 SV=1	207.334	1788
E1BB75	E1BB75_BOVIN	EAF1	ELL associated factor 1 OS=Bos taurus OX=9913 GN=EAF1 PE=3 SV=2	36.944	354
E1B9I1	E1B9I1_BOVIN	MICOS13	MICOS complex subunit MIC13 OS=Bos taurus OX=9913 GN=MICOS13 PE=3 SV=1	13.317	118
E1B9N7	E1B9N7_BOVIN	DHX29	ATP-dependent RNA helicase DHX29 OS=Bos taurus OX=9913 GN=DHX29 PE=3 SV=2	154.916	1366
A6H7I6	A6H7I6_BOVIN	RXRB	Retinoid X receptor beta OS=Bos taurus OX=9913 GN=RXRB PE=2 SV=1	56.615	532	A0A3Q1LTY3;F1MX52
A5PKD6	A5PKD6_BOVIN	GNB4	G protein subunit beta 4 OS=Bos taurus OX=9913 GN=GNB4 PE=2 SV=1	37.537	340
P62248	MYDGF_BOVIN	MYDGF	Myeloid-derived growth factor OS=Bos taurus OX=9913 GN=MYDGF PE=2 SV=1	19.03	174
F1N1T6	F1N1T6_BOVIN	FASTKD2	FAST kinase domains 2 OS=Bos taurus OX=9913 GN=FASTKD2 PE=4 SV=1	78.217	688
F1N2G1	F1N2G1_BOVIN	BOD1L1	Biorientation of chromosomes in cell division 1 like 1 OS=Bos taurus OX=9913 GN=BOD1L1 PE=4 SV=2	319.042	2982
E1BCE0	E1BCE0_BOVIN	DNAJC8	DnaJ heat shock protein family (Hsp40) member C8 OS=Bos taurus OX=9913 GN=DNAJC8 PE=4 SV=3	27.356	238
A3KMW0	A3KMW0_BOVIN	CCDC97	CCDC97 protein OS=Bos taurus OX=9913 GN=CCDC97 PE=2 SV=1	39.025	341
A3KMX6	A3KMX6_BOVIN	UBR7	UBR7 protein OS=Bos taurus OX=9913 GN=UBR7 PE=2 SV=1	48.222	425
Q5EAD0	BAIP2_BOVIN	BAIAP2	Brain-specific angiogenesis inhibitor 1-associated protein 2 OS=Bos taurus OX=9913 GN=BAIAP2 PE=2 SV=1	57.566	521	A0A3Q1NIC2;F1N7V7
Q6PZ03	ATG4B_BOVIN	ATG4B	Cysteine protease ATG4B OS=Bos taurus OX=9913 GN=ATG4B PE=2 SV=1	43.539	393
A5PKI2	A5PKI2_BOVIN	ZC3H11A	ZC3H11A protein OS=Bos taurus OX=9913 GN=ZC3H11A PE=2 SV=1	89.746	816
A6H7B7	A6H7B7_BOVIN	SRSF5	SFRS5 protein OS=Bos taurus OX=9913 GN=SRSF5 PE=1 SV=1	31.264	272
A5D7N5	A5D7N5_BOVIN	PAPOLG	Polynucleotide adenylyltransferase OS=Bos taurus OX=9913 GN=PAPOLG PE=2 SV=1	83.337	740
Q7YRD0	PNO1_BOVIN	PNO1	RNA-binding protein PNO1 OS=Bos taurus OX=9913 GN=PNO1 PE=2 SV=1	27.937	252
A4IFJ8	A4IFJ8_BOVIN	ACTL6A	ACTL6A protein OS=Bos taurus OX=9913 GN=ACTL6A PE=2 SV=1	47.445	429
A4IFM5	A4IFM5_BOVIN	CDCA8	CDCA8 protein OS=Bos taurus OX=9913 GN=CDCA8 PE=2 SV=1	31.392	280
A0A3Q1MDA1	A0A3Q1MDA1_BOVIN	AGO2	Protein argonaute-2 OS=Bos taurus OX=9913 GN=AGO2 PE=3 SV=1	96.628	852	A0A3Q1MM22;B0JYP5;Q6QME8;A0A3Q1NME7;A0A3Q1MCZ3;A0A3Q1MEG1;F1MG44;A0A3Q1M249;Q6T5B7;F1MXX2
A0A3Q1MRG7	A0A3Q1MRG7_BOVIN	DICER1	Endoribonuclease Dicer OS=Bos taurus OX=9913 GN=DICER1 PE=3 SV=1	214.426	1886	A0A3Q1NC30;F1MCQ5;Q6TUI4
Q3ZBL5	PTH2_BOVIN	PTRH2	Peptidyl-tRNA hydrolase 2, mitochondrial OS=Bos taurus OX=9913 GN=PTRH2 PE=2 SV=1	19.29	179
F1MG12	F1MG12_BOVIN	CCNH	Cyclin-H OS=Bos taurus OX=9913 GN=CCNH PE=3 SV=2	36.483	315	Q3ZBL9;A0A3Q1ML13
Q3ZBP3	RBMS1_BOVIN	RBMS1	RNA-binding motif, single-stranded-interacting protein 1 OS=Bos taurus OX=9913 GN=RBMS1 PE=2 SV=1	44.112	403	A0A3Q1MQ64;A0A3Q1MH35;A0A452DI22;A0A3Q1M7Y6;A0A3Q1LWH8;A0A3Q1MTT7;E1BPT6
Q3ZBD0	PSMD7_BOVIN	PSMD7	26S proteasome non-ATPase regulatory subunit 7 OS=Bos taurus OX=9913 GN=PSMD7 PE=2 SV=1	36.754	322	A0A452DIX4
E1BC24	E1BC24_BOVIN	MDN1	Midasin OS=Bos taurus OX=9913 GN=MDN1 PE=3 SV=3	630.179	5590
Q0P570	MVD1_BOVIN	MVD	Diphosphomevalonate decarboxylase OS=Bos taurus OX=9913 GN=MVD PE=2 SV=1	43.732	400
A5D7R9	A5D7R9_BOVIN	NRAS	NRAS protein OS=Bos taurus OX=9913 GN=NRAS PE=2 SV=1	21.229	189
A6QQV8	A6QQV8_BOVIN	LBR	3-beta-hydroxysterol Delta (14)-reductase OS=Bos taurus OX=9913 GN=LBR PE=2 SV=1	71.255	621
A6QQX0	A6QQX0_BOVIN	PBK	PBK protein OS=Bos taurus OX=9913 GN=PBK PE=2 SV=1	36.441	324
F1MHD9	F1MHD9_BOVIN	LARP4	La ribonucleoprotein 4 OS=Bos taurus OX=9913 GN=LARP4 PE=4 SV=3	80.915	733	A7MB26
A6QLW0	A6QLW0_BOVIN	BUB1	BUB1 mitotic checkpoint serine/threonine kinase OS=Bos taurus OX=9913 GN=BUB1 PE=2 SV=1	121.179	1078
A6QQ16	A6QQ16_BOVIN	NSL1	NSL1 component of MIS12 kinetochore complex OS=Bos taurus OX=9913 GN=NSL1 PE=2 SV=1	32.175	281
Q3ZBR5	TTC1_BOVIN	TTC1	Tetratricopeptide repeat protein 1 OS=Bos taurus OX=9913 GN=TTC1 PE=2 SV=1	33.596	292
A0A3Q1MC88	A0A3Q1MC88_BOVIN	RNASEH2B	Ribonuclease H2 subunit B OS=Bos taurus OX=9913 GN=RNASEH2B PE=3 SV=1	32.367	284	Q3ZBI3
F1MZ05	F1MZ05_BOVIN	C2CD2	C2 calcium dependent domain containing 2 OS=Bos taurus OX=9913 GN=C2CD2 PE=4 SV=2	75.534	697
F1MYA8	F1MYA8_BOVIN	ATP13A1	ATPase 13A1 OS=Bos taurus OX=9913 GN=ATP13A1 PE=3 SV=1	132.592	1199
Q5E9N3	RNF25_BOVIN	RNF25	E3 ubiquitin-protein ligase RNF25 OS=Bos taurus OX=9913 GN=RNF25 PE=2 SV=1	51.236	458	F1MWS4
A0A3Q1MJR8	A0A3Q1MJR8_BOVIN	NFYC	Nuclear transcription factor Y subunit gamma OS=Bos taurus OX=9913 GN=NFYC PE=4 SV=1	33.32	303	A0A140T8B0;Q5E9X1
E1B9Q8	E1B9Q8_BOVIN	ZNF609	Zinc finger protein 609 OS=Bos taurus OX=9913 GN=ZNF609 PE=4 SV=2	151.046	1411
E1B9S7	E1B9S7_BOVIN	OTUD7B	Ubiquitinyl hydrolase 1 OS=Bos taurus OX=9913 GN=OTUD7B PE=4 SV=1	91.974	843	F1MZ13
E1BA06	E1BA06_BOVIN		Hypoxanthine phosphoribosyltransferase OS=Bos taurus OX=9913 PE=3 SV=2	23.938	211
E1B893	E1B893_BOVIN	SAMD4B	Sterile alpha motif domain containing 4B OS=Bos taurus OX=9913 GN=SAMD4B PE=3 SV=3	75.536	695	A0A3Q1LJM1;F1MNI0
E1B8C0	E1B8C0_BOVIN	FOXJ2	Forkhead box J2 OS=Bos taurus OX=9913 GN=FOXJ2 PE=4 SV=2	60.753	560
E1B8D6	E1B8D6_BOVIN	EP300	Histone acetyltransferase OS=Bos taurus OX=9913 GN=EP300 PE=4 SV=2	262.921	2411	F1MD32
G3X6P5	G3X6P5_BOVIN	VPS29	Vacuolar protein sorting-associated protein 29 OS=Bos taurus OX=9913 GN=VPS29 PE=3 SV=2	20.953	186	Q3T0M0
Q3T0M7	RANG_BOVIN	RANBP1	Ran-specific GTPase-activating protein OS=Bos taurus OX=9913 GN=RANBP1 PE=2 SV=1	23.712	206
A7MBG0	PURA2_BOVIN	ADSS2	Adenylosuccinate synthetase isozyme 2 OS=Bos taurus OX=9913 GN=ADSS2 PE=2 SV=2	50.156	456
Q2KII4	ELOC_BOVIN	ELOC	Elongin-C OS=Bos taurus OX=9913 GN=ELOC PE=1 SV=1	12.473	112	A0A3Q1LXT1
F1MHC2	F1MHC2_BOVIN	STXBP2	Syntaxin binding protein 2 OS=Bos taurus OX=9913 GN=STXBP2 PE=1 SV=1	66.356	593
F1MFW8	F1MFW8_BOVIN	NOC4L	Nucleolar complex associated 4 homolog OS=Bos taurus OX=9913 GN=NOC4L PE=3 SV=3	58.565	516
Q29S11	NUCKS_BOVIN	NUCKS1	Nuclear ubiquitous casein and cyclin-dependent kinase substrate 1 OS=Bos taurus OX=9913 GN=NUCKS1 PE=2 SV=1	27.237	243	A0A3Q1LNZ3
Q29S22	DDX47_BOVIN	DDX47	Probable ATP-dependent RNA helicase DDX47 OS=Bos taurus OX=9913 GN=DDX47 PE=2 SV=1	50.913	457	A0A3Q1LSA3
Q2HJ47	DENR_BOVIN	DENR	Density-regulated protein OS=Bos taurus OX=9913 GN=DENR PE=2 SV=1	22.217	198
F1MJV3	F1MJV3_BOVIN	THOC1	THO complex 1 OS=Bos taurus OX=9913 GN=THOC1 PE=4 SV=2	75.523	657
A0A3Q1LXE1	A0A3Q1LXE1_BOVIN	PPFIBP1	PPFIA binding protein 1 OS=Bos taurus OX=9913 GN=PPFIBP1 PE=3 SV=1	112.524	1002	F1MQQ8
A0A3Q1LXL0	A0A3Q1LXL0_BOVIN	MARK2	Non-specific serine/threonine protein kinase OS=Bos taurus OX=9913 GN=MARK2 PE=3 SV=1	76.664	685	A6QNL2;F1N7E8;A0A3Q1M8J4;A0A3Q1MIZ0;A0A3Q1LM65;A0A3Q1LWF1;A0A3Q1MUZ6;G5E5D4;A0A3Q1LPS6;F1MAZ8;A0A3Q1M888
A6QQP0	A6QQP0_BOVIN	MYEF2	MYEF2 protein OS=Bos taurus OX=9913 GN=MYEF2 PE=2 SV=1	58.673	543	A0A3Q1MG00;A0A3Q1MNB8;A0A3Q1LY89
A0A3Q1LYI6	A0A3Q1LYI6_BOVIN	IMMT	MICOS complex subunit MIC60 OS=Bos taurus OX=9913 GN=IMMT PE=1 SV=1	76.26	687	F1MXX0;A0A3Q1MFE4
G5E5S2	G5E5S2_BOVIN	NELFB	Negative elongation factor complex member B OS=Bos taurus OX=9913 GN=NELFB PE=4 SV=2	70.159	631
Q08DQ6	Q08DQ6_BOVIN	ZYX	Zyxin OS=Bos taurus OX=9913 GN=ZYX PE=1 SV=1	60.101	559
A7Z061	CDC27_BOVIN	CDC27	Cell division cycle protein 27 homolog OS=Bos taurus OX=9913 GN=CDC27 PE=2 SV=1	91.87	825	A0A3Q1MS93
E1BGN7	CGAS_BOVIN	CGAS	Cyclic GMP-AMP synthase OS=Bos taurus OX=9913 GN=CGAS PE=3 SV=1	55.953	498	A0A452DHU2
A0A3Q1M7D5	A0A3Q1M7D5_BOVIN	LOC112445029	Sodium/hydrogen exchanger OS=Bos taurus OX=9913 GN=LOC112445029 PE=3 SV=1	74.751	671	A0A3Q1N5W5;A0A3Q1NA14;A0A3S5ZP41
A0A3Q1LWZ6	A0A3Q1LWZ6_BOVIN	PUS1	Pseudouridine synthase 1 OS=Bos taurus OX=9913 GN=PUS1 PE=3 SV=1	44.827	400	E1BDL3
A4FV36	A4FV36_BOVIN	SPATA20	Spermatogenesis-associated protein 20 OS=Bos taurus OX=9913 GN=SPATA20 PE=2 SV=1	88.36	789	A0A3Q1M0X3
A0A3Q1LZW7	A0A3Q1LZW7_BOVIN	WBP11	Uncharacterized protein OS=Bos taurus OX=9913 GN=WBP11 PE=4 SV=1	65.641	603	E1BNM6
E1BNA1	E1BNA1_BOVIN	RRP12	Ribosomal RNA processing 12 homolog OS=Bos taurus OX=9913 GN=RRP12 PE=3 SV=2	137.231	1236	A0A3Q1M070
A0A3Q1LZE4	A0A3Q1LZE4_BOVIN	BCORL1	BCL6 corepressor like 1 OS=Bos taurus OX=9913 GN=BCORL1 PE=4 SV=1	179.616	1689	F1MML3
A0A3Q1M4E8	A0A3Q1M4E8_BOVIN	PKN2	Protein kinase N2 OS=Bos taurus OX=9913 GN=PKN2 PE=4 SV=1	105.734	933	A0A3Q1LZH0;F1MFK1
F1MDZ8	F1MDZ8_BOVIN	TAF6L	TATA-box binding protein associated factor 6 like OS=Bos taurus OX=9913 GN=TAF6L PE=3 SV=3	67.749	619	A0A3Q1LXB2
A0A3Q1M2D2	A0A3Q1M2D2_BOVIN	GATAD2A	GATA zinc finger domain containing 2A OS=Bos taurus OX=9913 GN=GATAD2A PE=4 SV=1	65.867	614	A0A3S5ZPD8
A4IF71	A4IF71_BOVIN	PKP2	PKP2 protein OS=Bos taurus OX=9913 GN=PKP2 PE=2 SV=1	91.996	828	A0A3Q1M2G3
Q3ZCE1	Q3ZCE1_BOVIN	STAP2	Signal transducing adaptor family member 2 OS=Bos taurus OX=9913 GN=STAP2 PE=2 SV=1	42.461	382	A0A3Q1M2I8;F6QAM6
A0A3Q1M8E4	A0A3Q1M8E4_BOVIN	MAPKAPK2	Non-specific serine/threonine protein kinase OS=Bos taurus OX=9913 GN=MAPKAPK2 PE=3 SV=1	40.461	351	F1MCX5;A0A3Q1M2S5;A0A3Q1MET0;A0A3Q1M614;F1MG29;F1N591;A0A3Q1M9S4;Q3SYZ2
F1MD37	F1MD37_BOVIN	PPFIA1	PTPRF interacting protein alpha 1 OS=Bos taurus OX=9913 GN=PPFIA1 PE=3 SV=3	134.471	1191	A0A3Q1N164;E1BBK8;A0A3Q1MBH3;A0A3Q1NMT2;A0A3Q1MF33;G5E533;E1BIA1;A0A3Q1LTJ4;E1BND7;A0A3Q1M5L6;A0A3Q1LT26;A0A3Q1LWY9;A0A3Q1LQ22
F1MUH9	F1MUH9_BOVIN	CTTNBP2NL	CTTNBP2 N-terminal like OS=Bos taurus OX=9913 GN=CTTNBP2NL PE=4 SV=1	70.132	639	A0A3Q1MCY6
A2VDN6	SF3A1_BOVIN	SF3A1	Splicing factor 3A subunit 1 OS=Bos taurus OX=9913 GN=SF3A1 PE=2 SV=1	88.786	793
A0A3Q1M712	A0A3Q1M712_BOVIN	ARFGAP1	ADP ribosylation factor GTPase activating protein 1 OS=Bos taurus OX=9913 GN=ARFGAP1 PE=4 SV=1	44.304	406	F1MI54;A0A3Q1M6N3;Q08DK2
A0A3Q1LSN9	A0A3Q1LSN9_BOVIN	AIFM2	Ferroptosis suppressor protein 1 OS=Bos taurus OX=9913 GN=AIFM2 PE=4 SV=1	37.245	342	A5PJM4
A6H754	CD37L_BOVIN	CDC37L1	Hsp90 co-chaperone Cdc37-like 1 OS=Bos taurus OX=9913 GN=CDC37L1 PE=2 SV=2	38.85	337
Q3ZC65	Q3ZC65_BOVIN	AUP1	AUP1 lipid droplet regulating VLDL assembly factor OS=Bos taurus OX=9913 GN=AUP1 PE=2 SV=1	45.812	410
A5D7C1	DDX52_BOVIN	DDX52	Probable ATP-dependent RNA helicase DDX52 OS=Bos taurus OX=9913 GN=DDX52 PE=2 SV=1	67.509	596
A5D7N9	MS18A_BOVIN	MIS18A	Protein Mis18-alpha OS=Bos taurus OX=9913 GN=MIS18A PE=2 SV=1	26.318	235
A0A3Q1M6K8	A0A3Q1M6K8_BOVIN	CKAP2	Cytoskeleton-associated protein 2 OS=Bos taurus OX=9913 GN=CKAP2 PE=3 SV=1	71.577	640	A0A3Q1M1T4;F1MBA0;A5D7U0
A0A3Q1M4K0	A0A3Q1M4K0_BOVIN	SETD2	SET domain-containing protein 2 OS=Bos taurus OX=9913 GN=SETD2 PE=4 SV=1	260.041	2312	F1MDT8;A0A3Q1MJ95
A0A3Q1M4X8	A0A3Q1M4X8_BOVIN	PVR	PVR cell adhesion molecule OS=Bos taurus OX=9913 GN=PVR PE=1 SV=1	44.67	405
F1N230	F1N230_BOVIN	ORC2	Origin recognition complex subunit 2 OS=Bos taurus OX=9913 GN=ORC2 PE=3 SV=2	66.225	577	A6QNM3;A0A3Q1LR25
Q2KIQ7	Q2KIQ7_BOVIN	SF3B6	Splicing factor 3B, 14 kDa subunit OS=Bos taurus OX=9913 GN=SF3B6 PE=2 SV=1	14.585	125	A0A3Q1MCZ2
F1MVK2	F1MVK2_BOVIN	SCYL1	N-terminal kinase-like protein OS=Bos taurus OX=9913 GN=SCYL1 PE=4 SV=1	89.235	807	A6QLH6
A6QLI8	T2EA_BOVIN	GTF2E1	General transcription factor IIE subunit 1 OS=Bos taurus OX=9913 GN=GTF2E1 PE=2 SV=1	49.211	438	A0A3Q1MBF7
Q1RMI2	Q1RMI2_BOVIN	RHOG	Ras homolog family member G OS=Bos taurus OX=9913 GN=RHOG PE=1 SV=1	21.28	191
Q148D3	Q148D3_BOVIN	FH	Fumarate hydratase, mitochondrial OS=Bos taurus OX=9913 GN=FH PE=1 SV=1	54.691	510	A0A3Q1LY08;A0A3Q1MSL5
Q3ZC41	Q3ZC41_BOVIN	ACAA1	Acetyl-CoA acyltransferase 1 OS=Bos taurus OX=9913 GN=ACAA1 PE=1 SV=1	44.334	424
A5PJS6	UBP10_BOVIN	USP10	Ubiquitin carboxyl-terminal hydrolase 10 OS=Bos taurus OX=9913 GN=USP10 PE=2 SV=1	86.532	800	A0A3Q1MRP5
A0A3Q1M9J2	A0A3Q1M9J2_BOVIN	SAE1	SUMO-activating enzyme subunit 1 OS=Bos taurus OX=9913 GN=SAE1 PE=4 SV=1	32.361	292	A2VE14;A0A3Q1LQS3
Q0P5I7	Q0P5I7_BOVIN	UBA3	NEDD8-activating enzyme E1 catalytic subunit OS=Bos taurus OX=9913 GN=UBA3 PE=2 SV=1	51.804	463	A0A3Q1MP98;A0A3Q1M200;A0A3Q1MJI4
A7MB12	UTP15_BOVIN	UTP15	U3 small nucleolar RNA-associated protein 15 homolog OS=Bos taurus OX=9913 GN=UTP15 PE=2 SV=1	58.495	519
A0A3Q1MFJ3	A0A3Q1MFJ3_BOVIN	SELENBP1	Methanethiol oxidase OS=Bos taurus OX=9913 GN=SELENBP1 PE=1 SV=1	49.252	441	Q2KJ32;A0A3Q1N308
F1MJ09	F1MJ09_BOVIN	NEDD4L	E3 ubiquitin-protein ligase OS=Bos taurus OX=9913 GN=NEDD4L PE=4 SV=2	99.333	856
F1MCH0	F1MCH0_BOVIN	BCAR1	BCAR1 scaffold protein, Cas family member OS=Bos taurus OX=9913 GN=BCAR1 PE=3 SV=3	90.377	843	A0A3Q1M7M1;A0A3Q1M4Z7;A0A3Q1MQ07;A0A3Q1MF43
A0A3Q1MN60	A0A3Q1MN60_BOVIN	SFXN3	Sidoreflexin OS=Bos taurus OX=9913 GN=SFXN3 PE=3 SV=1	34.842	313	A6QP55;A0A3Q1M2J8
A0A3Q1MD87	A0A3Q1MD87_BOVIN	NCKAP1	NCK associated protein 1 OS=Bos taurus OX=9913 GN=NCKAP1 PE=4 SV=1	113.505	993	A0A3Q1NN69;A0A3Q1NMJ7;A0A3Q1MKB2;A0A3Q1MWL3;F1MPZ9;A0A3Q1M7W5;A0A3Q1M7M0;A0A3Q1NAE3
A0A3Q1M822	A0A3Q1M822_BOVIN	CUX1	Homeobox protein cut-like OS=Bos taurus OX=9913 GN=CUX1 PE=3 SV=1	166.876	1532	F1N693;A0A3Q1MYA7;A0A3Q1MH77;A0A3Q1LLJ6;A0A3Q1M148
A0A3Q1M6W0	A0A3Q1M6W0_BOVIN	NCOR2	Nuclear receptor corepressor 2 OS=Bos taurus OX=9913 GN=NCOR2 PE=3 SV=1	268.471	2465	A0A3Q1MCC9;G3X7K5;A0A3Q1MY21
A5PJF6	HSDL1_BOVIN	HSDL1	Inactive hydroxysteroid dehydrogenase-like protein 1 OS=Bos taurus OX=9913 GN=HSDL1 PE=2 SV=1	37.014	330
Q32LF5	CA052_BOVIN		UPF0690 protein C1orf52 homolog OS=Bos taurus OX=9913 PE=2 SV=1	20.552	182	A0A3Q1LKI6
Q2YDJ0	NUSAP_BOVIN	NUSAP1	Nucleolar and spindle-associated protein 1 OS=Bos taurus OX=9913 GN=NUSAP1 PE=2 SV=1	52.328	465
F2Z4G3	F2Z4G3_BOVIN	RBM22	Pre-mRNA-splicing factor RBM22 OS=Bos taurus OX=9913 GN=RBM22 PE=3 SV=1	46.896	420	Q3B7L8
Q1RML0	Q1RML0_BOVIN	PRCC	Papillary renal cell carcinoma (Translocation-associated) OS=Bos taurus OX=9913 GN=PRCC PE=2 SV=1	52.428	492
Q2KHW4	Q2KHW4_BOVIN	SLC25A15	Solute carrier family 25 (Mitochondrial carrier; ornithine transporter) member 15 OS=Bos taurus OX=9913 GN=SLC25A15 PE=2 SV=1	32.746	301
Q2KHX7	Q2KHX7_BOVIN	RNGTT	mRNA-capping enzyme OS=Bos taurus OX=9913 GN=RNGTT PE=2 SV=1	68.378	595	A0A3Q1MIQ1
Q17QZ9	Q17QZ9_BOVIN	IFIT5	Interferon-induced protein with tetratricopeptide repeats 5 OS=Bos taurus OX=9913 GN=IFIT5 PE=2 SV=1	55.598	482
A0A3Q1LNZ7	A0A3Q1LNZ7_BOVIN	ARHGEF2	Guanine nucleotide exchange factor H1 OS=Bos taurus OX=9913 GN=ARHGEF2 PE=4 SV=1	108.592	960	F1N1F7;A0A3Q1M9W2;A0A3Q1M8D9
Q2YDM1	ARL1_BOVIN	ARL1	ADP-ribosylation factor-like protein 1 OS=Bos taurus OX=9913 GN=ARL1 PE=2 SV=1	20.428	181
Q3MHR2	DCK_BOVIN	DCK	Deoxycytidine kinase OS=Bos taurus OX=9913 GN=DCK PE=2 SV=1	30.329	260
Q32KX8	MTL26_BOVIN	METTL26	Methyltransferase-like 26 OS=Bos taurus OX=9913 GN=METTL26 PE=2 SV=1	22.714	204
A0A3Q1M0D7	A0A3Q1M0D7_BOVIN	VTA1	Vacuolar protein sorting-associated protein VTA1 homolog OS=Bos taurus OX=9913 GN=VTA1 PE=3 SV=1	30.955	281	F1N318;Q32L63
F1N6Q4	F1N6Q4_BOVIN	UPRT	Uracil phosphoribosyltransferase homolog OS=Bos taurus OX=9913 GN=UPRT PE=4 SV=1	33.371	306	Q32LA4
F1MIB3	F1MIB3_BOVIN	ZNF462	Zinc finger protein 462 OS=Bos taurus OX=9913 GN=ZNF462 PE=4 SV=3	283.374	2501
G5E6N7	G5E6N7_BOVIN	CBX1	Chromobox 1 OS=Bos taurus OX=9913 GN=CBX1 PE=4 SV=1	21.418	185	A0A3Q1M9U7;A0A3Q1LMY1;A0A3Q1LTV2
A0A3Q1M037	A0A3Q1M037_BOVIN	GCN1	GCN1 activator of EIF2AK4 OS=Bos taurus OX=9913 GN=GCN1 PE=3 SV=1	285.171	2608	F1MZT7;A0A3Q1N191;A0A3Q1N9S1;A0A3Q1MFZ4
E1BMA5	E1BMA5_BOVIN	UCK2	Uridine-cytidine kinase OS=Bos taurus OX=9913 GN=UCK2 PE=3 SV=2	28.022	248	A0A3Q1LZ00;Q0P5A4;A0A452DII0
A0A3Q1LWR7	A0A3Q1LWR7_BOVIN	MELK	Non-specific serine/threonine protein kinase OS=Bos taurus OX=9913 GN=MELK PE=3 SV=1	70.343	617	A0A3S5ZPR2
F1MZD9	F1MZD9_BOVIN	NUP50	Nucleoporin 50 OS=Bos taurus OX=9913 GN=NUP50 PE=4 SV=1	49.734	465
F1MZE4	F1MZE4_BOVIN	SPAG7	Sperm-associated antigen 7 OS=Bos taurus OX=9913 GN=SPAG7 PE=4 SV=1	26.066	227
F1MYH7	F1MYH7_BOVIN	TCF25	Transcription factor 25 OS=Bos taurus OX=9913 GN=TCF25 PE=3 SV=3	76.87	676
G3N3E5	G3N3E5_BOVIN	WDR5	WD repeat-containing protein 5 OS=Bos taurus OX=9913 GN=WDR5 PE=4 SV=2	36.588	334	Q2KIG2;A0A3Q1MRM0;A0A3Q1LWZ5
F2Z4J6	F2Z4J6_BOVIN	GTF2B	General transcription factor TFIIB OS=Bos taurus OX=9913 GN=GTF2B PE=3 SV=1	34.833	316	Q2KIN8
F1MHQ6	F1MHQ6_BOVIN	UBXN2B	UBX domain protein 2B OS=Bos taurus OX=9913 GN=UBXN2B PE=4 SV=2	36.848	331	A0A3Q1NJ59;A0A3Q1MB36
E1B7K5	E1B7K5_BOVIN	CKAP5	Cytoskeleton associated protein 5 OS=Bos taurus OX=9913 GN=CKAP5 PE=4 SV=2	225.121	2032
Q05B71	CISD2_BOVIN	CISD2	CDGSH iron-sulfur domain-containing protein 2 OS=Bos taurus OX=9913 GN=CISD2 PE=2 SV=1	15.278	135	A0A452DK61
Q2HJ94	DNJA2_BOVIN	DNAJA2	DnaJ homolog subfamily A member 2 OS=Bos taurus OX=9913 GN=DNAJA2 PE=2 SV=1	45.762	412	A0A3Q1MIS9;A0A3Q1LGH8
A0A3Q1LIX8	A0A3Q1LIX8_BOVIN	SNRPE	Small nuclear ribonucleoprotein E OS=Bos taurus OX=9913 GN=SNRPE PE=3 SV=1	9.931	84	A4FUI2;A0A3Q1MIR0;E1BHK8;A0A3Q1LW50
A7MB77	A7MB77_BOVIN	RBM17	Splicing factor 45 OS=Bos taurus OX=9913 GN=RBM17 PE=2 SV=1	44.946	401	A0A3Q1M2Z2
Q5BIR6	MED17_BOVIN	MED17	Mediator of RNA polymerase II transcription subunit 17 OS=Bos taurus OX=9913 GN=MED17 PE=2 SV=1	72.737	651
Q56JV6	TWF1_BOVIN	TWF1	Twinfilin-1 OS=Bos taurus OX=9913 GN=TWF1 PE=2 SV=1	40.249	350	A0A452DJ17;A0A3Q1NES9
A5PJE5	A5PJE5_BOVIN	NFATC2IP	NFATC2IP protein OS=Bos taurus OX=9913 GN=NFATC2IP PE=2 SV=1	45.093	417
F1MXK2	F1MXK2_BOVIN	NUFIP2	Nuclear FMR1 interacting protein 2 OS=Bos taurus OX=9913 GN=NUFIP2 PE=4 SV=2	75.876	693
F1MY97	F1MY97_BOVIN	FTSJ3	pre-rRNA processing protein FTSJ3 OS=Bos taurus OX=9913 GN=FTSJ3 PE=3 SV=3	94.816	836
A6QNP8	A6QNP8_BOVIN	ESCO2	ESCO2 protein OS=Bos taurus OX=9913 GN=ESCO2 PE=2 SV=1	69.049	610
A6QNY5	A6QNY5_BOVIN	CENPT	CENPT protein OS=Bos taurus OX=9913 GN=CENPT PE=2 SV=1	48.862	454	G3MXW4
A6QQR1	A6QQR1_BOVIN	NSUN5	NSUN5 protein OS=Bos taurus OX=9913 GN=NSUN5 PE=2 SV=1	49.994	462
Q29RH4	THOC3_BOVIN	THOC3	THO complex subunit 3 OS=Bos taurus OX=9913 GN=THOC3 PE=2 SV=1	38.873	351
Q29RK4	RD23B_BOVIN	RAD23B	UV excision repair protein RAD23 homolog B OS=Bos taurus OX=9913 GN=RAD23B PE=2 SV=1	43.117	408	A0A3Q1LND7;A0A3Q1M2P9;A3KMV2
Q29RZ0	THIL_BOVIN	ACAT1	Acetyl-CoA acetyltransferase, mitochondrial OS=Bos taurus OX=9913 GN=ACAT1 PE=2 SV=1	44.889	422
F1MJI7	F1MJI7_BOVIN	LMNB2	Lamin B2 OS=Bos taurus OX=9913 GN=LMNB2 PE=3 SV=2	70.55	628
Q3T197	STEEP_BOVIN	STEEP1	STING ER exit protein OS=Bos taurus OX=9913 GN=STEEP1 PE=2 SV=1	25.592	222
A0A3Q1MHP8	A0A3Q1MHP8_BOVIN		Uncharacterized protein OS=Bos taurus OX=9913 PE=4 SV=1	43.926	377	E1BJ75;F1MC10
G3N365	G3N365_BOVIN	SMC3	Structural maintenance of chromosomes protein OS=Bos taurus OX=9913 GN=SMC3 PE=3 SV=2	137.04	1178	A7Z065;O97594
A0A3Q1MUV3	A0A3Q1MUV3_BOVIN	NT5C2	Cytosolic purine 5'-nucleotidase OS=Bos taurus OX=9913 GN=NT5C2 PE=3 SV=1	61.052	528	A0A3Q1ML41;A0A3Q1MSX0;A0A3Q1LND9;O46411;A0A452DIK1
A0A3Q1LT38	A0A3Q1LT38_BOVIN		RRM domain-containing protein OS=Bos taurus OX=9913 PE=4 SV=1	26.878	253	A0A3Q1M528;A3KN10;Q28165
F6PTQ9	F6PTQ9_BOVIN	TBCD	Tubulin-specific chaperone D OS=Bos taurus OX=9913 GN=TBCD PE=3 SV=1	130.811	1184	Q28205;A0A3Q1LIQ9;A0A3Q1M9V2
Q1RML7	MAK16_BOVIN	MAK16	Protein MAK16 homolog OS=Bos taurus OX=9913 GN=MAK16 PE=2 SV=1	35.288	298
A0A3Q1LWD5	A0A3Q1LWD5_BOVIN	JPT2	Jupiter microtubule associated homolog 2 OS=Bos taurus OX=9913 GN=JPT2 PE=1 SV=1	17.616	168	Q05B85;G3N151;A0A3Q1N1K0
A0A3Q1MCD5	A0A3Q1MCD5_BOVIN	PFKFB3	6-phosphofructo-2-kinase OS=Bos taurus OX=9913 GN=PFKFB3 PE=3 SV=1	57.864	507	A0JN55;A0A3Q1MBI1;A0A3Q1M7S4;A0A3Q1LWF8;A0A3Q1MCD4;A0A3Q1N7K4;Q28901;A0A3Q1LJP5;A6QL99;A0A3Q1MTT6;P26285;A0A3Q1MLJ3
A0A3Q1LV82	A0A3Q1LV82_BOVIN	CNOT1	CCR4-NOT transcription complex subunit 1 OS=Bos taurus OX=9913 GN=CNOT1 PE=4 SV=1	251.981	2242	F1MHU9
Q2KJ81	AP1M1_BOVIN	AP1M1	AP-1 complex subunit mu-1 OS=Bos taurus OX=9913 GN=AP1M1 PE=1 SV=3	48.587	423	A0A3Q1LWL6;Q3SYW1;A0A3Q1NKN6;A0A3Q1M262
Q2KJA2	ABCF2_BOVIN	ABCF2	ATP-binding cassette sub-family F member 2 OS=Bos taurus OX=9913 GN=ABCF2 PE=2 SV=1	71.475	625
F1MD78	F1MD78_BOVIN	FNBP4	Formin binding protein 4 OS=Bos taurus OX=9913 GN=FNBP4 PE=4 SV=3	100.847	939
A4IFR1	A4IFR1_BOVIN	CD2BP2	CD2 cytoplasmic tail binding protein 2 OS=Bos taurus OX=9913 GN=CD2BP2 PE=2 SV=1	37.791	341
A3KN48	A3KN48_BOVIN	EEFSEC	EEFSEC protein OS=Bos taurus OX=9913 GN=EEFSEC PE=2 SV=1	63.633	589	A0A3Q1LVF6
A4IFV0	A4IFV0_BOVIN	LDLRAP1	LDLRAP1 protein OS=Bos taurus OX=9913 GN=LDLRAP1 PE=2 SV=1	33.98	310
F1N7H0	F1N7H0_BOVIN	DNAJC7	DnaJ heat shock protein family (Hsp40) member C7 OS=Bos taurus OX=9913 GN=DNAJC7 PE=4 SV=3	56.354	494
F2Z4H3	F2Z4H3_BOVIN	POLR2H	DNA-directed RNA polymerases I, II, and III subunit RPABC3 OS=Bos taurus OX=9913 GN=POLR2H PE=1 SV=1	17.143	150
A0A3Q1MIX5	A0A3Q1MIX5_BOVIN	FOSL2	FOS like 2, AP-1 transcription factor subunit OS=Bos taurus OX=9913 GN=FOSL2 PE=4 SV=1	33.89	313	E1BBZ8
F6QRK7	F6QRK7_BOVIN	PIAS1	Protein inhibitor of activated STAT 1 OS=Bos taurus OX=9913 GN=PIAS1 PE=3 SV=1	70.485	640	A0A3Q1NE62;Q24JZ9;A0A3Q1ML58
A5PJX0	A5PJX0_BOVIN	FBXO22	F-box protein 22 OS=Bos taurus OX=9913 GN=FBXO22 PE=2 SV=1	44.69	404
A5PKG4	A5PKG4_BOVIN	NFS1	Cysteine desulfurase, mitochondrial OS=Bos taurus OX=9913 GN=NFS1 PE=2 SV=1	50.344	457
Q5EA53	T2FA_BOVIN	GTF2F1	General transcription factor IIF subunit 1 OS=Bos taurus OX=9913 GN=GTF2F1 PE=2 SV=1	58.262	517
Q5EA68	S61A1_BOVIN	SEC61A1	Protein transport protein Sec61 subunit alpha isoform 1 OS=Bos taurus OX=9913 GN=SEC61A1 PE=2 SV=3	52.225	476	A0A452DI19
A0A452DHY7	A0A452DHY7_BOVIN	PCYT2	CTP:phosphoethanolamine cytidylyltransferase OS=Bos taurus OX=9913 GN=PCYT2 PE=3 SV=1	44.188	389	Q5EA75;A0A3Q1MLB5
Q5EA99	PK1IP_BOVIN	PAK1IP1	p21-activated protein kinase-interacting protein 1 OS=Bos taurus OX=9913 GN=PAK1IP1 PE=2 SV=1	44.049	392	F1MRA9
Q5E9Y6	PRUN1_BOVIN	PRUNE1	Exopolyphosphatase PRUNE1 OS=Bos taurus OX=9913 GN=PRUNE1 PE=2 SV=1	50.08	453	A0A3Q1LJH2;A0A3Q1LY96
Q3ZBJ1	NCBP2_BOVIN	NCBP2	Nuclear cap-binding protein subunit 2 OS=Bos taurus OX=9913 GN=NCBP2 PE=2 SV=1	18.001	156
E1B8Q4	E1B8Q4_BOVIN	CHTF18	Chromosome transmission fidelity factor 18 OS=Bos taurus OX=9913 GN=CHTF18 PE=4 SV=1	108.406	978
E1BB38	E1BB38_BOVIN	SRP72	Signal recognition particle subunit SRP72 OS=Bos taurus OX=9913 GN=SRP72 PE=1 SV=1	74.728	671
F1N1U0	F1N1U0_BOVIN	ATF7	Cyclic AMP-dependent transcription factor ATF-7 OS=Bos taurus OX=9913 GN=ATF7 PE=3 SV=3	51.712	483	A2VDL1
A5PJT3	A5PJT3_BOVIN	PRMT9	MGC151858 protein OS=Bos taurus OX=9913 GN=PRMT9 PE=2 SV=1	94.513	846
P49004	DPOD2_BOVIN	POLD2	DNA polymerase delta subunit 2 OS=Bos taurus OX=9913 GN=POLD2 PE=1 SV=2	50.997	469	A0A3Q1N4D8;A0A3Q1M4A7;A0A3Q1NJY0
A0A3Q1LT33	A0A3Q1LT33_BOVIN	NEDD4	E3 ubiquitin-protein ligase OS=Bos taurus OX=9913 GN=NEDD4 PE=4 SV=1	104.268	901	A0A3Q1NEU5;F1MJ10
A0A3Q1LX06	A0A3Q1LX06_BOVIN	CAMK2D	Calcium/calmodulin-dependent protein kinase OS=Bos taurus OX=9913 GN=CAMK2D PE=1 SV=1	56.448	499	A0A3Q1M9V1;A0A3Q1LT34;A0A3Q1M647;A0A3S5ZPT6;Q2HJF7
G3MY50	G3MY50_BOVIN	ASMTL	Acetylserotonin O-methyltransferase like OS=Bos taurus OX=9913 GN=ASMTL PE=3 SV=2	66.023	612
A0A3Q1LUE8	A0A3Q1LUE8_BOVIN	MTOR	Serine/threonine-protein kinase mTOR OS=Bos taurus OX=9913 GN=MTOR PE=3 SV=1	273.044	2410	A0A3Q1M2S6;A0A3Q1MZG6;A0A3Q1MEZ6;A0A3Q1MN73;E1BFB4;A0A3Q1MIZ9
Q3T0E0	ATOX1_BOVIN	ATOX1	Copper transport protein ATOX1 OS=Bos taurus OX=9913 GN=ATOX1 PE=3 SV=1	7.365	68
Q3T0F7	MTPN_BOVIN	MTPN	Myotrophin OS=Bos taurus OX=9913 GN=MTPN PE=1 SV=3	12.895	118
Q0P5L0	RBM42_BOVIN	RBM42	RNA-binding protein 42 OS=Bos taurus OX=9913 GN=RBM42 PE=2 SV=1	47.187	448	F1N7X9;A0A3Q1M222
F1MTW8	F1MTW8_BOVIN	PDCL3	Phosducin-like protein 3 OS=Bos taurus OX=9913 GN=PDCL3 PE=3 SV=1	27.52	240
F1N551	F1N551_BOVIN	GATA4	GATA binding protein 4 OS=Bos taurus OX=9913 GN=GATA4 PE=4 SV=1	44.539	442
F1N0H5	F1N0H5_BOVIN	ZC3H13	Zinc finger CCCH-type containing 13 OS=Bos taurus OX=9913 GN=ZC3H13 PE=4 SV=2	75.969	627
E1BDU9	E1BDU9_BOVIN	GATAD2B	GATA zinc finger domain containing 2B OS=Bos taurus OX=9913 GN=GATAD2B PE=4 SV=1	65.167	592
Q3SZX8	CCD25_BOVIN	CCDC25	Coiled-coil domain-containing protein 25 OS=Bos taurus OX=9913 GN=CCDC25 PE=2 SV=1	24.618	208	A0A452DI54
E1BC70	E1BC70_BOVIN	VPS37C	VPS37C subunit of ESCRT-I OS=Bos taurus OX=9913 GN=VPS37C PE=3 SV=1	38.07	350
E1BD64	E1BD64_BOVIN	MPC2	Mitochondrial pyruvate carrier OS=Bos taurus OX=9913 GN=MPC2 PE=3 SV=2	14.282	127
Q3T0C8	PDLI2_BOVIN	PDLIM2	PDZ and LIM domain protein 2 OS=Bos taurus OX=9913 GN=PDLIM2 PE=2 SV=1	37.671	348
F1MBJ4	F1MBJ4_BOVIN	PAXBP1	PAX3 and PAX7 binding protein 1 OS=Bos taurus OX=9913 GN=PAXBP1 PE=3 SV=2	105.154	922
F1MBQ0	F1MBQ0_BOVIN	DYNC1LI2	Dynein light intermediate chain OS=Bos taurus OX=9913 GN=DYNC1LI2 PE=3 SV=2	54.581	498
F1MCZ7	F1MCZ7_BOVIN	UBTF	Upstream binding transcription factor OS=Bos taurus OX=9913 GN=UBTF PE=4 SV=2	88.63	757
Q08DE0	Q08DE0_BOVIN	SMAD2	Mothers against decapentaplegic homolog OS=Bos taurus OX=9913 GN=SMAD2 PE=2 SV=1	48.956	437	E1BE92;Q1W668;A0A3Q1MVU4;F1MUZ3;A0A3Q1N4I5;E1BG11
A0A3Q1ME43	A0A3Q1ME43_BOVIN	GPS1	G protein pathway suppressor 1 OS=Bos taurus OX=9913 GN=GPS1 PE=3 SV=1	64.598	576	A0A3Q1MLK2;F1MP10
E1BFG7	E1BFG7_BOVIN	PHC2	Polyhomeotic homolog 2 OS=Bos taurus OX=9913 GN=PHC2 PE=4 SV=2	90.326	854
F1MWW9	F1MWW9_BOVIN	CDCA5	Cell division cycle associated 5 OS=Bos taurus OX=9913 GN=CDCA5 PE=4 SV=2	51.686	479
Q3SZB3	TIM50_BOVIN	TIMM50	Mitochondrial import inner membrane translocase subunit TIM50 OS=Bos taurus OX=9913 GN=TIMM50 PE=2 SV=1	40.109	355	F6PR67;A0A3Q1NKK7
Q32PB8	RS21_BOVIN	RPS21	40S ribosomal protein S21 OS=Bos taurus OX=9913 GN=RPS21 PE=3 SV=1	9.111	83	F1MUM6
Q32KW2	UBXN1_BOVIN	UBXN1	UBX domain-containing protein 1 OS=Bos taurus OX=9913 GN=UBXN1 PE=2 SV=1	33.401	297
G3N3V3	G3N3V3_BOVIN	ZNF281	Zinc finger protein 281 OS=Bos taurus OX=9913 GN=ZNF281 PE=4 SV=2	93.363	873
G3N002	G3N002_BOVIN	ZNF75D	Zinc finger protein 75D OS=Bos taurus OX=9913 GN=ZNF75D PE=4 SV=2	58.013	507	G3X876;G5E5U2;A0A3Q1NKX0;A0A3Q1M8E1;A0A3Q1M8D8;G5E696;A0A3Q1N874
A0A452DJ21	A0A452DJ21_BOVIN	EIF4E	Eukaryotic translation initiation factor 4E OS=Bos taurus OX=9913 GN=EIF4E PE=3 SV=1	24.465	211	A0A3Q1NEI6;Q9N0T5;F1N030
Q9N181	NMT2_BOVIN	NMT2	Glycylpeptide N-tetradecanoyltransferase 2 OS=Bos taurus OX=9913 GN=NMT2 PE=2 SV=1	56.803	498	G3N0U1
F1MWR2	F1MWR2_BOVIN	SF3B4	Splicing factor 3b subunit 4 OS=Bos taurus OX=9913 GN=SF3B4 PE=3 SV=1	44.372	424	A0A3Q1LQK3
F1MWS7	F1MWS7_BOVIN		MAGE domain-containing protein OS=Bos taurus OX=9913 PE=4 SV=3	30.08	268
F1MV85	F1MV85_BOVIN	PBDC1	Polysaccharide biosynthesis domain containing 1 OS=Bos taurus OX=9913 GN=PBDC1 PE=4 SV=1	24.931	219
Q0P5N2	TSYL1_BOVIN	TSPYL1	Testis-specific Y-encoded-like protein 1 OS=Bos taurus OX=9913 GN=TSPYL1 PE=2 SV=1	48.585	432
F1MVT0	F1MVT0_BOVIN	FOXC2	Forkhead box C2 OS=Bos taurus OX=9913 GN=FOXC2 PE=4 SV=3	53.638	502	A0A3Q1MBS0;F1MFD4
E1BHR3	E1BHR3_BOVIN	HDGFL3	HDGF like 3 OS=Bos taurus OX=9913 GN=HDGFL3 PE=4 SV=3	22.593	203	F1MT65
P00515	KAP2_BOVIN	PRKAR2A	cAMP-dependent protein kinase type II-alpha regulatory subunit OS=Bos taurus OX=9913 GN=PRKAR2A PE=1 SV=2	45.094	401
Q08DH1	Q08DH1_BOVIN	JUN	Activator protein 1 OS=Bos taurus OX=9913 GN=JUN PE=2 SV=1	33.321	303	O77627
A0A3Q1M143	A0A3Q1M143_BOVIN	MTCH2	Mitochondrial carrier homolog 2 OS=Bos taurus OX=9913 GN=MTCH2 PE=3 SV=1	32.176	294	A0A3S5ZPB1;Q9N285
A0A3S5ZPH1	A0A3S5ZPH1_BOVIN	SUGP1	SURP and G-patch domain containing 1 OS=Bos taurus OX=9913 GN=SUGP1 PE=4 SV=1	70.843	626	A4FV64
A6QPQ9	A6QPQ9_BOVIN	NR2F1	COUP transcription factor 1 OS=Bos taurus OX=9913 GN=NR2F1 PE=2 SV=1	30.496	273	A0A3Q1MR15;A0A3Q1MUG4;A4IFS2;A0A3Q1LM85;Q9TTR7;Q9TTR8;F1N3S3
F1MQ96	F1MQ96_BOVIN	PRKCI	Protein kinase C OS=Bos taurus OX=9913 GN=PRKCI PE=3 SV=3	68.3	596
Q1LZ79	GEMI8_BOVIN	GEMIN8	Gem-associated protein 8 OS=Bos taurus OX=9913 GN=GEMIN8 PE=2 SV=1	26.744	234
Q1LZ95	IDI1_BOVIN	IDI1	Isopentenyl-diphosphate Delta-isomerase 1 OS=Bos taurus OX=9913 GN=IDI1 PE=2 SV=2	26.467	227	A0A140T853
Q2T9V5	TRM6_BOVIN	TRMT6	tRNA (adenine(58)-N(1))-methyltransferase non-catalytic subunit TRM6 OS=Bos taurus OX=9913 GN=TRMT6 PE=2 SV=1	55.978	497
A0A3Q1MHC9	A0A3Q1MHC9_BOVIN	PCID2	PCI domain-containing protein 2 OS=Bos taurus OX=9913 GN=PCID2 PE=4 SV=1	45.954	399	F1MWG9;Q2TBN6;A0A3Q1MHG6;A0A3Q1MVQ2
Q2TBV1	RFC3_BOVIN	RFC3	Replication factor C subunit 3 OS=Bos taurus OX=9913 GN=RFC3 PE=2 SV=1	40.465	356
Q3SZJ2	RIPK2_BOVIN	RIPK2	Receptor-interacting serine/threonine-protein kinase 2 OS=Bos taurus OX=9913 GN=RIPK2 PE=2 SV=1	61.106	540
Q3SZM5	NEUA_BOVIN	CMAS	N-acylneuraminate cytidylyltransferase OS=Bos taurus OX=9913 GN=CMAS PE=2 SV=1	48.438	434
E1BJC0	E1BJC0_BOVIN	CARNMT1	Carnosine N-methyltransferase OS=Bos taurus OX=9913 GN=CARNMT1 PE=3 SV=2	54.717	484
E1BJF6	E1BJF6_BOVIN	SYMPK	Symplekin OS=Bos taurus OX=9913 GN=SYMPK PE=4 SV=2	140.839	1271
E1BKM5	E1BKM5_BOVIN	RECQL5	ATP-dependent DNA helicase OS=Bos taurus OX=9913 GN=RECQL5 PE=3 SV=1	107.813	987
Q3SX30	PSMF1_BOVIN	PSMF1	Proteasome inhibitor PI31 subunit OS=Bos taurus OX=9913 GN=PSMF1 PE=2 SV=2	29.705	270
A0A3Q1MHD7	A0A3Q1MHD7_BOVIN	DROSHA	Drosha ribonuclease III OS=Bos taurus OX=9913 GN=DROSHA PE=3 SV=1	150.003	1299	A0A3Q1LH17;A0A3Q1LRF5;A0A3Q1MXH2;E1BGY0
A0A3Q1LH60	A0A3Q1LH60_BOVIN	SEC16A	Protein transport protein sec16 OS=Bos taurus OX=9913 GN=SEC16A PE=3 SV=1	241.634	2282	A0A3Q1M0C9;F1N6K7
E1BIE7	E1BIE7_BOVIN	PGAM5	PGAM family member 5, mitochondrial serine/threonine protein phosphatase OS=Bos taurus OX=9913 GN=PGAM5 PE=4 SV=1	32.007	289
G3MZ54	G3MZ54_BOVIN	SNX9	Sorting nexin OS=Bos taurus OX=9913 GN=SNX9 PE=3 SV=2	66.303	593	A0A3Q1NG34;A0A3Q1LUG5;F1N6W6
F1MXZ2	F1MXZ2_BOVIN	SLC16A3	Solute carrier family 16 member 3 OS=Bos taurus OX=9913 GN=SLC16A3 PE=3 SV=1	49.493	461	A0A3Q1N4D0
A0A3Q1N4V3	A0A3Q1N4V3_BOVIN	ERI1	Exoribonuclease 1 OS=Bos taurus OX=9913 GN=ERI1 PE=4 SV=1	36.759	321	Q32LA2;G3MZQ7;A0A3Q1MXJ4
A0A3Q1M630	A0A3Q1M630_BOVIN	RASA1	Ras GTPase-activating protein 1 OS=Bos taurus OX=9913 GN=RASA1 PE=4 SV=1	113.629	1025	F1N7N8;P09851;A0A3Q1MNX0
P10103	HMGB1_BOVIN	HMGB1	High mobility group protein B1 OS=Bos taurus OX=9913 GN=HMGB1 PE=1 SV=3	24.908	215	E1BMK2
F1N0D3	F1N0D3_BOVIN	AXL	Receptor protein-tyrosine kinase OS=Bos taurus OX=9913 GN=AXL PE=4 SV=3	96.788	878	A0A3Q1MRN2
A0A3Q1MN84	A0A3Q1MN84_BOVIN	UBE3A	Ubiquitin-protein ligase E3A OS=Bos taurus OX=9913 GN=UBE3A PE=4 SV=1	98.137	854	A4IFN7
A0A3Q1MSC8	A0A3Q1MSC8_BOVIN	SRRM1	Serine and arginine repetitive matrix 1 OS=Bos taurus OX=9913 GN=SRRM1 PE=4 SV=1	101.738	899	E1BP16;A0A3Q1MP80
A0A3Q1LVB7	A0A3Q1LVB7_BOVIN	BIRC6	Baculoviral IAP repeat containing 6 OS=Bos taurus OX=9913 GN=BIRC6 PE=4 SV=1	529.305	4844	A0A3Q1N8N0;A0A3Q1LQP1;E1BE13;A0A3Q1N6I3
A0A3Q1N1X1	A0A3Q1N1X1_BOVIN	UBE2A	Ubiquitin conjugating enzyme E2 A OS=Bos taurus OX=9913 GN=UBE2A PE=3 SV=1	17.315	152	Q3T159;Q32P99
A0A3Q1LPA8	A0A3Q1LPA8_BOVIN	RBFOX2	RNA binding protein fox-1 homolog 2 OS=Bos taurus OX=9913 GN=RBFOX2 PE=4 SV=1	46.539	440	A0A3Q1MR30;A0A3Q1M080;F1N2A9;A0A3Q1MA00;A0A3Q1MD35;A0A3Q1MG25;A0A3Q1M7M2;A0A3Q1M221;A0A3Q1MZV1;A6QPR6;A0A3Q1MF95;Q0VD23;F1N700
A0A3Q1N2S6	A0A3Q1N2S6_BOVIN	PEF1	Penta-EF-hand domain containing 1 OS=Bos taurus OX=9913 GN=PEF1 PE=4 SV=1	29.396	280	A5D7S6
A0A3Q1N3C7	A0A3Q1N3C7_BOVIN	IPO4	Importin 4 OS=Bos taurus OX=9913 GN=IPO4 PE=3 SV=1	121.182	1109	A4IFB8;A0A3Q1MA03
Q0VD10	Q0VD10_BOVIN	POLR1G	CD3e molecule, epsilon associated protein OS=Bos taurus OX=9913 GN=POLR1G PE=2 SV=1	57.661	532	F6QVL1
E1BN58	E1BN58_BOVIN	OTUD4	Ubiquitinyl hydrolase 1 OS=Bos taurus OX=9913 GN=OTUD4 PE=4 SV=3	120.111	1085
E1BNB5	E1BNB5_BOVIN	FOSL1	FOS like 1, AP-1 transcription factor subunit OS=Bos taurus OX=9913 GN=FOSL1 PE=4 SV=1	29.313	271
E1BM93	E1BM93_BOVIN	RDH11	Retinol dehydrogenase 11 OS=Bos taurus OX=9913 GN=RDH11 PE=3 SV=2	37.807	340
Q3MHI4	PHAX_BOVIN	PHAX	Phosphorylated adapter RNA export protein OS=Bos taurus OX=9913 GN=PHAX PE=2 SV=2	44.578	394
Q3MHL8	SMAP_BOVIN	SMAP	Small acidic protein OS=Bos taurus OX=9913 GN=SMAP PE=2 SV=1	20.108	181
E1BMN2	E1BMN2_BOVIN	DIAPH3	Diaphanous related formin 3 OS=Bos taurus OX=9913 GN=DIAPH3 PE=3 SV=3	135.218	1181
F1MTX3	F1MTX3_BOVIN	SCAF4	SR-related CTD associated factor 4 OS=Bos taurus OX=9913 GN=SCAF4 PE=4 SV=3	124.27	1135	A0A3Q1MTL1;F1MYK6;A0A3Q1LZ51
A0A3Q1N141	A0A3Q1N141_BOVIN	KIF1C	Kinesin family member 1C OS=Bos taurus OX=9913 GN=KIF1C PE=3 SV=1	122.668	1102	E1BAV9;A0A3Q1LPP0
Q0X0C4	HEXI1_BOVIN	HEXIM1	Protein HEXIM1 OS=Bos taurus OX=9913 GN=HEXIM1 PE=2 SV=1	36.317	320
Q10568	CPSF2_BOVIN	CPSF2	Cleavage and polyadenylation specificity factor subunit 2 OS=Bos taurus OX=9913 GN=CPSF2 PE=1 SV=1	88.417	782
F1N6M1	F1N6M1_BOVIN	ICE2	Little elongation complex subunit 2 OS=Bos taurus OX=9913 GN=ICE2 PE=4 SV=1	109.963	981	Q0VCQ7;A0A3Q1MIA8
Q17QN2	TOE1_BOVIN	TOE1	Target of EGR1 protein 1 OS=Bos taurus OX=9913 GN=TOE1 PE=2 SV=1	58.546	524
F1MPP1	F1MPP1_BOVIN	RAB21	Ras-related protein Rab-21 OS=Bos taurus OX=9913 GN=RAB21 PE=3 SV=2	23.521	214	Q17R06
Q0VCB2	HDAC8_BOVIN	HDAC8	Histone deacetylase 8 OS=Bos taurus OX=9913 GN=HDAC8 PE=2 SV=1	41.683	377	G3MYR9;A0A3Q1NNS0;A0A3Q1MDJ2
A0A3Q1LKE6	A0A3Q1LKE6_BOVIN	PUM1	Pumilio RNA binding family member 1 OS=Bos taurus OX=9913 GN=PUM1 PE=4 SV=1	118.632	1109	E1BE82;A0A3Q1M0G4;A0A3Q1NK22
A0A3Q1LMC8	A0A3Q1LMC8_BOVIN	ZFC3H1	Zinc finger C3H1-type containing OS=Bos taurus OX=9913 GN=ZFC3H1 PE=4 SV=1	220.017	1933	A0A3Q1MVP4;A0A3Q1MTW3;E1BIV7
A0A3Q1N2E4	A0A3Q1N2E4_BOVIN	KIF2C	Kinesin-like protein OS=Bos taurus OX=9913 GN=KIF2C PE=3 SV=1	76.759	682	A0A3Q1LWH2;A6QPE8;F1N034;Q2NL05;A0A3Q1MTC7;G3N277
E1BH02	E1BH02_BOVIN	CRYBG1	Crystallin beta-gamma domain containing 1 OS=Bos taurus OX=9913 GN=CRYBG1 PE=3 SV=3	219.002	2015	A0A3Q1LX44;A0A3Q1MCW7
A0A3Q1MF86	A0A3Q1MF86_BOVIN	ACTR1A	Actin related protein 1A OS=Bos taurus OX=9913 GN=ACTR1A PE=1 SV=1	41.455	366	F2Z4F0;G3N132;A4IFE3
A0A3Q1MGC9	A0A3Q1MGC9_BOVIN	SS18	SS18 subunit of BAF chromatin remodeling complex OS=Bos taurus OX=9913 GN=SS18 PE=3 SV=1	38.115	351	A5D7A1;A0A3Q1MG44
Q08DQ9	Q08DQ9_BOVIN	DLGAP5	DLG associated protein 5 OS=Bos taurus OX=9913 GN=DLGAP5 PE=2 SV=1	95.429	846
Q08DX5	Q08DX5_BOVIN	CDK7	Cell division protein kinase 7 OS=Bos taurus OX=9913 GN=CDK7 PE=2 SV=1	38.946	346	F1MU82
Q08E22	Q08E22_BOVIN	HID1	Chromosome 17 open reading frame 28 ortholog OS=Bos taurus OX=9913 GN=HID1 PE=2 SV=1	88.48	787
Q0P584	Q0P584_BOVIN	ZMAT2	Zinc finger matrin-type 2 OS=Bos taurus OX=9913 GN=ZMAT2 PE=2 SV=1	23.612	199
A0A3Q1LPK2	A0A3Q1LPK2_BOVIN	HDDC2	5'-deoxynucleotidase HDDC2 OS=Bos taurus OX=9913 GN=HDDC2 PE=3 SV=1	21.963	189	Q0P565
A0A3Q1MNY8	A0A3Q1MNY8_BOVIN	PRPF4B	PRP4 pre-mRNA-processing factor 4 homolog OS=Bos taurus OX=9913 GN=PRPF4B PE=3 SV=1	115.824	1000	Q08DZ2;A0A3Q1LPD6
P82922	RT29_BOVIN	DAP3	28S ribosomal protein S29, mitochondrial OS=Bos taurus OX=9913 GN=DAP3 PE=1 SV=3	45.566	397	A0A3Q1MP43;A0A452DHU5
Q58DP0	BUD23_BOVIN	BUD23	Probable 18S rRNA (guanine-N(7))-methyltransferase OS=Bos taurus OX=9913 GN=BUD23 PE=2 SV=1	31.687	281	A0A452DIR9;A0A3Q1NA41
Q08DJ8	HSF1_BOVIN	HSF1	Heat shock factor protein 1 OS=Bos taurus OX=9913 GN=HSF1 PE=2 SV=1	56.702	525	A0A3Q1M226
Q08DK4	GHC1_BOVIN	SLC25A22	Mitochondrial glutamate carrier 1 OS=Bos taurus OX=9913 GN=SLC25A22 PE=2 SV=1	34.531	322
Q08DP0	PGM1_BOVIN	PGM1	Phosphoglucomutase-1 OS=Bos taurus OX=9913 GN=PGM1 PE=2 SV=1	61.589	562	A0A3Q1LRD1;F1MJS4
A0A3Q1M8Q6	A0A3Q1M8Q6_BOVIN	CDK11B	Protein kinase domain-containing protein OS=Bos taurus OX=9913 GN=CDK11B PE=4 SV=1	84.039	724	A0A3Q1MGN2;F1N5K1
F6R1H3	F6R1H3_BOVIN	PML	PML nuclear body scaffold OS=Bos taurus OX=9913 GN=PML PE=4 SV=2	89.285	807	A0A3Q1M8R6
A0A3Q1M724	A0A3Q1M724_BOVIN	FTO	Alpha-ketoglutarate-dependent dioxygenase FTO OS=Bos taurus OX=9913 GN=FTO PE=3 SV=1	53.169	457	A5D798;A0A3Q1N5P9
A0A3Q1MD22	A0A3Q1MD22_BOVIN	WASHC5	WASH complex subunit 5 OS=Bos taurus OX=9913 GN=WASHC5 PE=3 SV=1	128.912	1111	F1MKJ5
A0A3Q1MAB6	A0A3Q1MAB6_BOVIN	XPOT	Exportin-T OS=Bos taurus OX=9913 GN=XPOT PE=3 SV=1	110.12	962	E1B8Q8
A0A3Q1M4C4	A0A3Q1M4C4_BOVIN	LOC112445102	Uncharacterized protein OS=Bos taurus OX=9913 GN=LOC112445102 PE=3 SV=1	15.746	147	A0A3Q1LZ82
F1MYQ1	F1MYQ1_BOVIN	TXNDC9	Thioredoxin domain-containing protein 9 OS=Bos taurus OX=9913 GN=TXNDC9 PE=4 SV=2	26.488	226	O18883
Q2HJC9	PQBP1_BOVIN	PQBP1	Polyglutamine-binding protein 1 OS=Bos taurus OX=9913 GN=PQBP1 PE=2 SV=1	30.346	263
Q2KHW8	GEMI6_BOVIN	GEMIN6	Gem-associated protein 6 OS=Bos taurus OX=9913 GN=GEMIN6 PE=2 SV=1	18.724	166
F1MMF4	F1MMF4_BOVIN	PAWR	Pro-apoptotic WT1 regulator OS=Bos taurus OX=9913 GN=PAWR PE=1 SV=3	36.653	344
Q5E952	Q5E952_BOVIN	RALY	RALY heterogeneous nuclear ribonucleoprotein OS=Bos taurus OX=9913 GN=RALY PE=2 SV=1	30.143	283
Q2KI19	GPT11_BOVIN	GPATCH11	G patch domain-containing protein 11 OS=Bos taurus OX=9913 GN=GPATCH11 PE=2 SV=2	30.457	260	A0A452DIL2
Q2KIC5	ITPA_BOVIN	ITPA	Inosine triphosphate pyrophosphatase OS=Bos taurus OX=9913 GN=ITPA PE=2 SV=1	23.061	208	A0A3Q1MQA8
F1MEM4	F1MEM4_BOVIN	DHX8	RNA helicase OS=Bos taurus OX=9913 GN=DHX8 PE=4 SV=2	139.311	1220
Q17QZ0	Q17QZ0_BOVIN	PAK4	Non-specific serine/threonine protein kinase OS=Bos taurus OX=9913 GN=PAK4 PE=2 SV=1	64.284	593
Q3SZN4	Q3SZN4_BOVIN	CIRBP	Cold-inducible RNA-binding protein OS=Bos taurus OX=9913 GN=CIRBP PE=2 SV=1	23.187	213
A6H772	PP4C_BOVIN	PPP4C	Serine/threonine-protein phosphatase 4 catalytic subunit OS=Bos taurus OX=9913 GN=PPP4C PE=1 SV=1	35.08	307	A0A3Q1MH19
A4FV97	RL1D1_BOVIN	RSL1D1	Ribosomal L1 domain-containing protein 1 OS=Bos taurus OX=9913 GN=RSL1D1 PE=2 SV=1	53.076	482
Q2KIC0	NSRP1_BOVIN	NSRP1	Nuclear speckle splicing regulatory protein 1 OS=Bos taurus OX=9913 GN=NSRP1 PE=2 SV=1	66.431	559
F1N238	F1N238_BOVIN	PUF60	60 kDa poly(U)-binding-splicing factor OS=Bos taurus OX=9913 GN=PUF60 PE=3 SV=2	56.542	525	A0A3Q1LR62;Q2HJG2;A0A3Q1LGY1;A0A3Q1LML6
A7YY49	SURF4_BOVIN	SURF4	Surfeit locus protein 4 OS=Bos taurus OX=9913 GN=SURF4 PE=2 SV=1	30.422	269	F1N6P2
A7YY55	HACD3_BOVIN	HACD3	Very-long-chain (3R)-3-hydroxyacyl-CoA dehydratase 3 OS=Bos taurus OX=9913 GN=HACD3 PE=2 SV=1	43.133	362
A0A3Q1N7X1	A0A3Q1N7X1_BOVIN	USP4	Ubiquitin carboxyl-terminal hydrolase OS=Bos taurus OX=9913 GN=USP4 PE=3 SV=1	103.908	916	A6QR55
Q2KJ37	ERD22_BOVIN	KDELR2	ER lumen protein-retaining receptor 2 OS=Bos taurus OX=9913 GN=KDELR2 PE=2 SV=1	24.454	212	E1BJK5
A5PJG7	CCHL_BOVIN	HCCS	Holocytochrome c-type synthase OS=Bos taurus OX=9913 GN=HCCS PE=2 SV=1	31.069	275
A6H742	PLSI_BOVIN	PLS1	Plastin-1 OS=Bos taurus OX=9913 GN=PLS1 PE=2 SV=1	70.532	630	A0A3Q1N6S7
A0A3Q1MBG4	A0A3Q1MBG4_BOVIN	RAVER1	Ribonucleoprotein, PTB binding 1 OS=Bos taurus OX=9913 GN=RAVER1 PE=4 SV=1	72.528	686	A0A3Q1M659;F6R4Q6
A0A3Q1MTV4	A0A3Q1MTV4_BOVIN	GPD2	Glycerol-3-phosphate dehydrogenase OS=Bos taurus OX=9913 GN=GPD2 PE=3 SV=1	80.797	727	A6QLU1
A0A3Q1MDP8	A0A3Q1MDP8_BOVIN	ATXN2	Ataxin 2 OS=Bos taurus OX=9913 GN=ATXN2 PE=3 SV=1	113.645	1047	A0A3Q1M7R3;A0A3Q1N2W5;A0A3Q1M594;E1BE88
A6QNT8	SC24A_BOVIN	SEC24A	Protein transport protein Sec24A OS=Bos taurus OX=9913 GN=SEC24A PE=2 SV=1	120.097	1099
A6QPL4	KIF22_BOVIN	KIF22	Kinesin-like protein KIF22 OS=Bos taurus OX=9913 GN=KIF22 PE=2 SV=2	73.202	662	A0A452DIL9;A0A3Q1LPW5;A0A3Q1MG61
Q2TBM8	Q2TBM8_BOVIN	WDR26	WD repeat domain 26 OS=Bos taurus OX=9913 GN=WDR26 PE=2 SV=1	58.577	514
Q2HJF6	Q2HJF6_BOVIN	SRA1	Steroid receptor RNA activator 1 OS=Bos taurus OX=9913 GN=SRA1 PE=2 SV=1	24.943	226
Q2KIC7	Q2KIC7_BOVIN	PPP6C	Serine/threonine-protein phosphatase OS=Bos taurus OX=9913 GN=PPP6C PE=2 SV=2	35.144	305
Q3MHW6	MOT1_BOVIN	SLC16A1	Monocarboxylate transporter 1 OS=Bos taurus OX=9913 GN=SLC16A1 PE=2 SV=2	54.297	501	A0A3Q1MS40
A0A3Q1LMN7	A0A3Q1LMN7_BOVIN	GSK3B	Glycogen synthase kinase-3 beta OS=Bos taurus OX=9913 GN=GSK3B PE=3 SV=1	43.874	391	G3N1T2;A0A3Q1MT31;A0A3Q1NDU7;F1MIC3
A0A3Q1LP63	A0A3Q1LP63_BOVIN	TIA1	TIA1 cytotoxic granule associated RNA binding protein OS=Bos taurus OX=9913 GN=TIA1 PE=4 SV=1	41.824	375	A0A3Q1M885
A0A3Q1MRT9	A0A3Q1MRT9_BOVIN	LRRC40	Leucine rich repeat containing 40 OS=Bos taurus OX=9913 GN=LRRC40 PE=4 SV=1	68.19	602	F1MHE7;A0A3Q1M9S9
E1BNK6	E1BNK6_BOVIN	IFI16	Uncharacterized protein OS=Bos taurus OX=9913 GN=IFI16 PE=4 SV=3	58.501	524	A0A3Q1MUY5;A0A3Q1LZL7
A6QLW3	A6QLW3_BOVIN	RPRD1B	RPRD1B protein OS=Bos taurus OX=9913 GN=RPRD1B PE=2 SV=1	36.9	326	A0A3Q1MWX6
A0A3Q1MKM7	A0A3Q1MKM7_BOVIN	CPSF1	Cleavage and polyadenylation-specificity factor subunit 1 OS=Bos taurus OX=9913 GN=CPSF1 PE=4 SV=1	154.607	1388	Q10569;A0A3Q1MKB1
Q0VCN1	NMRL1_BOVIN	NMRAL1	NmrA-like family domain-containing protein 1 OS=Bos taurus OX=9913 GN=NMRAL1 PE=2 SV=1	33.154	299
E1BGX4	E1BGX4_BOVIN	WBP2	WW domain binding protein 2 OS=Bos taurus OX=9913 GN=WBP2 PE=4 SV=3	28.149	261	A0A3Q1LMJ1;A0A3Q1LZT9
F1N4R2	F1N4R2_BOVIN	MORF4L1	Mortality factor 4 like 1 OS=Bos taurus OX=9913 GN=MORF4L1 PE=4 SV=2	34.246	296	A0A3Q1LL49
A0A3Q1LL60	A0A3Q1LL60_BOVIN	TNS1	Tensin-1 OS=Bos taurus OX=9913 GN=TNS1 PE=3 SV=1	187.551	1750	A0A3Q1M746;E1BNT5;A0A3Q1LRQ8;A0A3Q1MND0;A0A3Q1LS30;A0A3Q1NDB6;A0A3Q1LLE9;A0A3Q1MT62;A0A3Q1LZP3;Q9GLM4
F6S1D0	F6S1D0_BOVIN	MAP2K3	Mitogen-activated protein kinase kinase 3 OS=Bos taurus OX=9913 GN=MAP2K3 PE=3 SV=1	39.061	346	A0A3Q1LL86;A0A3Q1N5Y6;A0A3Q1MNG1
Q3SWX9	RAD21_BOVIN	RAD21	Double-strand-break repair protein rad21 homolog OS=Bos taurus OX=9913 GN=RAD21 PE=2 SV=1	71.514	630	E1B9J3
A0A3Q1MCQ8	A0A3Q1MCQ8_BOVIN	RPP30	Ribonuclease P protein subunit p30 OS=Bos taurus OX=9913 GN=RPP30 PE=3 SV=1	29.472	266	Q3SZ21
Q0VCA5	SAMH1_BOVIN	SAMHD1	Deoxynucleoside triphosphate triphosphohydrolase SAMHD1 OS=Bos taurus OX=9913 GN=SAMHD1 PE=2 SV=1	68.239	589
Q3SZN2	SC23B_BOVIN	SEC23B	Protein transport protein Sec23B OS=Bos taurus OX=9913 GN=SEC23B PE=2 SV=1	86.462	767	A0A452DIU9
A0A3Q1M7U8	A0A3Q1M7U8_BOVIN	MAP3K20	Mitogen-activated protein kinase kinase kinase 20 OS=Bos taurus OX=9913 GN=MAP3K20 PE=4 SV=1	86.986	761	E1B8N9;A0A3Q1LH95;A0A3Q1N590
P38409	GNA11_BOVIN	GNA11	Guanine nucleotide-binding protein subunit alpha-11 OS=Bos taurus OX=9913 GN=GNA11 PE=2 SV=2	42.07	359	A0A452DJG2;E1BA29;P38408;A0A3Q1MUH6
F1MTK0	F1MTK0_BOVIN	DNAJC9	DnaJ heat shock protein family (Hsp40) member C9 OS=Bos taurus OX=9913 GN=DNAJC9 PE=4 SV=2	27.926	240	A0A3Q1NAY5
A0A3Q1N7M9	A0A3Q1N7M9_BOVIN	MED14	Mediator of RNA polymerase II transcription subunit 14 OS=Bos taurus OX=9913 GN=MED14 PE=3 SV=1	156.545	1408	G3X6Y3
A0A3Q1MD25	A0A3Q1MD25_BOVIN	MCU	Calcium uniporter protein OS=Bos taurus OX=9913 GN=MCU PE=3 SV=1	36.434	315	A0A3Q1LR77;F1MDL6
A0A3Q1LVK4	A0A3Q1LVK4_BOVIN	USP39	Ubiquitin specific peptidase 39 OS=Bos taurus OX=9913 GN=USP39 PE=4 SV=1	65.148	561	A6QQX8
Q3SX36	Q3SX36_BOVIN	TFG	TFG protein OS=Bos taurus OX=9913 GN=TFG PE=1 SV=1	43.35	401	A0A3Q1LS09;G3N0F2
A0A3Q1MBK8	A0A3Q1MBK8_BOVIN	BCLAF3	BCLAF1 and THRAP3 family member 3 OS=Bos taurus OX=9913 GN=BCLAF3 PE=3 SV=1	77.598	658	A0A3Q1LUJ7;G3MZA4;F6QZC9
A0A3Q1N3Q6	A0A3Q1N3Q6_BOVIN	EIF4B	Eukaryotic translation initiation factor 4B OS=Bos taurus OX=9913 GN=EIF4B PE=1 SV=1	64.823	572	A0A3Q1N2J5;A0A3Q1MRD9;F1MYS7
A0A3Q1LPW3	A0A3Q1LPW3_BOVIN	EPHA2	Receptor protein-tyrosine kinase OS=Bos taurus OX=9913 GN=EPHA2 PE=4 SV=1	101.844	917	E1BJ31;A0A3Q1M0E9;F1N3R6;F1N781;F1N780;F1ML02;A0A3Q1LQB2;E1BIE4;E1BJS9;F1MII5;A0A3Q1M4U9;A0A3Q1LV74;A0A3Q1N1F9;A0A3Q1N4X6;F1MKR1;A0A3Q1LYC2;A0A3Q1MH66;A0A3Q1MB85;A0A3Q1M9N5;A0A3Q1MTB6;A0A3Q1MLN8;F1MQH2;Q3ZC95;A0A3Q1MAA9
Q3MHE2	PRP4_BOVIN	PRPF4	U4/U6 small nuclear ribonucleoprotein Prp4 OS=Bos taurus OX=9913 GN=PRPF4 PE=2 SV=1	58.399	521
Q32PA4	PHP14_BOVIN	PHPT1	14 kDa phosphohistidine phosphatase OS=Bos taurus OX=9913 GN=PHPT1 PE=2 SV=1	13.931	125
F1MPB2	F1MPB2_BOVIN	IGF2BP3	Insulin like growth factor 2 mRNA binding protein 3 OS=Bos taurus OX=9913 GN=IGF2BP3 PE=3 SV=2	63.857	580	A0A3Q1LYK1;A0A3Q1MM04;E1BKJ7;E1BFI4
E1BG07	E1BG07_BOVIN	CWF19L1	CWF19 like cell cycle control factor 1 OS=Bos taurus OX=9913 GN=CWF19L1 PE=3 SV=2	60.719	539
A0A3Q1N8Q2	A0A3Q1N8Q2_BOVIN	FRG1	FSHD region 1 OS=Bos taurus OX=9913 GN=FRG1 PE=3 SV=1	27.127	241	Q1RMQ1
Q0P5K4	TOX4_BOVIN	TOX4	TOX high mobility group box family member 4 OS=Bos taurus OX=9913 GN=TOX4 PE=2 SV=1	66.087	619	A0A3Q1MK10;F1MPI6;A0A3Q1LR78;E1BKT2
F1MW83	F1MW83_BOVIN	FOXK2	Forkhead box K2 OS=Bos taurus OX=9913 GN=FOXK2 PE=4 SV=3	64.628	611	A0A3Q1M036
F1MWG3	F1MWG3_BOVIN	CWC22	CWC22 spliceosome associated protein homolog OS=Bos taurus OX=9913 GN=CWC22 PE=4 SV=3	104.256	900
A0A3S5ZPU0	A0A3S5ZPU0_BOVIN	LIG1	DNA ligase OS=Bos taurus OX=9913 GN=LIG1 PE=3 SV=1	117.657	1068
A0JN43	A0JN43_BOVIN	ESYT1	Extended synaptotagmin 1 OS=Bos taurus OX=9913 GN=ESYT1 PE=1 SV=1	123.028	1106
A0A140T878	A0A140T878_BOVIN	STAT5B	Signal transducer and activator of transcription OS=Bos taurus OX=9913 GN=STAT5B PE=3 SV=1	89.943	787	Q9TUM3
F1MU79	F1MU79_BOVIN	FKBP4	Peptidylprolyl isomerase OS=Bos taurus OX=9913 GN=FKBP4 PE=4 SV=2	51.559	459	Q9TRY0
A0A3Q1MLK0	A0A3Q1MLK0_BOVIN	IL1RN	Interleukin-1 OS=Bos taurus OX=9913 GN=IL1RN PE=3 SV=1	18.148	160	O77482;A0A3Q1MKE9;A0A452DJS3
Q1LZB6	CAPR1_BOVIN	CAPRIN1	Caprin-1 OS=Bos taurus OX=9913 GN=CAPRIN1 PE=2 SV=1	78.328	708
A0A3Q1MMG1	A0A3Q1MMG1_BOVIN	THUMPD3	THUMP domain-containing protein 3 OS=Bos taurus OX=9913 GN=THUMPD3 PE=3 SV=1	56.358	503	F1N027;Q2T9W2
A0A3Q1MYD1	A0A3Q1MYD1_BOVIN	CMSS1	Cms1 ribosomal small subunit homolog OS=Bos taurus OX=9913 GN=CMSS1 PE=4 SV=1	31.271	276	A0A452DIN7;Q2T9Y1
Q2YDE9	TES_BOVIN	TES	Testin OS=Bos taurus OX=9913 GN=TES PE=2 SV=1	48.049	421
F1MSR6	F1MSR6_BOVIN	TSR1	TSR1 ribosome maturation factor OS=Bos taurus OX=9913 GN=TSR1 PE=4 SV=3	91.984	804
F1MTK4	F1MTK4_BOVIN	LPCAT1	Lysophosphatidylcholine acyltransferase 1 OS=Bos taurus OX=9913 GN=LPCAT1 PE=4 SV=3	59.203	533
F1MPG0	F1MPG0_BOVIN	MLH1	MutL homolog 1 OS=Bos taurus OX=9913 GN=MLH1 PE=3 SV=1	84.508	758	Q1RMN2
F1MPG7	F1MPG7_BOVIN	NAT10	RNA cytidine acetyltransferase OS=Bos taurus OX=9913 GN=NAT10 PE=3 SV=3	115.869	1025
P05689	CATZ_BOVIN	CTSZ	Cathepsin Z OS=Bos taurus OX=9913 GN=CTSZ PE=2 SV=2	33.886	304	A0A3Q1M2V6
G3MXX3	G3MXX3_BOVIN	CHD2	DNA helicase OS=Bos taurus OX=9913 GN=CHD2 PE=4 SV=2	96.714	834
F1MTY9	F1MTY9_BOVIN	HMOX2	Heme oxygenase (biliverdin-producing) OS=Bos taurus OX=9913 GN=HMOX2 PE=1 SV=2	37.555	334	G3N371
Q3T0B7	RS27L_BOVIN	RPS27L	40S ribosomal protein S27-like OS=Bos taurus OX=9913 GN=RPS27L PE=3 SV=3	9.463	84
A0A3Q1LKS3	A0A3Q1LKS3_BOVIN	ANP32A	Acidic leucine-rich nuclear phosphoprotein 32 family member A OS=Bos taurus OX=9913 GN=ANP32A PE=4 SV=1	27.137	237	A0A3Q1NDM7;P51122
E1BE36	E1BE36_BOVIN	ARMCX3	Armadillo repeat containing X-linked 3 OS=Bos taurus OX=9913 GN=ARMCX3 PE=3 SV=2	42.54	379
E1BEA2	E1BEA2_BOVIN	EDC3	Enhancer of mRNA-decapping protein 3 OS=Bos taurus OX=9913 GN=EDC3 PE=3 SV=3	55.932	508
E1BDU8	E1BDU8_BOVIN	LIMA1	LIM domain and actin binding 1 OS=Bos taurus OX=9913 GN=LIMA1 PE=1 SV=3	84.733	760	A0A3Q1M208
E1BCV4	E1BCV4_BOVIN	NUP98	Nuclear pore complex protein Nup96 OS=Bos taurus OX=9913 GN=NUP98 PE=4 SV=2	197.632	1816
F6PRQ6	F6PRQ6_BOVIN	UNC45A	Unc-45 myosin chaperone A OS=Bos taurus OX=9913 GN=UNC45A PE=4 SV=1	103.229	944
Q8MJG1	PSIP1_BOVIN	PSIP1	PC4 and SFRS1-interacting protein OS=Bos taurus OX=9913 GN=PSIP1 PE=2 SV=2	60.099	530
F1MZT2	F1MZT2_BOVIN	CRNKL1	Crooked neck pre-mRNA splicing factor 1 OS=Bos taurus OX=9913 GN=CRNKL1 PE=4 SV=3	83.68	693
F1N0S9	F1N0S9_BOVIN	FAM98A	Family with sequence similarity 98 member A OS=Bos taurus OX=9913 GN=FAM98A PE=3 SV=3	55.33	517
F1N1H2	F1N1H2_BOVIN	MAP1S	Microtubule-associated protein 1S OS=Bos taurus OX=9913 GN=MAP1S PE=4 SV=2	112.484	1066	A6QQ70
E1BDA1	E1BDA1_BOVIN	RIN1	Ras and Rab interactor 1 OS=Bos taurus OX=9913 GN=RIN1 PE=3 SV=2	92.446	857
Q1RMU5	RBM5_BOVIN	RBM5	RNA-binding protein 5 OS=Bos taurus OX=9913 GN=RBM5 PE=2 SV=1	92.269	815
F1MNS4	F1MNS4_BOVIN	TBL3	Transducin beta-like protein 3 OS=Bos taurus OX=9913 GN=TBL3 PE=4 SV=3	87.718	796	Q2KJJ5;A0A3Q1LVW7;A0A3Q1MY06
A0A3Q1MGH1	A0A3Q1MGH1_BOVIN	RAVER1	Ribonucleoprotein, PTB binding 1 OS=Bos taurus OX=9913 GN=RAVER1 PE=4 SV=1	69.966	658
F1MJH8	F1MJH8_BOVIN	ARHGAP18	Rho GTPase activating protein 18 OS=Bos taurus OX=9913 GN=ARHGAP18 PE=4 SV=3	72.759	642	A0A3Q1MGQ2;A6QQF8
F1MEI8	F1MEI8_BOVIN	GTF3C2	Ral transcription factor IIIC subunit 2 OS=Bos taurus OX=9913 GN=GTF3C2 PE=4 SV=2	105.09	947	A0A3Q1MB06;A0A3Q1MCT0
E1BPQ8	E1BPQ8_BOVIN	CDC73	Cell division cycle 73 OS=Bos taurus OX=9913 GN=CDC73 PE=3 SV=1	60.577	531
F1MDW1	F1MDW1_BOVIN	MARS1	Methionine--tRNA ligase, cytoplasmic OS=Bos taurus OX=9913 GN=MARS1 PE=3 SV=1	100.633	898	Q2T9L8;A0A3Q1LLF2
F1MCG5	F1MCG5_BOVIN	LOC618733	Transporter 2, ATP binding cassette subfamily B member OS=Bos taurus OX=9913 GN=LOC618733 PE=3 SV=2	79.38	719	E1BJS0
A0A3Q1LVI4	A0A3Q1LVI4_BOVIN	NBR1	NBR1 autophagy cargo receptor OS=Bos taurus OX=9913 GN=NBR1 PE=4 SV=1	107.299	966	F6Q0N3;A6QQS9;A0A3Q1M682;A0A3Q1M1T5;A0A3Q1MDV3;A0A3Q1M109;A0A3Q1LN77
A0A3Q1LW48	A0A3Q1LW48_BOVIN	EMC1	ER membrane protein complex subunit 1 OS=Bos taurus OX=9913 GN=EMC1 PE=3 SV=1	108.06	963	A0A3Q1N3J2;A0A3Q1LJ73;A0A3Q1LYL0;A0A3Q1M175;E1BBT8;A0A3Q1LXC8;A0A3Q1M901;A0A3Q1LTV9
Q95115	STA5A_BOVIN	STAT5A	Signal transducer and activator of transcription 5A OS=Bos taurus OX=9913 GN=STAT5A PE=2 SV=2	90.7	794	F1MER9
A0A3Q1LFR7	A0A3Q1LFR7_BOVIN	SLC1A5	Amino acid transporter OS=Bos taurus OX=9913 GN=SLC1A5 PE=3 SV=1	55.709	534	Q95JC7
F1MYI1	F1MYI1_BOVIN	ARNT	Aryl hydrocarbon receptor nuclear translocator OS=Bos taurus OX=9913 GN=ARNT PE=4 SV=3	84.963	774	A0A3Q1N1D6;Q9BE97;A0A3Q1LKX3
A4FUB1	A4FUB1_BOVIN	KHDC4	Brings lots of money 7 OS=Bos taurus OX=9913 GN=KHDC4 PE=2 SV=1	53.712	510
A6QQL4	A6QQL4_BOVIN	UBFD1	UBFD1 protein OS=Bos taurus OX=9913 GN=UBFD1 PE=1 SV=1	33.144	306	G3MZF7
Q5EAC6	CDC37_BOVIN	CDC37	Hsp90 co-chaperone Cdc37 OS=Bos taurus OX=9913 GN=CDC37 PE=2 SV=1	44.58	380
Q6T8E9	CCNT1_BOVIN	CCNT1	Cyclin-T1 OS=Bos taurus OX=9913 GN=CCNT1 PE=1 SV=1	81.307	727	A0A3Q1MBF6;A5D7Q5
F1MSW6	F1MSW6_BOVIN	SMARCE1	SWI/SNF related, matrix associated, actin dependent regulator of chromatin, subfamily e, member 1 OS=Bos taurus OX=9913 GN=SMARCE1 PE=4 SV=2	42.961	380	A5PKF6
F1N3G4	F1N3G4_BOVIN	NCAPD2	Condensin complex subunit 1 OS=Bos taurus OX=9913 GN=NCAPD2 PE=3 SV=3	143.169	1279
A6H7C4	A6H7C4_BOVIN	CBX3	CBX3 protein OS=Bos taurus OX=9913 GN=CBX3 PE=1 SV=1	20.811	183	F1N1S3
E1BBU6	E1BBU6_BOVIN	TLK2	Tousled like kinase 2 OS=Bos taurus OX=9913 GN=TLK2 PE=4 SV=2	85.474	750
F1N1M2	F1N1M2_BOVIN	GATA6	GATA binding protein 6 OS=Bos taurus OX=9913 GN=GATA6 PE=4 SV=3	59.512	593
A0A3Q1LW53	A0A3Q1LW53_BOVIN		Uncharacterized protein OS=Bos taurus OX=9913 PE=4 SV=1	62.469	543	Q3ZBZ8;A0A3Q1LW78;A0A3Q1ML02
Q3T0J9	GNL3L_BOVIN	GNL3L	Guanine nucleotide-binding protein-like 3-like protein OS=Bos taurus OX=9913 GN=GNL3L PE=2 SV=1	64.837	575	A0A3Q1LQ42;A0A3Q1MFA8
A6QPU3	A6QPU3_BOVIN	ELOA	Elongin A OS=Bos taurus OX=9913 GN=ELOA PE=2 SV=1	30.234	264
A6QQ81	A6QQ81_BOVIN	DSN1	DSN1 component of MIS12 kinetochore complex OS=Bos taurus OX=9913 GN=DSN1 PE=2 SV=1	40.233	353
E1BMZ5	E1BMZ5_BOVIN	EXOSC10	Exosome component 10 OS=Bos taurus OX=9913 GN=EXOSC10 PE=4 SV=3	79.499	693	A7E323
A5D7T6	A5D7T6_BOVIN	YY1	YY1 protein OS=Bos taurus OX=9913 GN=YY1 PE=2 SV=1	44.778	415	A0A3Q1LRG8
Q3T148	EIF3M_BOVIN	EIF3M	Eukaryotic translation initiation factor 3 subunit M OS=Bos taurus OX=9913 GN=EIF3M PE=2 SV=2	42.416	373	F1N5F7;A0A3Q1MNJ2
F1MFX7	F1MFX7_BOVIN	UHRF2	RING-type E3 ubiquitin transferase OS=Bos taurus OX=9913 GN=UHRF2 PE=4 SV=3	89.948	802	A0A3Q1MD91
F1MGC0	F1MGC0_BOVIN	SUCLA2	Succinate--CoA ligase [ADP-forming] subunit beta, mitochondrial OS=Bos taurus OX=9913 GN=SUCLA2 PE=3 SV=2	50.146	463	Q148D5
F1MGS0	F1MGS0_BOVIN	WAC	WW domain containing adaptor with coiled-coil OS=Bos taurus OX=9913 GN=WAC PE=4 SV=3	70.668	646
F1MH71	F1MH71_BOVIN	PHF2	PHD finger protein 2 OS=Bos taurus OX=9913 GN=PHF2 PE=4 SV=3	120.961	1100	A0A3Q1MG15;A0A3Q1MT95;A0A3Q1LHX1;A0A3Q1LKH0;F1MSU6
Q0VBZ6	Q0VBZ6_BOVIN	TIA1	TIA1 cytotoxic granule-associated RNA binding protein OS=Bos taurus OX=9913 GN=TIA1 PE=2 SV=1	42.759	384
Q08DS5	NMD3_BOVIN	NMD3	60S ribosomal export protein NMD3 OS=Bos taurus OX=9913 GN=NMD3 PE=2 SV=1	57.748	503
Q58D08	P5CR3_BOVIN	PYCR3	Pyrroline-5-carboxylate reductase 3 OS=Bos taurus OX=9913 GN=PYCR3 PE=2 SV=1	32.035	308
G3MX26	G3MX26_BOVIN	GTPBP1	GTP-binding protein 1 OS=Bos taurus OX=9913 GN=GTPBP1 PE=4 SV=1	65.931	603	A0A3Q1LRE7;Q58DC5
F1MYN2	F1MYN2_BOVIN	CGN	Cingulin OS=Bos taurus OX=9913 GN=CGN PE=4 SV=2	136.09	1194
Q58CU6	CA198_BOVIN		Uncharacterized protein C1orf198 homolog OS=Bos taurus OX=9913 PE=2 SV=1	35.529	325
E1B9T7	E1B9T7_BOVIN	SUZ12	SUZ12 polycomb repressive complex 2 subunit OS=Bos taurus OX=9913 GN=SUZ12 PE=3 SV=2	80.285	716	A0A3Q1M792
A0A3Q1MCF2	A0A3Q1MCF2_BOVIN	GOPC	Golgi associated PDZ and coiled-coil motif containing OS=Bos taurus OX=9913 GN=GOPC PE=4 SV=1	49.938	455	E1BAX1
A0A3Q1MAP0	A0A3Q1MAP0_BOVIN	INCENP	Inner centromere protein OS=Bos taurus OX=9913 GN=INCENP PE=3 SV=1	99.813	878
A0A3Q1MXB9	A0A3Q1MXB9_BOVIN	BBX	BBX high mobility group box domain containing OS=Bos taurus OX=9913 GN=BBX PE=4 SV=1	99.269	892	A0A3Q1MB02;F1MYS0;A0A3Q1MQJ2;A0A3Q1M693
A0A3Q1LX11	A0A3Q1LX11_BOVIN	RBM26	RNA binding motif protein 26 OS=Bos taurus OX=9913 GN=RBM26 PE=4 SV=1	110.95	983	F1MYG6;A0A3Q1MNU7
A0A3Q1M190	A0A3Q1M190_BOVIN	RFC4	Replication factor C subunit 4 OS=Bos taurus OX=9913 GN=RFC4 PE=3 SV=1	39.86	364	A0A3Q1M1J3;Q29RS9;A0A3Q1MHV5
A0A3Q1M8R3	A0A3Q1M8R3_BOVIN	IWS1	Interacts with SUPT6H, CTD assembly factor 1 OS=Bos taurus OX=9913 GN=IWS1 PE=4 SV=1	92.408	819	E1BFW2
A0A3Q1LXV4	A0A3Q1LXV4_BOVIN	DNAJC10	DnaJ homolog subfamily C member 10 OS=Bos taurus OX=9913 GN=DNAJC10 PE=4 SV=1	91.421	790	F1N151;A0A3Q1MIT7
A0A3Q1M043	A0A3Q1M043_BOVIN	PES1	Pescadillo homolog OS=Bos taurus OX=9913 GN=PES1 PE=3 SV=1	67.308	590	E1BM72
F1MVX2	LANC1_BOVIN	LANCL1	Glutathione S-transferase LANCL1 OS=Bos taurus OX=9913 GN=LANCL1 PE=1 SV=2	45.309	399
F6QV99	ATAD1_BOVIN	ATAD1	Outer mitochondrial transmembrane helix translocase OS=Bos taurus OX=9913 GN=ATAD1 PE=2 SV=2	40.774	361
F1MFJ6	F1MFJ6_BOVIN	TBL1XR1	TBL1X receptor 1 OS=Bos taurus OX=9913 GN=TBL1XR1 PE=4 SV=3	55.625	514	B7TCI5;A0A3Q1LTU5;A0A3Q1MSZ9
F1MB04	F1MB04_BOVIN	CASP3	Caspase-3 OS=Bos taurus OX=9913 GN=CASP3 PE=3 SV=2	31.19	275	Q08DY9
Q5E951	TBCB_BOVIN	TBCB	Tubulin-folding cofactor B OS=Bos taurus OX=9913 GN=TBCB PE=2 SV=1	27.518	244
A8E4N5	A8E4N5_BOVIN	RING1	E3 ubiquitin-protein ligase RING1 OS=Bos taurus OX=9913 GN=RING1 PE=2 SV=1	42.556	407	A0A3Q1LR89;A6QLQ0
A6H7B5	CSN3_BOVIN	COPS3	COP9 signalosome complex subunit 3 OS=Bos taurus OX=9913 GN=COPS3 PE=2 SV=1	47.799	423	A0A3Q1MRF3
F1MSI0	F1MSI0_BOVIN	RANBP10	Ran-binding protein 10 OS=Bos taurus OX=9913 GN=RANBP10 PE=3 SV=3	67.248	620	A3KMV8;A0A3Q1MPW0
A0A3Q1M902	A0A3Q1M902_BOVIN	HPF1	Histone PARylation factor 1 OS=Bos taurus OX=9913 GN=HPF1 PE=3 SV=1	36.768	324	A0A3Q1LXQ1;A2VDY4;A0A3Q1LTG8
Q0VCH0	Q0VCH0_BOVIN	ANP32E	Acidic (Leucine-rich) nuclear phosphoprotein 32 family, member E OS=Bos taurus OX=9913 GN=ANP32E PE=1 SV=1	30.16	263
A0A3Q1M816	A0A3Q1M816_BOVIN	ZNF512	Zinc finger protein 512 OS=Bos taurus OX=9913 GN=ZNF512 PE=4 SV=1	62.62	546	A4FV61
A2VE08	IMA5_BOVIN	KPNA1	Importin subunit alpha-5 OS=Bos taurus OX=9913 GN=KPNA1 PE=2 SV=1	60.194	538	A0A3Q1LXF0;A0A3Q1M354
A0A3Q1LWS5	A0A3Q1LWS5_BOVIN	ABR	Active breakpoint cluster region-related protein OS=Bos taurus OX=9913 GN=ABR PE=4 SV=1	92.469	813	A0A3Q1MMP8;A6QNS3;A0A3Q1MMU8;A0A3Q1LUA1;A0A3Q1LWG7;F1MBT5;A0A3Q1M4M7
Q58DR1	Q58DR1_BOVIN	HAT1	Histone acetyltransferase type B catalytic subunit OS=Bos taurus OX=9913 GN=HAT1 PE=2 SV=1	48.837	413	Q0P580
A0A3Q1LYC4	A0A3Q1LYC4_BOVIN	CSTF3	Cleavage stimulation factor subunit 3 OS=Bos taurus OX=9913 GN=CSTF3 PE=4 SV=1	78.087	674	A5PJR5
G5E5K1	G5E5K1_BOVIN	VBP1	Prefoldin subunit 3 OS=Bos taurus OX=9913 GN=VBP1 PE=3 SV=1	22.486	197	Q2TBX2
Q2T9L9	T2FB_BOVIN	GTF2F2	General transcription factor IIF subunit 2 OS=Bos taurus OX=9913 GN=GTF2F2 PE=2 SV=1	28.446	249
E1BPS7	E1BPS7_BOVIN	POGZ	Pogo transposable element derived with ZNF domain OS=Bos taurus OX=9913 GN=POGZ PE=4 SV=2	142.804	1287
E1BQ03	E1BQ03_BOVIN	NACC1	Nucleus accumbens associated 1 OS=Bos taurus OX=9913 GN=NACC1 PE=4 SV=1	57.313	532
E1BQ32	E1BQ32_BOVIN	CRK	CRK proto-onco, adaptor protein OS=Bos taurus OX=9913 GN=CRK PE=3 SV=1	33.831	304
F1MN80	F1MN80_BOVIN	WTAP	Female-lethal(2)D homolog OS=Bos taurus OX=9913 GN=WTAP PE=3 SV=1	44.026	396	A0A3Q1MQE5
A4FUE1	A4FUE1_BOVIN	PPP1R8	Nuclear inhibitor of protein phosphatase 1 OS=Bos taurus OX=9913 GN=PPP1R8 PE=2 SV=1	38.479	351	Q28147
Q3SX26	TRIP6_BOVIN	TRIP6	Thyroid receptor-interacting protein 6 OS=Bos taurus OX=9913 GN=TRIP6 PE=2 SV=1	50.883	481	A0A3Q1LVL0
E1BJ14	E1BJ14_BOVIN	STON1	Stonin-1 OS=Bos taurus OX=9913 GN=STON1 PE=3 SV=3	82.854	732
A0A3Q1LX08	A0A3Q1LX08_BOVIN	RANBP3	RAN binding protein 3 OS=Bos taurus OX=9913 GN=RANBP3 PE=4 SV=1	61.889	581	A0A3Q1M009;A0A3Q1MQA0;F6QD08;A0A3Q1LY83;A0A3Q1MQ24
A7YWH2	A7YWH2_BOVIN	ZRANB2	Zinc finger Ran-binding domain-containing protein 2 OS=Bos taurus OX=9913 GN=ZRANB2 PE=2 SV=1	36.291	320	A0A3Q1LVQ8
E1BCI2	E1BCI2_BOVIN	RNF40	E3 ubiquitin protein ligase OS=Bos taurus OX=9913 GN=RNF40 PE=3 SV=2	113.718	1001
Q3SZD4	WDR18_BOVIN	WDR18	WD repeat-containing protein 18 OS=Bos taurus OX=9913 GN=WDR18 PE=2 SV=1	47.611	432	A0A452DHW5
E1BI26	E1BI26_BOVIN	MDC1	Mediator of DNA damage checkpoint protein 1 OS=Bos taurus OX=9913 GN=MDC1 PE=4 SV=3	179.527	1671
E1BEP4	E1BEP4_BOVIN	ASH2L	ASH2 like, histone lysine methyltransferase complex subunit OS=Bos taurus OX=9913 GN=ASH2L PE=4 SV=1	68.702	629
F1MMU6	F1MMU6_BOVIN	TEAD3	Transcriptional enhancer factor TEF-5 OS=Bos taurus OX=9913 GN=TEAD3 PE=4 SV=3	51.356	462	A0A3Q1LHA7
F1MMY4	F1MMY4_BOVIN	NSD2	Nuclear receptor binding SET domain protein 2 OS=Bos taurus OX=9913 GN=NSD2 PE=4 SV=3	151.244	1365	A0A3Q1MTS9
Q1RMX9	DCNL5_BOVIN	DCUN1D5	DCN1-like protein 5 OS=Bos taurus OX=9913 GN=DCUN1D5 PE=2 SV=1	27.362	236	A0A3Q1LW59;A0A3Q1MC18;A0A3Q1LP25
Q1LZB5	TOM40_BOVIN	TOMM40	Mitochondrial import receptor subunit TOM40 homolog OS=Bos taurus OX=9913 GN=TOMM40 PE=2 SV=1	37.725	361
F1MRT9	F1MRT9_BOVIN	UTRN	Utrophin OS=Bos taurus OX=9913 GN=UTRN PE=4 SV=3	394.083	3432
Q17QZ7	TTC27_BOVIN	TTC27	Tetratricopeptide repeat protein 27 OS=Bos taurus OX=9913 GN=TTC27 PE=2 SV=1	96.953	847
Q3ZCA2	CPSF5_BOVIN	NUDT21	Cleavage and polyadenylation specificity factor subunit 5 OS=Bos taurus OX=9913 GN=NUDT21 PE=2 SV=1	26.227	227
A0A452DJS8	A0A452DJS8_BOVIN	TPPP3	Tubulin polymerization-promoting protein family member 3 OS=Bos taurus OX=9913 GN=TPPP3 PE=3 SV=1	18.233	170	Q3ZCC8
Q3ZC13	AP2M1_BOVIN	AP2M1	AP-2 complex subunit mu OS=Bos taurus OX=9913 GN=AP2M1 PE=1 SV=1	49.655	435	A0A452DIL3;A0A3Q1MCG7
E1B8M0	E1B8M0_BOVIN	CEP55	Centrosomal protein 55 OS=Bos taurus OX=9913 GN=CEP55 PE=4 SV=1	54.334	463
A0A3Q1LUB5	A0A3Q1LUB5_BOVIN	KAT7	Histone acetyltransferase OS=Bos taurus OX=9913 GN=KAT7 PE=3 SV=1	66.906	581	Q08DP5
A0A3Q1LTS1	A0A3Q1LTS1_BOVIN	FMR1	Synaptic functional regulator FMR1 OS=Bos taurus OX=9913 GN=FMR1 PE=3 SV=1	71.187	632	F1MXQ7;A0A3Q1LTC7
F1MZU2	F1MZU2_BOVIN	NSF	Vesicle-fusing ATPase OS=Bos taurus OX=9913 GN=NSF PE=3 SV=2	80.148	720	A0A3Q1MR04;A0A3Q1LSE5;G3N178
F1MQ26	F1MQ26_BOVIN	SPATS2L	Spermatogenesis associated serine rich 2 like OS=Bos taurus OX=9913 GN=SPATS2L PE=3 SV=2	54.158	489	A0A3Q1N1C8;A0A3Q1MSP6
A0A3Q1NET3	A0A3Q1NET3_BOVIN	KDM1A	Lysine-specific histone demethylase OS=Bos taurus OX=9913 GN=KDM1A PE=3 SV=1	90.924	842	A0A3Q1MRF1;F1MBS5
A0A3Q1MP77	A0A3Q1MP77_BOVIN	SMN2	Survival of motor neuron 2, centromeric OS=Bos taurus OX=9913 GN=SMN2 PE=4 SV=1	34.57	317	O18870;A0A3Q1LZV8
A0A3Q1LQ77	A0A3Q1LQ77_BOVIN	RAB11FIP5	RAB11 family interacting protein 5 OS=Bos taurus OX=9913 GN=RAB11FIP5 PE=4 SV=1	70.131	653	E1BNE5
A0A3Q1LPX6	A0A3Q1LPX6_BOVIN	NDUFA10	NADH dehydrogenase [ubiquinone] 1 alpha subcomplex subunit 10, mitochondrial OS=Bos taurus OX=9913 GN=NDUFA10 PE=3 SV=1	39.052	341	G5E543;P34942;A0A3Q1LW79
F1MV22	F1MV22_BOVIN	PPAT	Amidophosphoribosyltransferase OS=Bos taurus OX=9913 GN=PPAT PE=3 SV=1	59.9	539
F1MV66	F1MV66_BOVIN	OAS1Y	2'-5' oligoadenylate synthase OS=Bos taurus OX=9913 GN=OAS1Y PE=3 SV=1	45.253	389	F1N6E0;F1N009
Q0P5F2	PSMG1_BOVIN	PSMG1	Proteasome assembly chaperone 1 OS=Bos taurus OX=9913 GN=PSMG1 PE=2 SV=1	33.015	288
F1ML88	F1ML88_BOVIN	PUS7	Pseudouridylate synthase 7 homolog OS=Bos taurus OX=9913 GN=PUS7 PE=3 SV=3	74.479	658	Q08DI8;G3N0P5
F1MXS4	F1MXS4_BOVIN	POLA2	DNA polymerase alpha subunit B OS=Bos taurus OX=9913 GN=POLA2 PE=3 SV=2	66.415	600	F1MLC0;Q58D13
Q5E996	NOP16_BOVIN	NOP16	Nucleolar protein 16 OS=Bos taurus OX=9913 GN=NOP16 PE=2 SV=1	21.139	178
A7MB21	A7MB21_BOVIN	FERMT2	FERMT2 protein OS=Bos taurus OX=9913 GN=FERMT2 PE=1 SV=1	77.874	680
A6QPZ6	A6QPZ6_BOVIN	TAP1	TAP1 protein OS=Bos taurus OX=9913 GN=TAP1 PE=2 SV=1	81.95	750	F1MVY8
A0A3Q1LU64	A0A3Q1LU64_BOVIN	LONP1	Lon protease homolog, mitochondrial OS=Bos taurus OX=9913 GN=LONP1 PE=3 SV=1	105.318	951	Q59HJ6;A0A140T842
Q3T0A2	Q3T0A2_BOVIN	PAPOLA	Poly(A) polymerase OS=Bos taurus OX=9913 GN=PAPOLA PE=2 SV=1	77.529	693	G3MYA2;A0A3Q1MQQ3;P25500;A0A3Q1MG40;A0A3Q1MWS4;A0A3Q1LRJ1
F6RBQ9	F6RBQ9_BOVIN	RBM3	RNA binding motif protein 3 OS=Bos taurus OX=9913 GN=RBM3 PE=1 SV=1	17.496	160	Q3ZBA4
Q3T0J0	Q3T0J0_BOVIN	PAPSS1	3'-phosphoadenosine-5'-phosphosulfate synthase OS=Bos taurus OX=9913 GN=PAPSS1 PE=2 SV=1	70.954	624	F6R031;F1N085;Q0VC88
A3KN07	A3KN07_BOVIN	DDX41	RNA helicase OS=Bos taurus OX=9913 GN=DDX41 PE=2 SV=1	69.814	622
A5PJR9	A5PJR9_BOVIN	GNL1	G protein nucleolar 1 (putative) OS=Bos taurus OX=9913 GN=GNL1 PE=2 SV=1	68.716	607	A0A3Q1MEA6
A5PJQ1	A5PJQ1_BOVIN	DEK	DEK protein OS=Bos taurus OX=9913 GN=DEK PE=2 SV=1	42.642	375
Q5E9B7	CLIC1_BOVIN	CLIC1	Chloride intracellular channel protein 1 OS=Bos taurus OX=9913 GN=CLIC1 PE=2 SV=3	26.992	241	G3N3V2
A0A3Q1MI36	A0A3Q1MI36_BOVIN		Protein kinase domain-containing protein OS=Bos taurus OX=9913 PE=4 SV=1	37.572	325	P67827;Q32LI4;A0A3Q1LK11;E1BEW4
F1N1S8	F1N1S8_BOVIN	PPP2R5D	Serine/threonine-protein phosphatase 2A 56 kDa regulatory subunit OS=Bos taurus OX=9913 GN=PPP2R5D PE=3 SV=2	69.774	600
F1N2D3	F1N2D3_BOVIN	TJP1	Tight junction protein 1 OS=Bos taurus OX=9913 GN=TJP1 PE=4 SV=3	158.793	1429
F1MZR0	F1MZR0_BOVIN	NUP160	Nucleoporin 160 OS=Bos taurus OX=9913 GN=NUP160 PE=4 SV=3	157.77	1402
Q8HXM1	CSTF2_BOVIN	CSTF2	Cleavage stimulation factor subunit 2 OS=Bos taurus OX=9913 GN=CSTF2 PE=2 SV=1	60.438	572	F1MVI1;Q2HJD4
A0A3Q1MFV5	A0A3Q1MFV5_BOVIN	BRCA1	Breast cancer type 1 susceptibility protein homolog OS=Bos taurus OX=9913 GN=BRCA1 PE=4 SV=1	205.447	1841	F1MYX8;Q864U1;A0A3Q1MFG4;A0A3Q1NHS0
Q3SZ00	Q3SZ00_BOVIN	HADHA	Enoyl-CoA hydratase OS=Bos taurus OX=9913 GN=HADHA PE=1 SV=1	83.249	763	A0A3Q1NDR1
A0A3Q1N7X4	A0A3Q1N7X4_BOVIN	LOC112445159	MAGE domain-containing protein OS=Bos taurus OX=9913 GN=LOC112445159 PE=4 SV=1	29.255	264	F1MF94;G3X6P4;G3N3W8;A6QPY3;A0A3Q1M9C0;A0A3Q1LNT9;A0A3Q1LNB8;A0A3Q1LQ38;G3MYS0;A0A3Q1MHK1;G3X6J6
A0A3Q1M1V9	A0A3Q1M1V9_BOVIN	TCERG1	Transcription elongation regulator 1 OS=Bos taurus OX=9913 GN=TCERG1 PE=4 SV=1	113.968	996	F1MKU9;A0A3Q1LFP0;A0A3Q1MNR0;A0A3Q1NC33;A0A3Q1NI86
A0A3Q1N181	A0A3Q1N181_BOVIN	SCEL	Sciellin OS=Bos taurus OX=9913 GN=SCEL PE=1 SV=1	75.347	671	A0A3Q1M2D6;A0A3Q1MNR8;A0A3Q1LGF4;A6QLJ6;A0A3Q1N0U2
F1N719	F1N719_BOVIN	PPP5C	Serine/threonine-protein phosphatase OS=Bos taurus OX=9913 GN=PPP5C PE=3 SV=1	56.882	499
F1N6I8	F1N6I8_BOVIN	BAZ2A	Bromodomain adjacent to zinc finger domain 2A OS=Bos taurus OX=9913 GN=BAZ2A PE=3 SV=3	210.125	1898
Q9TU47	IF6_BOVIN	EIF6	Eukaryotic translation initiation factor 6 OS=Bos taurus OX=9913 GN=EIF6 PE=2 SV=2	26.513	245	A0A452DIG6
A0JN36	A0JN36_BOVIN	RECQL	ATP-dependent DNA helicase OS=Bos taurus OX=9913 GN=RECQL PE=2 SV=1	73.813	649
A0A3Q1M166	A0A3Q1M166_BOVIN	HSPA12A	Heat shock protein family A (Hsp70) member 12A OS=Bos taurus OX=9913 GN=HSPA12A PE=4 SV=1	74.991	676	F1MJ70
A0A3Q1LXW0	A0A3Q1LXW0_BOVIN	TRIM33	Tripartite motif containing 33 OS=Bos taurus OX=9913 GN=TRIM33 PE=4 SV=1	122.553	1126	F1MNE1
A0A3Q1LY33	A0A3Q1LY33_BOVIN	RFC5	Replication factor C subunit 5 OS=Bos taurus OX=9913 GN=RFC5 PE=3 SV=1	56.335	516	Q32PI3;A0A3Q1N9R6
A0A3Q1MHP9	A0A3Q1MHP9_BOVIN	SCAF11	SR-related CTD associated factor 11 OS=Bos taurus OX=9913 GN=SCAF11 PE=4 SV=1	155.721	1380	F1N2H2
A0A3Q1MEC9	A0A3Q1MEC9_BOVIN	TNPO2	Transportin 2 OS=Bos taurus OX=9913 GN=TNPO2 PE=4 SV=1	100.494	887	F1MBJ7;A0A3Q1MPY8;Q2KI57
F1MHP1	F1MHP1_BOVIN	U2SURP	U2 snRNP associated SURP domain containing OS=Bos taurus OX=9913 GN=U2SURP PE=4 SV=2	47.926	425
Q2KHY9	PTSS1_BOVIN	PTDSS1	Phosphatidylserine synthase 1 OS=Bos taurus OX=9913 GN=PTDSS1 PE=2 SV=1	55.415	473
Q2KI14	NAA10_BOVIN	NAA10	N-alpha-acetyltransferase 10 OS=Bos taurus OX=9913 GN=NAA10 PE=2 SV=1	26.521	235	E1BIH2
A0A3Q1NGY0	A0A3Q1NGY0_BOVIN	PPIL2	Peptidylprolyl isomerase like 2 OS=Bos taurus OX=9913 GN=PPIL2 PE=4 SV=1	56.612	501	Q2T9V1;A0A3Q1MA12
Q0P596	Q0P596_BOVIN	CBX8	Chromobox 8 OS=Bos taurus OX=9913 GN=CBX8 PE=2 SV=1	41.701	377	A0A3Q1MCA3
A0A3Q1M0I2	A0A3Q1M0I2_BOVIN	USP48	Ubiquitinyl hydrolase 1 OS=Bos taurus OX=9913 GN=USP48 PE=3 SV=1	115.264	1001	E1BF92
Q3SX47	Q3SX47_BOVIN	HNRPC	Heterogeneous nuclear ribonucleoprotein C (C1/C2) OS=Bos taurus OX=9913 GN=HNRPC PE=2 SV=1	32.428	294	A0A3Q1M2E6
A0A3Q1LY69	A0A3Q1LY69_BOVIN	CHAF1A	Chromatin assembly factor 1 subunit A OS=Bos taurus OX=9913 GN=CHAF1A PE=3 SV=1	103.815	936	A0A452DI86;A6QLA6
Q2KI86	Q2KI86_BOVIN	RPA2	Replication protein A2 OS=Bos taurus OX=9913 GN=RPA2 PE=2 SV=1	29.164	270	A0A3Q1MGF7;A0A3Q1MFW6
Q1JQC8	Q1JQC8_BOVIN	C11H9orf78	Chromosome 11 C9orf78 homolog OS=Bos taurus OX=9913 GN=C11H9orf78 PE=2 SV=1	31.023	265
E1BN14	E1BN14_BOVIN	GPKOW	G-patch domain and KOW motifs OS=Bos taurus OX=9913 GN=GPKOW PE=3 SV=1	53.443	480
E1BN47	E1BN47_BOVIN	CYFIP1	Cytoplasmic FMR1-interacting protein OS=Bos taurus OX=9913 GN=CYFIP1 PE=3 SV=3	145.191	1253	F1MX60;P85091
E1BM48	E1BM48_BOVIN	PRPF31	Pre-mRNA-processing factor 31 OS=Bos taurus OX=9913 GN=PRPF31 PE=3 SV=1	55.412	499
Q3SWY3	IMDH2_BOVIN	IMPDH2	Inosine-5'-monophosphate dehydrogenase 2 OS=Bos taurus OX=9913 GN=IMPDH2 PE=2 SV=1	55.763	514
G3MZM6	G3MZM6_BOVIN	RRP1B	Ribosomal RNA processing 1B OS=Bos taurus OX=9913 GN=RRP1B PE=3 SV=2	75.884	690	E1BKN1
O97593	SMC1A_BOVIN	SMC1A	Structural maintenance of chromosomes protein 1A OS=Bos taurus OX=9913 GN=SMC1A PE=1 SV=1	143.248	1233
E1BHZ4	E1BHZ4_BOVIN	ZC3H4	Zinc finger CCCH-type containing 4 OS=Bos taurus OX=9913 GN=ZC3H4 PE=4 SV=2	139.57	1303
F1N2X7	F1N2X7_BOVIN	AFDN	Afadin, adherens junction formation factor OS=Bos taurus OX=9913 GN=AFDN PE=4 SV=3	181.663	1616	A0A3Q1M9W3;A0A3Q1M0H0;A0A3Q1N5Z1;A0A3Q1LMI9;A0A3Q1NNG5;A0A3Q1LY45;A0A3Q1LN46
A0A3Q1LLQ0	A0A3Q1LLQ0_BOVIN	PHIP	Pleckstrin homology domain interacting protein OS=Bos taurus OX=9913 GN=PHIP PE=4 SV=1	197.363	1736	F1MPF7;A0A3Q1MJ66;A0A3Q1LWM6;A0A3Q1M494;F1MTQ0
A0A3Q1N7D7	A0A3Q1N7D7_BOVIN	NFIC	Nuclear factor 1 OS=Bos taurus OX=9913 GN=NFIC PE=3 SV=1	55.863	512	F6RWF1;Q29RP7;A0A3Q1MVT6;A0A3Q1M3P9;A0A3Q1NDA1
E1BFX6	E1BFX6_BOVIN	RBM15	RNA binding motif protein 15 OS=Bos taurus OX=9913 GN=RBM15 PE=3 SV=3	105.221	962
E1BF96	E1BF96_BOVIN	PPP1R10	MHC class I region proline-rich protein CAT53 OS=Bos taurus OX=9913 GN=PPP1R10 PE=4 SV=2	97.557	924
F1MWJ3	F1MWJ3_BOVIN	ADPRS	ADP-ribose glycohydrolase ARH3 OS=Bos taurus OX=9913 GN=ADPRS PE=3 SV=2	39.197	365	Q3SYV9
F1MP14	F1MP14_BOVIN	FOXK1	Forkhead box K1 OS=Bos taurus OX=9913 GN=FOXK1 PE=4 SV=3	73.24	706
G3N016	G3N016_BOVIN	CRKL	CRK like proto-onco, adaptor protein OS=Bos taurus OX=9913 GN=CRKL PE=3 SV=2	33.244	302
E1B8W1	E1B8W1_BOVIN	CTDSPL2	CTD small phosphatase like 2 OS=Bos taurus OX=9913 GN=CTDSPL2 PE=4 SV=2	52.979	466
F1N0W1	F1N0W1_BOVIN	DIAPH1	Uncharacterized protein OS=Bos taurus OX=9913 GN=DIAPH1 PE=1 SV=3	134.73	1206	A0A3Q1LUD9
E1BAK5	E1BAK5_BOVIN	CENPC	Centromere protein C OS=Bos taurus OX=9913 GN=CENPC PE=3 SV=2	105.797	944
A0A3Q1M2A6	A0A3Q1M2A6_BOVIN	XPO5	Exportin 5 OS=Bos taurus OX=9913 GN=XPO5 PE=4 SV=1	126.649	1113	A0A3Q1LSJ9;A0A3Q1MBE4;A0A3Q1LWE0;A0A3Q1LSZ9;A0A3Q1ME79;F1MUF1;A0A3Q1MH63
A0A3Q1LS53	A0A3Q1LS53_BOVIN	KPNA5	Importin subunit alpha OS=Bos taurus OX=9913 GN=KPNA5 PE=3 SV=1	57.567	510	F1N1K5
A0A3Q1LR68	A0A3Q1LR68_BOVIN	ITCH	E3 ubiquitin-protein ligase OS=Bos taurus OX=9913 GN=ITCH PE=4 SV=1	97.358	851	F1MGQ5;Q32PG0;A0A3Q1NIL1;A0A3Q1N8W0;A3KMV3;A0A3Q1MXC6
P34943	NDUA9_BOVIN	NDUFA9	NADH dehydrogenase [ubiquinone] 1 alpha subcomplex subunit 9, mitochondrial OS=Bos taurus OX=9913 GN=NDUFA9 PE=1 SV=1	42.848	380
A0A3Q1MQM3	A0A3Q1MQM3_BOVIN	ST13	ST13 Hsp70 interacting protein OS=Bos taurus OX=9913 GN=ST13 PE=3 SV=1	42.371	379	A7E3S8;A0A3Q1M4L0
A0A3Q1MAJ0	A0A3Q1MAJ0_BOVIN	GLRX3	Glutaredoxin-3 OS=Bos taurus OX=9913 GN=GLRX3 PE=4 SV=1	36.55	330	F1ML12;Q58DA7
Q0VCQ1	CTBP2_BOVIN	CTBP2	C-terminal-binding protein 2 OS=Bos taurus OX=9913 GN=CTBP2 PE=1 SV=1	48.947	445	F1N053
Q0P5J0	QRIC1_BOVIN	QRICH1	Transcriptional regulator QRICH1 OS=Bos taurus OX=9913 GN=QRICH1 PE=2 SV=2	86.752	779
Q0V898	NELFE_BOVIN	NELFE	Negative elongation factor E OS=Bos taurus OX=9913 GN=NELFE PE=2 SV=1	42.331	374	A0A3Q1MCR4
Q865S1	AP3D1_BOVIN	AP3D1	AP-3 complex subunit delta-1 OS=Bos taurus OX=9913 GN=AP3D1 PE=1 SV=2	136.39	1207	A0A3Q1MCC2
P67939	P53_BOVIN	TP53	Cellular tumor antigen p53 OS=Bos taurus OX=9913 GN=TP53 PE=2 SV=1	43.256	386
Q08DN4	Q08DN4_BOVIN	AURKB	Aurora kinase OS=Bos taurus OX=9913 GN=AURKB PE=2 SV=1	39.408	344	Q7YRC6;F1MY86;A0A3Q1M7Y2
F1N1R4	F1N1R4_BOVIN	DIS3	DIS3 homolog, exosome endoribonuclease and 3'-5' exoribonuclease OS=Bos taurus OX=9913 GN=DIS3 PE=3 SV=3	109.149	958
F1MYL8	F1MYL8_BOVIN	MED13	Mediator of RNA polymerase II transcription subunit 13 OS=Bos taurus OX=9913 GN=MED13 PE=3 SV=3	239.433	2174
A6QPG6	A6QPG6_BOVIN	LANCL2	LANCL2 protein OS=Bos taurus OX=9913 GN=LANCL2 PE=2 SV=1	49.166	433
A6QL80	A6QL80_BOVIN	PRMT3	PRMT3 protein OS=Bos taurus OX=9913 GN=PRMT3 PE=2 SV=1	59.222	527	A0A3Q1MPR2
A0A3Q1N1U0	A0A3Q1N1U0_BOVIN	CUL2	Cullin 2 OS=Bos taurus OX=9913 GN=CUL2 PE=3 SV=1	84.186	719	Q08DE9
F6RA54	F6RA54_BOVIN	OGFR	Opioid growth factor receptor OS=Bos taurus OX=9913 GN=OGFR PE=3 SV=2	74.983	674
F1N3B9	F1N3B9_BOVIN	TRIP13	Pachytene checkpoint protein 2 homolog OS=Bos taurus OX=9913 GN=TRIP13 PE=3 SV=2	48.65	432	A0A3Q1MWE7
F1N1G7	F1N1G7_BOVIN	KIF5B	Kinesin-like protein OS=Bos taurus OX=9913 GN=KIF5B PE=1 SV=2	109.779	963	A0A3Q1MXL6
A5D7P3	A5D7P3_BOVIN	PAFAH1B1	Platelet-activating factor acetylhydrolase IB subunit alpha OS=Bos taurus OX=9913 GN=PAFAH1B1 PE=2 SV=1	46.67	410	F6QJE8;P43033
F1MU19	F1MU19_BOVIN	PSME2	Proteasome activator complex subunit 2 OS=Bos taurus OX=9913 GN=PSME2 PE=1 SV=2	28.592	247	Q5E9G3;A0A3Q1N568
A5D7G6	A5D7G6_BOVIN	STT3B	Dolichyl-diphosphooligosaccharide--protein glycotransferase OS=Bos taurus OX=9913 GN=STT3B PE=2 SV=1	93.217	822
F1MY41	F1MY41_BOVIN	SMC2	Structural maintenance of chromosomes protein OS=Bos taurus OX=9913 GN=SMC2 PE=3 SV=2	135.642	1191
A0A3Q1LYN8	A0A3Q1LYN8_BOVIN	PPHLN1	Periphilin 1 OS=Bos taurus OX=9913 GN=PPHLN1 PE=4 SV=1	42.998	373	Q0IIH2;A0A3Q1M030;A0A3Q1MLT7;A0A3Q1M599;A0A3Q1MVX9
A0A3Q1LZC7	A0A3Q1LZC7_BOVIN	OGT	O-GlcNAc transferase subunit p110 OS=Bos taurus OX=9913 GN=OGT PE=3 SV=1	109.972	986	A0A3S5ZPK0
A0A3Q1MJK1	A0A3Q1MJK1_BOVIN	SERPINB6	Serpin B6 OS=Bos taurus OX=9913 GN=SERPINB6 PE=3 SV=1	42.608	378	O02739;F1N0T3;A0A3Q1NAJ0;A0A3Q1LKH6;G3X7H8
H2XJF0	H2XJF0_BOVIN	STK10	Non-specific serine/threonine protein kinase OS=Bos taurus OX=9913 GN=STK10 PE=3 SV=2	107.869	936	E1BK52;A0A3Q1M334
A0A498UZ20	A0A498UZ20_BOVIN	MYO6	Unconventional myosin-6 OS=Bos taurus OX=9913 GN=MYO6 PE=3 SV=1	148.66	1286	E1BPK6
A0A3Q1LXQ9	A0A3Q1LXQ9_BOVIN	AKAP8L	A-kinase anchoring protein 8 like OS=Bos taurus OX=9913 GN=AKAP8L PE=3 SV=1	66.439	601	F1MMW4;A0A3Q1MED6;A0A3Q1MKR9
A0A3S5ZPJ4	A0A3S5ZPJ4_BOVIN	EWSR1	EWS RNA binding protein 1 OS=Bos taurus OX=9913 GN=EWSR1 PE=3 SV=1	68.868	661	A0A3Q1MFQ7;A0A3Q1MK72
F1N1V0	F1N1V0_BOVIN	HBS1L	HBS1-like protein OS=Bos taurus OX=9913 GN=HBS1L PE=4 SV=1	75.816	686	Q2KHZ2;A0A3Q1M492
A0A452DHZ1	A0A452DHZ1_BOVIN	SUGT1	Protein SGT1 homolog OS=Bos taurus OX=9913 GN=SUGT1 PE=3 SV=1	38.09	338	A0A3Q1LWL8;Q2KIK0
Q2KIT4	DNJB4_BOVIN	DNAJB4	DnaJ homolog subfamily B member 4 OS=Bos taurus OX=9913 GN=DNAJB4 PE=2 SV=1	37.851	337
E1BMX2	E1BMX2_BOVIN	TRMT2A	tRNA methyltransferase 2 homolog A OS=Bos taurus OX=9913 GN=TRMT2A PE=3 SV=3	66.883	612	A0A3Q1M2X8
F1MTG9	F1MTG9_BOVIN	SMARCD1	SWI/SNF-related matrix-associated actin-dependent regulator of chromatin subfamily D member 1 OS=Bos taurus OX=9913 GN=SMARCD1 PE=3 SV=2	58.221	515	Q2TBN1
Q3MHY1	CSRP1_BOVIN	CSRP1	Cysteine and glycine-rich protein 1 OS=Bos taurus OX=9913 GN=CSRP1 PE=2 SV=3	20.612	193
Q3MHG1	SPTC1_BOVIN	SPTLC1	Serine palmitoyltransferase 1 OS=Bos taurus OX=9913 GN=SPTLC1 PE=2 SV=1	52.788	473
E1BP11	E1BP11_BOVIN	RFX1	Regulatory factor X1 OS=Bos taurus OX=9913 GN=RFX1 PE=4 SV=3	104.262	975
E1BDX9	E1BDX9_BOVIN	FAM50A	Family with sequence similarity 50 member A OS=Bos taurus OX=9913 GN=FAM50A PE=4 SV=1	40.164	339
Q3T168	CYBP_BOVIN	CACYBP	Calcyclin-binding protein OS=Bos taurus OX=9913 GN=CACYBP PE=2 SV=1	26.332	230
A0A3Q1M2M3	A0A3Q1M2M3_BOVIN	ZNF148	Zinc finger protein 148 OS=Bos taurus OX=9913 GN=ZNF148 PE=4 SV=1	88.973	794	Q3Y4E1
E1BCR2	E1BCR2_BOVIN	DIDO1	Death inducer-obliterator 1 OS=Bos taurus OX=9913 GN=DIDO1 PE=4 SV=3	237.831	2196	Q1RMV3
A0A3Q1LR04	A0A3Q1LR04_BOVIN	PMS1	PMS1 homolog 1, mismatch repair system component OS=Bos taurus OX=9913 GN=PMS1 PE=3 SV=1	101.162	893	F1MW63;A0A3Q1MKP5
G3MX46	G3MX46_BOVIN	CIC	Capicua transcriptional repressor OS=Bos taurus OX=9913 GN=CIC PE=4 SV=1	256.913	2508	A0A3Q1MSI7;E1B8E2
A0A3Q1MRW2	A0A3Q1MRW2_BOVIN	MYO1E	Myosin IE OS=Bos taurus OX=9913 GN=MYO1E PE=3 SV=1	124.335	1085	F1MQ65;F1MMC7
F1N565	F1N565_BOVIN	ZC3H14	Zinc finger CCCH domain-containing protein 14 OS=Bos taurus OX=9913 GN=ZC3H14 PE=3 SV=3	75.339	676	F1N567;Q3ZC82;A0A3Q1LR11;A0A3Q1NMZ1
Q0V7M0	IMA7_BOVIN	KPNA6	Importin subunit alpha-7 OS=Bos taurus OX=9913 GN=KPNA6 PE=2 SV=1	59.881	536	G5E536;A0A3Q1MR96
E1B738	E1B738_BOVIN	SHCBP1	SHC binding and spindle associated 1 OS=Bos taurus OX=9913 GN=SHCBP1 PE=4 SV=1	76.004	674
Q3T0G3	Q3T0G3_BOVIN	AHSA1	AHA1, activator of heat shock 90kDa protein ATPase homolog 1 (Yeast) OS=Bos taurus OX=9913 GN=AHSA1 PE=2 SV=1	38.241	338
A5D7R8	KITH_BOVIN	TK1	Thymidine kinase, cytosolic OS=Bos taurus OX=9913 GN=TK1 PE=2 SV=1	26.377	238	A0A452DJ65;A0A3Q1NEX0
A0A3Q1N0N9	A0A3Q1N0N9_BOVIN	SEC31A	SEC31 homolog A, COPII coat complex component OS=Bos taurus OX=9913 GN=SEC31A PE=3 SV=1	131.436	1207	E1BMP2
E1BJH1	E1BJH1_BOVIN	EDC4	Enhancer of mRNA-decapping protein 4 OS=Bos taurus OX=9913 GN=EDC4 PE=3 SV=2	151.565	1400	A0A3Q1M752
A0A452DJ48	A0A452DJ48_BOVIN	ALKBH5	Alkylated DNA repair protein alkB homolog 5 OS=Bos taurus OX=9913 GN=ALKBH5 PE=3 SV=1	44.069	394	E1BH29
A0A3Q1MW87	A0A3Q1MW87_BOVIN	JUND	Transcription factor jun-D OS=Bos taurus OX=9913 GN=JUND PE=3 SV=1	35.322	347	A7YY54
F1MI95	F1MI95_BOVIN	ERMP1	Endoplasmic reticulum metallopeptidase 1 OS=Bos taurus OX=9913 GN=ERMP1 PE=4 SV=3	103.227	932	A0A3Q1M5Z7
Q2HJE4	UBP15_BOVIN	USP15	Ubiquitin carboxyl-terminal hydrolase 15 OS=Bos taurus OX=9913 GN=USP15 PE=2 SV=1	109.442	952	A0A3Q1M4Y9;A0A452DK49;A0A3Q1MCE1;A1L506;A5PKF9
F1MVH9	F1MVH9_BOVIN	ZNF207	Zinc finger protein 207 OS=Bos taurus OX=9913 GN=ZNF207 PE=4 SV=3	43.337	404	A0A3Q1MTM8;A0A3Q1M3E0;A0A3Q1LU20;A0A3Q1MH99
A0A3Q1NLU3	A0A3Q1NLU3_BOVIN	NCOA3	Nuclear receptor coactivator OS=Bos taurus OX=9913 GN=NCOA3 PE=3 SV=1	153.085	1410	F1MVD0
A1A4K4	A1A4K4_BOVIN	LLGL1	Lethal giant larvae homolog 1 (Drosophila) OS=Bos taurus OX=9913 GN=LLGL1 PE=2 SV=1	117.71	1089	E1BMF9;A0A3Q1LNC1;Q8MKF0
Q58DA3	Q58DA3_BOVIN	LYAR	Ly1 antibody reactive OS=Bos taurus OX=9913 GN=LYAR PE=2 SV=1	43.036	382
F1MPN0	F1MPN0_BOVIN	FNDC3B	Fibronectin type III domain containing 3B OS=Bos taurus OX=9913 GN=FNDC3B PE=4 SV=2	132.882	1207
F1MRX4	F1MRX4_BOVIN	BOP1	Ribosome biogenesis protein BOP1 OS=Bos taurus OX=9913 GN=BOP1 PE=3 SV=3	84.455	753
F1MTI2	F1MTI2_BOVIN	CDKN2AIP	CDKN2A interacting protein OS=Bos taurus OX=9913 GN=CDKN2AIP PE=3 SV=3	61.132	580
Q3T0I4	THOC4_BOVIN	ALYREF	THO complex subunit 4 OS=Bos taurus OX=9913 GN=ALYREF PE=2 SV=1	26.953	257
G3X6H5	G3X6H5_BOVIN	JADE3	Jade family PHD finger 3 OS=Bos taurus OX=9913 GN=JADE3 PE=4 SV=1	93.576	823
A0A3Q1LVL3	A0A3Q1LVL3_BOVIN	KIF1A	Kinesin family member 1A OS=Bos taurus OX=9913 GN=KIF1A PE=3 SV=1	192.988	1715	F1MLY0;A0A3Q1MAR0;A0A3Q1M6P0;A0A3Q1MAH5;A0A3Q1NDJ2;A0A3Q1LRB7;A0A3Q1MPX6
A0A3Q1LN31	A0A3Q1LN31_BOVIN	CTNNBL1	Beta-catenin-like protein 1 OS=Bos taurus OX=9913 GN=CTNNBL1 PE=4 SV=1	64.396	556	F1MMG3;O62703
A0A3Q1ML81	A0A3Q1ML81_BOVIN	LOC112445002	Uncharacterized protein OS=Bos taurus OX=9913 GN=LOC112445002 PE=3 SV=1	88.32	773	G3N370
A0A3Q1LNK8	A0A3Q1LNK8_BOVIN	CHERP	Calcium homeostasis endoplasmic reticulum protein OS=Bos taurus OX=9913 GN=CHERP PE=4 SV=1	101.513	897	A8E648
A0A3Q1ML38	A0A3Q1ML38_BOVIN	LENG8	Leukocyte receptor cluster member 8 OS=Bos taurus OX=9913 GN=LENG8 PE=4 SV=1	87.056	789	F6Q3S3
A0A3Q1MKW0	A0A3Q1MKW0_BOVIN	VIRMA	Vir like m6A methyltransferase associated OS=Bos taurus OX=9913 GN=VIRMA PE=3 SV=1	201.763	1812	F1MX77
Q3T0S7	Q3T0S7_BOVIN	RTRAF	RNA transcription, translation and transport factor protein OS=Bos taurus OX=9913 GN=RTRAF PE=2 SV=1	28.209	245
G5E5M1	G5E5M1_BOVIN	PHF3	PHD finger protein 3 OS=Bos taurus OX=9913 GN=PHF3 PE=4 SV=2	226.829	2025
A6H7G2	DBNL_BOVIN	DBNL	Drebrin-like protein OS=Bos taurus OX=9913 GN=DBNL PE=2 SV=1	47.723	423	A0A452DIT4
A0A3Q1M9M4	A0A3Q1M9M4_BOVIN	PALM2	Paralemmin 2 OS=Bos taurus OX=9913 GN=PALM2 PE=1 SV=1	88.983	815	F1N1T3;A0A3Q1MGG2;A0A3Q1M6L0;A0A3Q1LPG1;A0A3Q1NLQ9;F1N1T2;A0A3Q1MY58
E1BLT2	E1BLT2_BOVIN	SLTM	SAFB like transcription modulator OS=Bos taurus OX=9913 GN=SLTM PE=4 SV=3	107.413	949	A0A3Q1NB02
Q0IIA3	Q0IIA3_BOVIN	SRI	Sorcin OS=Bos taurus OX=9913 GN=SRI PE=2 SV=1	20.331	183	A0A3Q1M7S5;F6QQY9
A6QQN2	A6QQN2_BOVIN	PTPN1	Tyrosine-protein phosphatase non-receptor type OS=Bos taurus OX=9913 GN=PTPN1 PE=2 SV=1	49.038	425
A0A3Q1M153	A0A3Q1M153_BOVIN	RBM27	RNA binding motif protein 27 OS=Bos taurus OX=9913 GN=RBM27 PE=4 SV=1	112.64	1003	A0A3Q1NNK5;E1BCT9
E1BKM0	E1BKM0_BOVIN	FIP1L1	FIP1-like 1 protein OS=Bos taurus OX=9913 GN=FIP1L1 PE=3 SV=3	63.626	568	A0A3Q1LXT4
A0A3Q1N8S4	A0A3Q1N8S4_BOVIN	ATP2A2	Calcium-transporting ATPase OS=Bos taurus OX=9913 GN=ATP2A2 PE=1 SV=1	103.401	941	A0A3Q1LWF3;A0A3Q1M9U0;F1MPR3;Q0VCY0;A0A3Q1MU86;A0A3Q1N127;A0A3Q1MTP9;E1BMQ6
E1BLF7	E1BLF7_BOVIN	NUDCD1	NudC domain-containing protein 1 OS=Bos taurus OX=9913 GN=NUDCD1 PE=4 SV=2	66.758	583	A0A3Q1N2D0
E1BMU6	E1BMU6_BOVIN	AKAP1	A-kinase anchoring protein 1 OS=Bos taurus OX=9913 GN=AKAP1 PE=4 SV=1	89.606	843
Q2KJ45	Q2KJ45_BOVIN	TARDBP	TAR DNA-binding protein 43 OS=Bos taurus OX=9913 GN=TARDBP PE=2 SV=1	33.61	298	G3MX91
F1N218	F1N218_BOVIN	NOP58	NOP58 ribonucleoprotein OS=Bos taurus OX=9913 GN=NOP58 PE=3 SV=3	60.65	539	A0A3Q1MYD5
Q3SWY5	NOSIP_BOVIN	NOSIP	Nitric oxide synthase-interacting protein OS=Bos taurus OX=9913 GN=NOSIP PE=2 SV=1	33.043	302	A0A3Q1MJP6
E1BPZ7	E1BPZ7_BOVIN	FBXO38	F-box protein 38 OS=Bos taurus OX=9913 GN=FBXO38 PE=4 SV=2	133.976	1188
Q29RL2	CHRD1_BOVIN	CHORDC1	Cysteine and histidine-rich domain-containing protein 1 OS=Bos taurus OX=9913 GN=CHORDC1 PE=2 SV=1	37.427	332
Q3SX08	Q3SX08_BOVIN	EMD	EMD protein OS=Bos taurus OX=9913 GN=EMD PE=1 SV=1	29.471	261
A5PKM3	A5PKM3_BOVIN	SPTLC2	SPTLC2 protein OS=Bos taurus OX=9913 GN=SPTLC2 PE=2 SV=1	62.888	562	F1ML45
Q67ER4	R113A_BOVIN	RNF113A	E3 ubiquitin-protein ligase RNF113A OS=Bos taurus OX=9913 GN=RNF113A PE=2 SV=1	38.849	343	A0A140T863;E1BF77
A5PJM5	MCMBP_BOVIN	MCMBP	Mini-chromosome maintenance complex-binding protein OS=Bos taurus OX=9913 GN=MCMBP PE=2 SV=1	73.096	642
A0A3Q1M0G8	A0A3Q1M0G8_BOVIN	PAK2	Non-specific serine/threonine protein kinase OS=Bos taurus OX=9913 GN=PAK2 PE=1 SV=1	58.046	524	G3MZE2;E1B7J7;A0A3Q1LWQ5;Q08E52;A0A3Q1LNA9;A0A3Q1LSY0;A0A3Q1N0B9
A0A3Q1NCG2	A0A3Q1NCG2_BOVIN	COBLL1	Cordon-bleu WH2 repeat protein like 1 OS=Bos taurus OX=9913 GN=COBLL1 PE=4 SV=1	124.343	1139	A0A3Q1MFI3;F1N290;A0A3Q1MCY4;A0A3Q1NNE9
F1MRT3	F1MRT3_BOVIN	PRC1	Protein regulator of cytokinesis 1 OS=Bos taurus OX=9913 GN=PRC1 PE=4 SV=3	70.36	604	Q2T9P1
Q2HJ88	RTCA_BOVIN	RTCA	RNA 3'-terminal phosphate cyclase OS=Bos taurus OX=9913 GN=RTCA PE=2 SV=1	39.252	366
F2Z4I2	F2Z4I2_BOVIN	AP3M1	AP-3 complex subunit mu-1 OS=Bos taurus OX=9913 GN=AP3M1 PE=3 SV=1	46.939	418	Q24K11
G3N166	G3N166_BOVIN	PRPF38B	Pre-mRNA-splicing factor 38B OS=Bos taurus OX=9913 GN=PRPF38B PE=3 SV=1	64.074	543
G3MZ95	G3MZ95_BOVIN	FHL1	Four and a half LIM domains 1 OS=Bos taurus OX=9913 GN=FHL1 PE=1 SV=2	36.211	329	F1MR86;A0A3Q1LZP8;Q3T173
Q0VCT3	TE2IP_BOVIN	TERF2IP	Telomeric repeat-binding factor 2-interacting protein 1 OS=Bos taurus OX=9913 GN=TERF2IP PE=2 SV=1	44.221	399
G3MX56	G3MX56_BOVIN	RPRD2	Regulation of nuclear pre-mRNA domain containing 2 OS=Bos taurus OX=9913 GN=RPRD2 PE=4 SV=2	152.223	1434	G3MZG3;E1BK49
A5PJS3	A5PJS3_BOVIN	DBR1	DBR1 protein OS=Bos taurus OX=9913 GN=DBR1 PE=2 SV=1	61.42	544	A0A3Q1MND6;A1L526
P79126	PPM1G_BOVIN	PPM1G	Protein phosphatase 1G OS=Bos taurus OX=9913 GN=PPM1G PE=2 SV=2	58.607	543
E1B6X6	E1B6X6_BOVIN	BAZ1B	Bromodomain adjacent to zinc finger domain 1B OS=Bos taurus OX=9913 GN=BAZ1B PE=4 SV=3	170.576	1482
F1MR60	F1MR60_BOVIN	TFIP11	Tuftelin-interacting protein 11 OS=Bos taurus OX=9913 GN=TFIP11 PE=3 SV=2	96.056	837	Q29RR5
E1BCZ2	E1BCZ2_BOVIN	RBBP6	RB binding protein 6, ubiquitin ligase OS=Bos taurus OX=9913 GN=RBBP6 PE=4 SV=3	201.43	1797
A0A3Q1LV02	A0A3Q1LV02_BOVIN	PPWD1	Peptidylprolyl isomerase domain and WD repeat-containing protein 1 OS=Bos taurus OX=9913 GN=PPWD1 PE=4 SV=1	70.199	618	Q29RZ2
E1BCI8	E1BCI8_BOVIN	SLC12A4	Solute carrier family 12 member 4 OS=Bos taurus OX=9913 GN=SLC12A4 PE=3 SV=1	120.59	1086	A0A3Q1LVU6;A0A3Q1M2S7;F1N2X1
A0A3Q1LLB2	A0A3Q1LLB2_BOVIN	CAST	Calpain inhibitor OS=Bos taurus OX=9913 GN=CAST PE=1 SV=1	77.071	718	A0A3Q1M6S3;G3N2N7;A0A3Q1LI46;F1MD74;F1N161;F1MR96;A0A3Q1MZC5;A0A3Q1LT32;P20811
Q08E18	Q08E18_BOVIN	HDGF	HDGF protein OS=Bos taurus OX=9913 GN=HDGF PE=1 SV=1	26.56	238	Q9XSK7;A0A3Q1M0D3;Q32LK8
F1N7U2	F1N7U2_BOVIN	NPLOC4	NPL4 homolog, ubiquitin recognition factor OS=Bos taurus OX=9913 GN=NPLOC4 PE=3 SV=2	68.04	608
A1A4I8	A1A4I8_BOVIN	XPO7	Exportin 7 OS=Bos taurus OX=9913 GN=XPO7 PE=2 SV=1	123.894	1087	G3N1J2;A0A3Q1MPR1
Q1RMS5	NXF1_BOVIN	NXF1	Nuclear RNA export factor 1 OS=Bos taurus OX=9913 GN=NXF1 PE=2 SV=1	70.305	620	A0A452DIA3
F1MK73	F1MK73_BOVIN	YAP1	Yes1 associated transcriptional regulator OS=Bos taurus OX=9913 GN=YAP1 PE=4 SV=3	47.162	432	A0A3Q1LP36;A0A3Q1MTJ4;A0A3Q1MST4;A0A3Q1M747;A0A3Q1M699;A0A3Q1MMZ8;E1B7V9;A0A3Q1MP82;A0A3Q1MRR4;A0A3Q1LY14;A0A3Q1MD62
Q3T0F9	Q3T0F9_BOVIN	GRB2	Growth factor receptor-bound protein 2 OS=Bos taurus OX=9913 GN=GRB2 PE=2 SV=1	25.206	217
A0A3Q1NNQ9	A0A3Q1NNQ9_BOVIN	HCFC1	Host cell factor C1 OS=Bos taurus OX=9913 GN=HCFC1 PE=4 SV=1	201.628	1967	E1BGF3
A0A3Q1M1Q3	A0A3Q1M1Q3_BOVIN	PSPC1	Paraspeckle component 1 OS=Bos taurus OX=9913 GN=PSPC1 PE=3 SV=1	56.303	506	Q1LZD9
Q1JQE0	SNW1_BOVIN	SNW1	SNW domain-containing protein 1 OS=Bos taurus OX=9913 GN=SNW1 PE=2 SV=1	61.505	536
Q1JQB2	BUB3_BOVIN	BUB3	Mitotic checkpoint protein BUB3 OS=Bos taurus OX=9913 GN=BUB3 PE=2 SV=1	36.955	326
E1BC65	E1BC65_BOVIN	RBM6	RNA binding motif protein 6 OS=Bos taurus OX=9913 GN=RBM6 PE=4 SV=2	127.695	1120
A0A3Q1LMQ9	A0A3Q1LMQ9_BOVIN	TNPO1	Transportin-1 OS=Bos taurus OX=9913 GN=TNPO1 PE=4 SV=1	102.371	898	Q3SYU7;A0A3Q1MP13;A0A3Q1MGE6
F1MMK2	F1MMK2_BOVIN	G6PD	Glucose-6-phosphate 1-dehydrogenase OS=Bos taurus OX=9913 GN=G6PD PE=1 SV=2	62.414	545	A0A3Q1MM55
A0A3Q1MPT7	A0A3Q1MPT7_BOVIN	ATRX	ATP-dependent helicase ATRX OS=Bos taurus OX=9913 GN=ATRX PE=4 SV=1	261.138	2292	A0A3Q1MMK1;F1MQ85
F1N7G0	F1N7G0_BOVIN	HNRNPLL	Heteroous nuclear ribonucleoprotein L like OS=Bos taurus OX=9913 GN=HNRNPLL PE=4 SV=2	60.028	541
E1BIN9	E1BIN9_BOVIN	MRE11	Double-strand break repair protein OS=Bos taurus OX=9913 GN=MRE11 PE=3 SV=2	80.535	708
A0A3Q1LF81	A0A3Q1LF81_BOVIN	LIG3	DNA ligase OS=Bos taurus OX=9913 GN=LIG3 PE=3 SV=1	111.713	1002	F1MQY1;A0A3Q1MRR1
A0A3Q1MUA2	A0A3Q1MUA2_BOVIN	BPTF	Bromodomain PHD finger transcription factor OS=Bos taurus OX=9913 GN=BPTF PE=4 SV=1	306.749	2756	A0A3Q1MVV7;A0A3Q1LTZ2;F1N3U7;A0A3Q1MBT8;A0A3Q1N3A3
F1N2G9	F1N2G9_BOVIN	TASOR	Transcription activation suppressor OS=Bos taurus OX=9913 GN=TASOR PE=3 SV=3	166.063	1472
F1MXY9	F1MXY9_BOVIN	SRSF6	Serine/arginine-rich-splicing factor 6 OS=Bos taurus OX=9913 GN=SRSF6 PE=4 SV=2	39.719	345	Q3B7L6;A0A3Q1LIG8
P67774	PP2AA_BOVIN	PPP2CA	Serine/threonine-protein phosphatase 2A catalytic subunit alpha isoform OS=Bos taurus OX=9913 GN=PPP2CA PE=1 SV=1	35.594	309	Q0P594;A0A3Q1N489
F2Z4H8	F2Z4H8_BOVIN	TIAL1	TIA1 cytotoxic granule associated RNA binding protein like 1 OS=Bos taurus OX=9913 GN=TIAL1 PE=4 SV=3	41.591	375	A0A3Q1LS19
A0A3Q1LUM8	A0A3Q1LUM8_BOVIN	CHD1	DNA helicase OS=Bos taurus OX=9913 GN=CHD1 PE=4 SV=1	194.259	1687	A0A3Q1MAR5;F1MGF2
A0A3Q1LTR8	A0A3Q1LTR8_BOVIN	TOR1AIP1	Torsin 1A interacting protein 1 OS=Bos taurus OX=9913 GN=TOR1AIP1 PE=3 SV=1	69.053	615	F1N4E5;A0A3Q1MJM3
A0A3Q1M720	A0A3Q1M720_BOVIN	SF1	Splicing factor 1 OS=Bos taurus OX=9913 GN=SF1 PE=3 SV=1	64.652	603	A2VDM7
F1MYP4	F1MYP4_BOVIN	CTBP1	C-terminal binding protein 1 OS=Bos taurus OX=9913 GN=CTBP1 PE=3 SV=3	46.454	430	A0A3Q1M504
Q5EAC7	CPIN1_BOVIN	CIAPIN1	Anamorsin OS=Bos taurus OX=9913 GN=CIAPIN1 PE=2 SV=1	33.205	310
F1MSQ9	F1MSQ9_BOVIN	TMPO	Thymopoietin OS=Bos taurus OX=9913 GN=TMPO PE=1 SV=1	42.895	382	A0A3Q1MVE5;A0A3Q1LPP7;A0A3Q1MKK7;F1MCA8;P01251;P01250;P01249
F6Q087	F6Q087_BOVIN	GSPT1	G1 to S phase transition 1 OS=Bos taurus OX=9913 GN=GSPT1 PE=3 SV=2	68.742	636
F1N166	F1N166_BOVIN	SMARCA1	SWI/SNF related, matrix associated, actin dependent regulator of chromatin, subfamily a, member 1 OS=Bos taurus OX=9913 GN=SMARCA1 PE=3 SV=3	122.189	1051	A0A3Q1LZX5
E1BMI6	E1BMI6_BOVIN	GNL3	Guanine nucleotide-binding protein-like 3 OS=Bos taurus OX=9913 GN=GNL3 PE=4 SV=2	61.726	547	A0A3Q1M022
A0A3Q1MY69	A0A3Q1MY69_BOVIN	GTF2I	General transcription factor II-I OS=Bos taurus OX=9913 GN=GTF2I PE=4 SV=1	104.161	919	A0A3Q1MDF7;A7MB80;A0A3Q1MB59;A0A3Q1M3D9
E1BNZ6	E1BNZ6_BOVIN	POLD1	DNA polymerase OS=Bos taurus OX=9913 GN=POLD1 PE=3 SV=3	123.71	1106	P28339
F1MU62	F1MU62_BOVIN	CPSF7	Cleavage and polyadenylation specific factor 7 OS=Bos taurus OX=9913 GN=CPSF7 PE=3 SV=2	52.023	471	A0A3Q1M4N9
Q0P5D2	CPSF6_BOVIN	CPSF6	Cleavage and polyadenylation specificity factor subunit 6 OS=Bos taurus OX=9913 GN=CPSF6 PE=2 SV=1	59.256	551	A0A3Q1MGJ5;F2Z4E9
F1N153	F1N153_BOVIN	THOC2	THO complex subunit 2 OS=Bos taurus OX=9913 GN=THOC2 PE=3 SV=3	182.749	1593	G3MZE5
G3N0H4	G3N0H4_BOVIN	SMARCC1	SWI/SNF related, matrix associated, actin dependent regulator of chromatin subfamily c member 1 OS=Bos taurus OX=9913 GN=SMARCC1 PE=4 SV=2	111.401	996	F1MYU1
E1BGX1	E1BGX1_BOVIN	TAF15	TATA-box binding protein associated factor 15 OS=Bos taurus OX=9913 GN=TAF15 PE=3 SV=3	64.615	622
Q3ZBD9	MARE1_BOVIN	MAPRE1	Microtubule-associated protein RP/EB family member 1 OS=Bos taurus OX=9913 GN=MAPRE1 PE=2 SV=3	30.113	268	Q0VC55
A0A3Q1MTY6	A0A3Q1MTY6_BOVIN	MAP1B	Microtubule associated protein 1B OS=Bos taurus OX=9913 GN=MAP1B PE=4 SV=1	269.913	2463	F1N1S2
F1MC31	F1MC31_BOVIN	SF3B2	Splicing factor 3b subunit 2 OS=Bos taurus OX=9913 GN=SF3B2 PE=4 SV=1	100.314	896
F1MCP5	F1MCP5_BOVIN	KIF4A	Kinesin motor domain-containing protein OS=Bos taurus OX=9913 GN=KIF4A PE=3 SV=2	139.967	1234
E1BNV4	E1BNV4_BOVIN	SRPK1	SRSF protein kinase 1 OS=Bos taurus OX=9913 GN=SRPK1 PE=4 SV=3	73.281	645	F6RD87;F1MNS2;A0A3Q1NM78
F1MND5	F1MND5_BOVIN	RBM12	RNA binding motif protein 12 OS=Bos taurus OX=9913 GN=RBM12 PE=4 SV=2	99.331	953
F1MM88	F1MM88_BOVIN	NEK9	NIMA related kinase 9 OS=Bos taurus OX=9913 GN=NEK9 PE=3 SV=2	106.903	977
A0A3Q1M9P1	A0A3Q1M9P1_BOVIN	WDR70	WD repeat-containing protein 70 OS=Bos taurus OX=9913 GN=WDR70 PE=4 SV=1	71.448	642	A0A3Q1LXS9;A0A3Q1MCF1;Q32LB0;F1MXI9;A0A3Q1N0E4
E1BCF8	E1BCF8_BOVIN	ZC3HAV1	Zinc finger CCCH-type containing, antiviral 1 OS=Bos taurus OX=9913 GN=ZC3HAV1 PE=3 SV=2	100.755	896
Q17R09	PRP16_BOVIN	DHX38	Pre-mRNA-splicing factor ATP-dependent RNA helicase PRP16 OS=Bos taurus OX=9913 GN=DHX38 PE=2 SV=1	140.405	1227
A0A3Q1ME26	A0A3Q1ME26_BOVIN	NRDC	Nardilysin convertase OS=Bos taurus OX=9913 GN=NRDC PE=3 SV=1	132.926	1163	A0A3Q1LY70;F1MXX5
Q1RMW3	Q1RMW3_BOVIN	MTA2	Metastasis associated 1 family member 2 OS=Bos taurus OX=9913 GN=MTA2 PE=2 SV=1	74.883	666
A0A3Q1LMV3	A0A3Q1LMV3_BOVIN	CPT1A	Carnitine O-palmitoyltransferase OS=Bos taurus OX=9913 GN=CPT1A PE=1 SV=1	88.286	773	E1BKY3
E1BEK9	E1BEK9_BOVIN	UPF1	UPF1 RNA helicase and ATPase OS=Bos taurus OX=9913 GN=UPF1 PE=3 SV=2	124.286	1127
A6QQS5	A6QQS5_BOVIN	NELFA	Negative elongation factor complex member A OS=Bos taurus OX=9913 GN=NELFA PE=2 SV=1	57.404	533
A7MBB7	A7MBB7_BOVIN	NFKB2	NFKB2 protein OS=Bos taurus OX=9913 GN=NFKB2 PE=2 SV=1	96.963	900
E1B7Q6	E1B7Q6_BOVIN	MED1	Mediator of RNA polymerase II transcription subunit 1 OS=Bos taurus OX=9913 GN=MED1 PE=3 SV=1	167.794	1575	A0A3Q1LJW4
A6QQT5	A6QQT5_BOVIN	SSRP1	FACT complex subunit SSRP1 OS=Bos taurus OX=9913 GN=SSRP1 PE=2 SV=1	81.073	709
E1BEI0	E1BEI0_BOVIN	API5	Apoptosis inhibitor 5 OS=Bos taurus OX=9913 GN=API5 PE=3 SV=3	56.816	504
Q2KIV3	Q2KIV3_BOVIN	RBM4B	RNA binding motif protein 4B OS=Bos taurus OX=9913 GN=RBM4B PE=2 SV=1	40.024	359	A0A3Q1MH51
A7E3Q8	PLST_BOVIN	PLS3	Plastin-3 OS=Bos taurus OX=9913 GN=PLS3 PE=2 SV=1	70.798	630	F1MSB7;A0A3Q1LSN0;F1MYX5
A0A3Q1MCX8	A0A3Q1MCX8_BOVIN	SHTN1	Shootin-1 OS=Bos taurus OX=9913 GN=SHTN1 PE=1 SV=1	71.23	628	F1MUA7
Q2KID6	PLRG1_BOVIN	PLRG1	Pleiotropic regulator 1 OS=Bos taurus OX=9913 GN=PLRG1 PE=2 SV=1	56.789	513	A0A3Q1MR26
A0A3Q1LU21	A0A3Q1LU21_BOVIN	SEC24C	SEC24 homolog C, COPII coat complex component OS=Bos taurus OX=9913 GN=SEC24C PE=1 SV=1	117.987	1094	E1BIU0
A0A3Q1LYF0	A0A3Q1LYF0_BOVIN	CMTR1	Cap-specific mRNA (nucleoside-2'-O-)-methyltransferase 1 OS=Bos taurus OX=9913 GN=CMTR1 PE=4 SV=1	90.199	792	A2VE39
Q9TS87	TAGL_BOVIN	TAGLN	Transgelin OS=Bos taurus OX=9913 GN=TAGLN PE=1 SV=4	22.599	201
A0A3Q1N6B9	A0A3Q1N6B9_BOVIN	RACGAP1	Rac GTPase activating protein 1 OS=Bos taurus OX=9913 GN=RACGAP1 PE=4 SV=1	70.82	632	A0A3Q1M023;E1BJP2
A0A3Q1NB13	A0A3Q1NB13_BOVIN	ABCF1	ATP binding cassette subfamily F member 1 OS=Bos taurus OX=9913 GN=ABCF1 PE=1 SV=1	95.976	845	E1BGH0
A0A3Q1MPV5	A0A3Q1MPV5_BOVIN	TJP2	Tight junction protein 2 OS=Bos taurus OX=9913 GN=TJP2 PE=1 SV=1	121.727	1088	A0A3Q1MJ12;A0A3Q1NJS7;A0A3Q1LY05;F1MBN2;A0A3Q1MEH9;A0A3Q1LLN4;F1MTP9
G3MZC7	G3MZC7_BOVIN	PRPF40A	Pre-mRNA processing factor 40 homolog A OS=Bos taurus OX=9913 GN=PRPF40A PE=4 SV=2	99.859	873	A0A3Q1MF35;G3MXT3
E1BM26	E1BM26_BOVIN	PSME3	Proteasome activator subunit 3 OS=Bos taurus OX=9913 GN=PSME3 PE=3 SV=1	29.506	254	A0A3Q1N077
F1MNL8	F1MNL8_BOVIN	AHCTF1	AT-hook containing transcription factor 1 OS=Bos taurus OX=9913 GN=AHCTF1 PE=4 SV=3	252.898	2277	A0A3Q1MMV9
A0A3Q1N5S1	A0A3Q1N5S1_BOVIN	RFC1	Replication factor C subunit 1 OS=Bos taurus OX=9913 GN=RFC1 PE=3 SV=1	128.165	1141	F1N4T1;A0A3Q1LU86;A0A3Q1M5T3;A0A3Q1N5F1;A0A3Q1NKJ4
Q5E9T9	RTCB_BOVIN	RTCB	RNA-splicing ligase RtcB homolog OS=Bos taurus OX=9913 GN=RTCB PE=2 SV=1	55.199	505
E1BEV0	E1BEV0_BOVIN	CCNK	Cyclin K OS=Bos taurus OX=9913 GN=CCNK PE=1 SV=2	63.966	580	G3N172
F1MR50	F1MR50_BOVIN	SLC4A1AP	FHA domain-containing protein OS=Bos taurus OX=9913 GN=SLC4A1AP PE=4 SV=2	81.6	731	A0A3Q1M621;A0A3Q1LZ68;G3N2M9
E1B7G5	E1B7G5_BOVIN	RBM12B	RNA binding motif protein 12B OS=Bos taurus OX=9913 GN=RBM12B PE=4 SV=3	100.676	867
F1MBS9	F1MBS9_BOVIN	CDC40	Cell division cycle 40 OS=Bos taurus OX=9913 GN=CDC40 PE=4 SV=1	65.465	579	A0A3Q1LQ78
A6QL85	A6QL85_BOVIN	RCC2	RCC2 protein OS=Bos taurus OX=9913 GN=RCC2 PE=1 SV=1	55.942	520
Q3MHX3	RBM4_BOVIN	RBM4	RNA-binding protein 4 OS=Bos taurus OX=9913 GN=RBM4 PE=2 SV=1	40.077	362
Q2KJC1	CDC5L_BOVIN	CDC5L	Cell division cycle 5-like protein OS=Bos taurus OX=9913 GN=CDC5L PE=2 SV=1	92.27	802
A6H714	A6H714_BOVIN	MTREX	Mtr4 exosome RNA helicase OS=Bos taurus OX=9913 GN=MTREX PE=2 SV=1	117.48	1040
A5PKK5	A5PKK5_BOVIN	SMARCA2	SMARCA2 protein OS=Bos taurus OX=9913 GN=SMARCA2 PE=2 SV=1	176.923	1554	A0A3Q1NM90
F1N339	F1N339_BOVIN	PTPN11	Tyrosine-protein phosphatase non-receptor type OS=Bos taurus OX=9913 GN=PTPN11 PE=3 SV=3	68.01	593	F1N376
E1BDS6	E1BDS6_BOVIN	TP53BP1	Tumor protein p53 binding protein 1 OS=Bos taurus OX=9913 GN=TP53BP1 PE=4 SV=2	212.951	1966	A0A3Q1MF41
Q59A32	PUR2_BOVIN	GART	Trifunctional purine biosynthetic protein adenosine-3 OS=Bos taurus OX=9913 GN=GART PE=2 SV=1	107.907	1010
A6QLT9	A6QLT9_BOVIN	AARS1	Alanine--tRNA ligase OS=Bos taurus OX=9913 GN=AARS1 PE=1 SV=1	106.655	968
A0A3Q1LIG4	A0A3Q1LIG4_BOVIN	LUZP1	Leucine zipper protein 1 OS=Bos taurus OX=9913 GN=LUZP1 PE=4 SV=1	115.383	1039	E1BKT0
F1MHQ5	F1MHQ5_BOVIN	RNMT	mRNA cap guanine-N7 methyltransferase OS=Bos taurus OX=9913 GN=RNMT PE=3 SV=1	55.136	477
F1MGM4	F1MGM4_BOVIN	NCOR1	Nuclear receptor corepressor 1 OS=Bos taurus OX=9913 GN=NCOR1 PE=3 SV=2	267.184	2436
Q2KJJ0	PRP6_BOVIN	PRPF6	Pre-mRNA-processing factor 6 OS=Bos taurus OX=9913 GN=PRPF6 PE=2 SV=1	106.678	941	A0A452DJ90
F1MH61	F1MH61_BOVIN	FAM98B	Family with sequence similarity 98 member B OS=Bos taurus OX=9913 GN=FAM98B PE=3 SV=2	45.057	422
A0A3Q1LQ03	A0A3Q1LQ03_BOVIN	SON	SON DNA and RNA binding protein OS=Bos taurus OX=9913 GN=SON PE=4 SV=1	248.382	2296	A0A3Q1NG79;A0A3Q1LYV1;A0A3Q1LLI0
F1MYN8	F1MYN8_BOVIN	SON	SON DNA and RNA binding protein OS=Bos taurus OX=9913 GN=SON PE=4 SV=3	247.438	2293
Q3MHF0	Q3MHF0_BOVIN	RBM45	RBM45 protein OS=Bos taurus OX=9913 GN=RBM45 PE=2 SV=2	53.449	474
E1BGC3	E1BGC3_BOVIN	WAPL	WAPL cohesin release factor OS=Bos taurus OX=9913 GN=WAPL PE=3 SV=1	133.269	1193	A0A3Q1ML67
Q0VCV0	Q0VCV0_BOVIN	RPA1	Replication protein A subunit OS=Bos taurus OX=9913 GN=RPA1 PE=2 SV=1	68.214	616	A0A3Q1MBP4
A0A140T892	A0A140T892_BOVIN	TGM2	Protein-glutamine gamma-glutamyltransferase 2 OS=Bos taurus OX=9913 GN=TGM2 PE=1 SV=1	77.126	687	P51176;A0A3Q1MI90
Q0IIM3	HS105_BOVIN	HSPH1	Heat shock protein 105 kDa OS=Bos taurus OX=9913 GN=HSPH1 PE=2 SV=1	96.726	859
E1BJG5	E1BJG5_BOVIN	TRIM28	Tripartite motif containing 28 OS=Bos taurus OX=9913 GN=TRIM28 PE=4 SV=3	86.606	812
E1BMM0	E1BMM0_BOVIN	NCBP1	Nuclear cap binding protein subunit 1 OS=Bos taurus OX=9913 GN=NCBP1 PE=3 SV=3	91.889	790	A6QNR9
E1BFR5	GWL_BOVIN	MASTL	Serine/threonine-protein kinase greatwall OS=Bos taurus OX=9913 GN=MASTL PE=3 SV=1	98.072	883	G5E5K2;A0A3Q1M6X3;A0A3Q1MBB5;F1MPS5;A0A3Q1M9F0;E1BF05;A0A3Q1M4R9;E1BK33;A0A3Q1M514;A0A3Q1MF85;E1B754;A0A3Q1MIM9
E1BNP8	E1BNP8_BOVIN	SUPT16H	FACT complex subunit OS=Bos taurus OX=9913 GN=SUPT16H PE=3 SV=2	119.932	1047
A0A3Q1M913	A0A3Q1M913_BOVIN	PFAS	Formylglycinamide ribonucleotide amidotransferase OS=Bos taurus OX=9913 GN=PFAS PE=3 SV=1	144.247	1338	F1N4K1
E1BJV5	E1BJV5_BOVIN	ZNF638	Zinc finger protein 638 OS=Bos taurus OX=9913 GN=ZNF638 PE=4 SV=3	219.768	1971
F1MKX7	F1MKX7_BOVIN	XRN2	5'-3' exoribonuclease OS=Bos taurus OX=9913 GN=XRN2 PE=3 SV=1	108.43	951	A0A3Q1MSZ5;A0A3Q1N603;A0A3Q1LQQ3
A0A3Q1MMD7	A0A3Q1MMD7_BOVIN	KIF23	Kinesin-like protein OS=Bos taurus OX=9913 GN=KIF23 PE=3 SV=1	110.643	965	F6RPS1;A0A3Q1NGD2;A0A3Q1N3A8
G3X6W2	G3X6W2_BOVIN	RAD50	RAD50 double strand break repair protein OS=Bos taurus OX=9913 GN=RAD50 PE=3 SV=1	153.701	1312
F1MTR3	F1MTR3_BOVIN	SIN3A	SIN3 transcription regulator family member A OS=Bos taurus OX=9913 GN=SIN3A PE=4 SV=2	145.188	1274
Q24K09	DNMT1_BOVIN	DNMT1	DNA (cytosine-5)-methyltransferase 1 OS=Bos taurus OX=9913 GN=DNMT1 PE=1 SV=1	182.842	1611	A0A3Q1N2V4;A0A452DII9;A0A3Q1LS31
F1MNT1	F1MNT1_BOVIN	NUP155	Nucleoporin 155 OS=Bos taurus OX=9913 GN=NUP155 PE=3 SV=3	152.487	1367	A0A3Q1M9F3
E1BJG3	E1BJG3_BOVIN	GEMIN5	Gem nuclear organelle associated protein 5 OS=Bos taurus OX=9913 GN=GEMIN5 PE=4 SV=3	168.413	1509
F6RFE5	F6RFE5_BOVIN	PRMT1	Protein arginine methyltransferase 1 OS=Bos taurus OX=9913 GN=PRMT1 PE=4 SV=1	39.473	342	A0A3Q1MFU7;A0A3Q1MR38
F1N6D5	F1N6D5_BOVIN	EFTUD2	116 kDa U5 small nuclear ribonucleoprotein component OS=Bos taurus OX=9913 GN=EFTUD2 PE=3 SV=1	109.446	972	A4FUD3;A0A3Q1MII4
Q0V8H6	MOV10_BOVIN	MOV10	Putative helicase MOV-10 OS=Bos taurus OX=9913 GN=MOV10 PE=2 SV=1	113.885	1003	A0A3Q1LQH0;A0A3Q1LSA9
F1MJB6	F1MJB6_BOVIN	TPX2	Targeting protein for Xklp2 OS=Bos taurus OX=9913 GN=TPX2 PE=3 SV=2	81.553	704	A6H6Z7;A0A3Q1MJD6;A0A3Q1MAL7
A0A3Q1MNU4	A0A3Q1MNU4_BOVIN	POLA1	DNA polymerase OS=Bos taurus OX=9913 GN=POLA1 PE=3 SV=1	163.08	1437	E1BJF4;A0A3Q1LMS8;A0A3Q1LZ61
A0A3Q1M2B9	A0A3Q1M2B9_BOVIN	ARID1A	AT-rich interaction domain 1A OS=Bos taurus OX=9913 GN=ARID1A PE=4 SV=1	242.283	2286	A0A3Q1N3L4;E1B925
A0A3Q1LZ08	A0A3Q1LZ08_BOVIN	RIF1	Replication timing regulatory factor 1 OS=Bos taurus OX=9913 GN=RIF1 PE=4 SV=1	249.082	2238	A0A3Q1MEX8;A0A3Q1MCH5;E1BCK1
F1MAW0	F1MAW0_BOVIN	GEMIN4	Gem nuclear organelle associated protein 4 OS=Bos taurus OX=9913 GN=GEMIN4 PE=4 SV=3	122.413	1077
A5PJW8	A5PJW8_BOVIN	POLR2B	DNA-directed RNA polymerase subunit beta OS=Bos taurus OX=9913 GN=POLR2B PE=1 SV=1	133.867	1174	A0A3Q1M034
A7Z025	A7Z025_BOVIN	PRPF8	PRPF8 protein OS=Bos taurus OX=9913 GN=PRPF8 PE=2 SV=1	273.6	2335
E1BH78	E1BH78_BOVIN	SNRNP200	Small nuclear ribonucleoprotein U5 subunit 200 OS=Bos taurus OX=9913 GN=SNRNP200 PE=3 SV=1	244.277	2136
E1BPD7	E1BPD7_BOVIN	MKI67	Marker of proliferation Ki-67 OS=Bos taurus OX=9913 GN=MKI67 PE=4 SV=2	370.798	3354

## Sheet: Control ∩ H2B
Accession	Protein ID	Gene	Fasta description	Mw (kDa)	Length	Protein Group
F2Z4I5	F2Z4I5_BOVIN	ARL8B	ADP-ribosylation factor-like protein 8B OS=Bos taurus OX=9913 GN=ARL8B PE=3 SV=1	21.539	186	Q2KI07;A0A3Q1MH25
A0A3Q1MTB8	A0A3Q1MTB8_BOVIN	PRKCSH	Glucosidase 2 subunit beta OS=Bos taurus OX=9913 GN=PRKCSH PE=1 SV=1	58.704	521	Q28034;A0A3Q1MKJ7
A0A140T8B8	A0A140T8B8_BOVIN	RPE65	Retinoid isomerohydrolase OS=Bos taurus OX=9913 GN=RPE65 PE=3 SV=1	60.97	533	Q28175
A0A3Q1MZD4	A0A3Q1MZD4_BOVIN	TBC1D31	TBC1 domain family member 31 OS=Bos taurus OX=9913 GN=TBC1D31 PE=4 SV=1	120.49	1032	A0A3Q1MRM7;Q29RL0
A0A3Q1M2Y8	A0A3Q1M2Y8_BOVIN		RRM domain-containing protein OS=Bos taurus OX=9913 PE=4 SV=1	17.525	168
A0A3Q1N771	A0A3Q1N771_BOVIN	ZNF236	Zinc finger protein 236 OS=Bos taurus OX=9913 GN=ZNF236 PE=4 SV=1	195.335	1783	A0A3Q1M9M7;F1N0E1
A0A3Q1MAP8	A0A3Q1MAP8_BOVIN		Uncharacterized protein OS=Bos taurus OX=9913 PE=4 SV=1	24.711	228	F6QH17
F1MBI6	F1MBI6_BOVIN	NOVA1	NOVA alternative splicing regulator 1 OS=Bos taurus OX=9913 GN=NOVA1 PE=4 SV=3	38.725	385	G3X7R5;A0A3Q1M6W8;F1MS84;A0A3Q1MK43
Q29RH9	Q29RH9_BOVIN	TMEM109	Transmembrane protein 109 OS=Bos taurus OX=9913 GN=TMEM109 PE=1 SV=1	26.225	243
A0A3Q1LW95	A0A3Q1LW95_BOVIN		Reverse transcriptase domain-containing protein OS=Bos taurus OX=9913 PE=4 SV=1	42.846	375
A4IF83	A4IF83_BOVIN	TDG	TDG protein OS=Bos taurus OX=9913 GN=TDG PE=2 SV=1	45.57	407	A0A3Q1LSS4
A0A3Q1MM97	A0A3Q1MM97_BOVIN	ANO10	Anoctamin OS=Bos taurus OX=9913 GN=ANO10 PE=3 SV=1	71.765	621	F1MX70
A0A3Q1NLJ8	A0A3Q1NLJ8_BOVIN	ABCC2	ABC-type glutathione-S-conjugate transporter OS=Bos taurus OX=9913 GN=ABCC2 PE=3 SV=1	145.447	1298	A0A3Q1LV88;A0A3Q1LRZ6;A0A3Q1M3I4;A0A3Q1LMT1;A0A3Q1LTY1;A0A3Q1MQT0;F1MIP7
A0A3Q1LPV9	A0A3Q1LPV9_BOVIN	CCDC117	Coiled-coil domain containing 117 OS=Bos taurus OX=9913 GN=CCDC117 PE=4 SV=1	22.577	201	F1MV19
G3N2N2	G3N2N2_BOVIN	SAPCD2	Suppressor APC domain containing 2 OS=Bos taurus OX=9913 GN=SAPCD2 PE=4 SV=2	47.412	443
G3X7H1	G3X7H1_BOVIN	CASP14	Caspase 14 OS=Bos taurus OX=9913 GN=CASP14 PE=1 SV=1	27.974	246
P10881	LA_BOVIN	SSB	Lupus La protein homolog OS=Bos taurus OX=9913 GN=SSB PE=2 SV=2	46.534	404
A0A3Q1LFC5	A0A3Q1LFC5_BOVIN	CANX	Calnexin OS=Bos taurus OX=9913 GN=CANX PE=1 SV=1	64.57	565	A7Z066
A0A3Q1NLS8	A0A3Q1NLS8_BOVIN	SERPINB5	Serpin B5 OS=Bos taurus OX=9913 GN=SERPINB5 PE=1 SV=1	44.984	398
P60984	GMFB_BOVIN	GMFB	Glia maturation factor beta OS=Bos taurus OX=9913 GN=GMFB PE=1 SV=2	16.713	142
F1N2J0	F1N2J0_BOVIN	SMG8	Protein SMG8 OS=Bos taurus OX=9913 GN=SMG8 PE=3 SV=2	33.568	291	A0A3Q1NAF1
Q6B4J2	VKOR1_BOVIN	VKORC1	Vitamin K epoxide reductase complex subunit 1 OS=Bos taurus OX=9913 GN=VKORC1 PE=2 SV=1	17.967	163
F1N3K7	F1N3K7_BOVIN	DBF4B	DBF4 zinc finger B OS=Bos taurus OX=9913 GN=DBF4B PE=4 SV=3	78.933	743
P62866	RS30_BOVIN	FAU	40S ribosomal protein S30 OS=Bos taurus OX=9913 GN=FAU PE=3 SV=1	6.648	59	A0A3Q1MG78;Q3SZG2
A6H7A7	A6H7A7_BOVIN	DUSP19	DUSP19 protein OS=Bos taurus OX=9913 GN=DUSP19 PE=2 SV=1	25.259	227
F2Z4H6	F2Z4H6_BOVIN	TRIM23	Tripartite motif containing 23 OS=Bos taurus OX=9913 GN=TRIM23 PE=4 SV=2	63.943	574
F1N0F7	F1N0F7_BOVIN	EIF5	Eukaryotic translation initiation factor 5 OS=Bos taurus OX=9913 GN=EIF5 PE=3 SV=1	48.971	429
F1N3D2	F1N3D2_BOVIN	ZNF280C	Zinc finger protein 280C OS=Bos taurus OX=9913 GN=ZNF280C PE=4 SV=3	77.505	677
A5D7K6	A5D7K6_BOVIN	SIRT6	SIRT6 protein OS=Bos taurus OX=9913 GN=SIRT6 PE=2 SV=1	39.615	359
E1B9Q2	E1B9Q2_BOVIN	CLK2	CDC like kinase 2 OS=Bos taurus OX=9913 GN=CLK2 PE=3 SV=1	60.137	500
F1MXJ5	F1MXJ5_BOVIN	IST1	IST1 homolog OS=Bos taurus OX=9913 GN=IST1 PE=3 SV=3	39.825	364	Q3ZBV1
Q3T104	SC61G_BOVIN	SEC61G	Protein transport protein Sec61 subunit gamma OS=Bos taurus OX=9913 GN=SEC61G PE=3 SV=1	7.741	68
Q08E26	CRTC2_BOVIN	CRTC2	CREB-regulated transcription coactivator 2 OS=Bos taurus OX=9913 GN=CRTC2 PE=2 SV=1	72.818	693
A0A3Q1ND89	A0A3Q1ND89_BOVIN	UBE2V2	Ubiquitin-conjugating enzyme E2 variant 2 OS=Bos taurus OX=9913 GN=UBE2V2 PE=4 SV=1	15.734	138	Q3SZ43;Q3SZ52;A0A3Q1NL19;A0A3Q1LWR9;A0A452DJ32;A0A452DJ78;A0A3Q1MNS5
E1BDF5	E1BDF5_BOVIN	SERPINB12	Serpin family B member 12 OS=Bos taurus OX=9913 GN=SERPINB12 PE=3 SV=3	48.035	425
Q3T0D3	NTAQ1_BOVIN	NTAQ1	Protein N-terminal glutamine amidohydrolase OS=Bos taurus OX=9913 GN=NTAQ1 PE=1 SV=2	23.91	207
Q32PB9	RL38_BOVIN	RPL38	60S ribosomal protein L38 OS=Bos taurus OX=9913 GN=RPL38 PE=3 SV=4	8.218	70
A0A3Q1M1E5	A0A3Q1M1E5_BOVIN		Reverse transcriptase domain-containing protein OS=Bos taurus OX=9913 PE=4 SV=1	37.744	328
A0A3Q1M1K6	A0A3Q1M1K6_BOVIN	NFATC4	Nuclear factor of activated T cells 4 OS=Bos taurus OX=9913 GN=NFATC4 PE=4 SV=1	88.141	830	A0A3Q1LYN3;F1N106
F1MBF6	F1MBF6_BOVIN	RAB6A	RAB6A, member RAS onco family OS=Bos taurus OX=9913 GN=RAB6A PE=4 SV=2	23.519	208	A0A452DHU1;A0A3Q1MBS7;A6QR46;G3X7D3;F1MX39
Q56JX6	RS28_BOVIN	RPS28	40S ribosomal protein S28 OS=Bos taurus OX=9913 GN=RPS28 PE=3 SV=1	7.841	69
E1BHM9	E1BHM9_BOVIN		60S ribosomal protein L35a OS=Bos taurus OX=9913 PE=3 SV=1	12.561	110	Q56JY1;A0A3Q1M0X1;A0A3Q1MLC3
Q58DU5	PSA3_BOVIN	PSMA3	Proteasome subunit alpha type-3 OS=Bos taurus OX=9913 GN=PSMA3 PE=1 SV=3	28.405	255
A0A3Q1M6Q0	A0A3Q1M6Q0_BOVIN	ANKZF1	Ankyrin repeat and zinc finger domain-containing protein 1 OS=Bos taurus OX=9913 GN=ANKZF1 PE=3 SV=1	75.519	679	Q58CQ5
P81287	ANXA5_BOVIN	ANXA5	Annexin A5 OS=Bos taurus OX=9913 GN=ANXA5 PE=1 SV=3	36.089	321	A0A3Q1MU33;F6QVC9
F1MIW9	F1MIW9_BOVIN	YTHDC1	YTH domain containing 1 OS=Bos taurus OX=9913 GN=YTHDC1 PE=4 SV=2	85.01	728	A0A3Q1MDY9
F1MMU4	F1MMU4_BOVIN	H1-10	H1.10 linker histone OS=Bos taurus OX=9913 GN=H1-10 PE=1 SV=2	22.361	214
A4FV40	A4FV40_BOVIN	EIF2B3	Translation initiation factor eIF-2B subunit gamma OS=Bos taurus OX=9913 GN=EIF2B3 PE=2 SV=1	50.248	452	A5PJI7
F1MMF6	F1MMF6_BOVIN	H1-9	H1.9 linker histone OS=Bos taurus OX=9913 GN=H1-9 PE=4 SV=2	19.232	175
A6H768	GALK1_BOVIN	GALK1	Galactokinase OS=Bos taurus OX=9913 GN=GALK1 PE=2 SV=2	42.227	392
F1MDS3	F1MDS3_BOVIN	PCK2	Phosphoenolpyruvate carboxykinase (GTP) OS=Bos taurus OX=9913 GN=PCK2 PE=1 SV=1	70.65	640
Q2TBW6	ARL3_BOVIN	ARL3	ADP-ribosylation factor-like protein 3 OS=Bos taurus OX=9913 GN=ARL3 PE=2 SV=1	20.505	182	G1K192
A0A3Q1M5N0	A0A3Q1M5N0_BOVIN	UBE2D3	Ubiquitin-conjugating enzyme E2 D3 OS=Bos taurus OX=9913 GN=UBE2D3 PE=3 SV=1	16.687	147	Q1RMX2;Q2TA10;Q3ZCF7;F1MFL6
F6Q508	F6Q508_BOVIN	AGK	Acylglycerol kinase OS=Bos taurus OX=9913 GN=AGK PE=4 SV=1	46.514	419	A6QR07;A0A3Q1MFM9
Q24K02	IDE_BOVIN	IDE	Insulin-degrading enzyme OS=Bos taurus OX=9913 GN=IDE PE=2 SV=1	118.102	1019
Q1RMH8	SNX3_BOVIN	SNX3	Sorting nexin-3 OS=Bos taurus OX=9913 GN=SNX3 PE=2 SV=3	18.762	162
P00366	DHE3_BOVIN	GLUD1	Glutamate dehydrogenase 1, mitochondrial OS=Bos taurus OX=9913 GN=GLUD1 PE=1 SV=2	61.512	558	A0A140T871
Q0P5H6	Q0P5H6_BOVIN	TBL2	Transducin (Beta)-like 2 OS=Bos taurus OX=9913 GN=TBL2 PE=2 SV=1	49.911	446
A0A3Q1LSS3	A0A3Q1LSS3_BOVIN	VASP	Vasodilator-stimulated phosphoprotein OS=Bos taurus OX=9913 GN=VASP PE=1 SV=1	39.098	370	Q2TA49;A0A3Q1MKR0
Q2T9V9	PHF10_BOVIN	PHF10	PHD finger protein 10 OS=Bos taurus OX=9913 GN=PHF10 PE=2 SV=1	46.437	410	A0A452DHY9
F1MZL6	F1MZL6_BOVIN	ATP6V1H	V-type proton ATPase subunit H OS=Bos taurus OX=9913 GN=ATP6V1H PE=1 SV=1	54.09	465	F1MZL8;A0A3Q1M3I3;O46563;A0A3Q1LU08
Q2YDE4	PSA6_BOVIN	PSMA6	Proteasome subunit alpha type-6 OS=Bos taurus OX=9913 GN=PSMA6 PE=1 SV=1	27.399	246
F1MLE8	F1MLE8_BOVIN	SEC22B	SEC22 vesicle-trafficking protein homolog B OS=Bos taurus OX=9913 GN=SEC22B PE=3 SV=1	28.709	251	A0A3Q1MMA1
A0A3Q1LV65	A0A3Q1LV65_BOVIN	MTDH	Metadherin OS=Bos taurus OX=9913 GN=MTDH PE=1 SV=1	60.353	550	Q24JZ4;A0A3Q1MQI0
A0A3Q1LN44	A0A3Q1LN44_BOVIN	EIF4H	Eukaryotic translation initiation factor 4H OS=Bos taurus OX=9913 GN=EIF4H PE=4 SV=1	23.553	214	Q1JPH6;G3MXI7
E1BHA5	E1BHA5_BOVIN		40S ribosomal protein S19 OS=Bos taurus OX=9913 PE=3 SV=1	16.033	145	Q32PD5;A0A3Q1M6V0
A7MB95	A7MB95_BOVIN	CELF1	CUGBP Elav-like family member 1 OS=Bos taurus OX=9913 GN=CELF1 PE=2 SV=1	51.95	486	A0A3Q1MNY3
A0A3Q1LPX4	A0A3Q1LPX4_BOVIN	HMGCS1	3-hydroxy-3-methylglutaryl coenzyme A synthase OS=Bos taurus OX=9913 GN=HMGCS1 PE=1 SV=1	57.472	520	F6RJG0
F1MLW0	F1MLW0_BOVIN	CALD1	Non-muscle caldesmon OS=Bos taurus OX=9913 GN=CALD1 PE=1 SV=2	62.076	535	A0A3Q1LTX4
E1BLT3	E1BLT3_BOVIN	SPTBN4	Spectrin beta, non-erythrocytic 4 OS=Bos taurus OX=9913 GN=SPTBN4 PE=3 SV=2	294.227	2615
F1ME46	F1ME46_BOVIN	LMAN1	Lectin, mannose binding 1 OS=Bos taurus OX=9913 GN=LMAN1 PE=1 SV=3	58.026	518	A0A3Q1MSA1
P12344	AATM_BOVIN	GOT2	Aspartate aminotransferase, mitochondrial OS=Bos taurus OX=9913 GN=GOT2 PE=1 SV=2	47.514	430
Q3MHR7	ARPC2_BOVIN	ARPC2	Actin-related protein 2/3 complex subunit 2 OS=Bos taurus OX=9913 GN=ARPC2 PE=1 SV=1	34.349	300
F1MYH8	F1MYH8_BOVIN	PSMD8	26S proteasome non-ATPase regulatory subunit 8 OS=Bos taurus OX=9913 GN=PSMD8 PE=3 SV=1	32.524	287	Q3SYT7
Q3SZ19	PSMD9_BOVIN	PSMD9	26S proteasome non-ATPase regulatory subunit 9 OS=Bos taurus OX=9913 GN=PSMD9 PE=1 SV=1	24.266	221
Q3SWZ6	SBDS_BOVIN	SBDS	Ribosome maturation protein SBDS OS=Bos taurus OX=9913 GN=SBDS PE=2 SV=1	28.718	250
G3MX53	G3MX53_BOVIN	FBLL1	Fibrillarin like 1 OS=Bos taurus OX=9913 GN=FBLL1 PE=3 SV=2	31.73	294
A0A3Q1M4Z0	A0A3Q1M4Z0_BOVIN		Enhancer of rudimentary homolog OS=Bos taurus OX=9913 PE=3 SV=1	8.292	72	A0A3Q1MJM9;Q3SZC0
Q3SZF8	SMD2_BOVIN	SNRPD2	Small nuclear ribonucleoprotein Sm D2 OS=Bos taurus OX=9913 GN=SNRPD2 PE=3 SV=1	13.527	118
A0A3Q1NG70	A0A3Q1NG70_BOVIN	HOXB6	Homeobox B6 OS=Bos taurus OX=9913 GN=HOXB6 PE=3 SV=1	25.31	224	A0A3Q1M8C9;F1N1K1;Q9TT89;E1BHR6;F1MEU5;E1B7T2;E1B8D8;E1BI54;A0A3Q1MM17;A0A3Q1LLW0;F1N2F0;G3MYX4;Q2HJ67;E1BAG4;A0A452DJA1
A0A3Q1MLQ5	A0A3Q1MLQ5_BOVIN	SLC2A1	Glucose transporter type 1, erythrocyte/brain OS=Bos taurus OX=9913 GN=SLC2A1 PE=3 SV=1	53.903	490	P27674
F1N671	F1N671_BOVIN	ARL6IP4	ADP-ribosylation factor-like protein 6-interacting protein 4 OS=Bos taurus OX=9913 GN=ARL6IP4 PE=3 SV=3	25.999	231
E1BE86	E1BE86_BOVIN	CCS	Copper chaperone for superoxide dismutase OS=Bos taurus OX=9913 GN=CCS PE=4 SV=1	29.185	274
Q3T035	ARPC3_BOVIN	ARPC3	Actin-related protein 2/3 complex subunit 3 OS=Bos taurus OX=9913 GN=ARPC3 PE=1 SV=3	20.547	178	A0A3Q1MQH2
Q0P5K3	UBE2N_BOVIN	UBE2N	Ubiquitin-conjugating enzyme E2 N OS=Bos taurus OX=9913 GN=UBE2N PE=2 SV=1	17.138	152	A0A3Q1MW26;A0A3Q1N9B4;A0A3Q1N345
A0A3Q1M5C0	A0A3Q1M5C0_BOVIN	TPM1	Tropomyosin alpha-1 chain OS=Bos taurus OX=9913 GN=TPM1 PE=1 SV=1	48.927	454	A0A3Q1N0N4;A0A3Q1M1V8;A0A3Q1LQX6;A0A3Q1LFZ6
E1BBY7	E1BBY7_BOVIN	HSPA4	Heat shock 70 kDa protein 4 OS=Bos taurus OX=9913 GN=HSPA4 PE=1 SV=2	94.509	840
A0A452DIM7	A0A452DIM7_BOVIN	CALM3	Calmodulin 3 OS=Bos taurus OX=9913 GN=CALM3 PE=4 SV=1	16.804	149	P62157;A0A452DJ55;A0A3Q1M6C6;A0A3Q1LSI9;F1MLH6;A0A3Q1MR28
A6H797	A6H797_BOVIN	MLEC	MLEC protein OS=Bos taurus OX=9913 GN=MLEC PE=1 SV=1	31.566	283
F2Z4I6	F2Z4I6_BOVIN	H2AC21	Histone H2A OS=Bos taurus OX=9913 GN=H2AC21 PE=3 SV=2	13.995	130
Q8WMY2	FPPS_BOVIN	FDPS	Farnesyl pyrophosphate synthase OS=Bos taurus OX=9913 GN=FDPS PE=1 SV=1	40.51	353	F1N431
E1BC36	E1BC36_BOVIN	CDK6	Cyclin dependent kinase 6 OS=Bos taurus OX=9913 GN=CDK6 PE=3 SV=1	37.014	326
Q5E9A1	NACA_BOVIN	NACA	Nascent polypeptide-associated complex subunit alpha OS=Bos taurus OX=9913 GN=NACA PE=1 SV=1	23.37	215
Q5E9E6	RL10A_BOVIN	RPL10A	60S ribosomal protein L10a OS=Bos taurus OX=9913 GN=RPL10A PE=2 SV=3	24.831	217	A0A3Q1M6E4;G3X7N2
G3MY01	G3MY01_BOVIN	LOC516355	Uncharacterized protein OS=Bos taurus OX=9913 GN=LOC516355 PE=3 SV=2	44.11	370	F1MYQ8
A0A3Q1MTZ7	A0A3Q1MTZ7_BOVIN	PARN	Poly(A)-specific ribonuclease PARN OS=Bos taurus OX=9913 GN=PARN PE=3 SV=1	66.291	577	A0A452DIW9;A0A3Q1M8H4;P69341;A0A3Q1M3Q2;A0A3Q1M0L7
F1MAZ6	F1MAZ6_BOVIN	MTA3	Metastasis-associated protein MTA3 OS=Bos taurus OX=9913 GN=MTA3 PE=4 SV=3	67.191	590	A6QL72;A0A3Q1NHW5;A0A3Q1N3W6;A0A3Q1M2W8
Q0VCU5	Q0VCU5_BOVIN	RAD51AP1	RAD51 associated protein 1 OS=Bos taurus OX=9913 GN=RAD51AP1 PE=2 SV=1	35.869	326
G3N2P2	G3N2P2_BOVIN	LOC613345	Histone domain-containing protein OS=Bos taurus OX=9913 GN=LOC613345 PE=3 SV=1	15.248	136	G3MYD7;G3MWX6;E1BGN3;A0A3Q1M588;A0A3Q1LMR9;Q5E9F8;P84227;P68432;A5PK61;A0A3Q1MPB8;Q3SZB8
A0A3Q1N552	A0A3Q1N552_BOVIN	LOC112441545	Uncharacterized protein OS=Bos taurus OX=9913 GN=LOC112441545 PE=3 SV=1	39.012	336	A0A3Q1LUM5;A6H767;G3X7M5;A0A3Q1ME14;A0A3Q1M1N7;Q2TA40;A0A3Q1LQC2;F1N7X3
G5E5C4	G5E5C4_BOVIN	PDCD11	Protein RRP5 homolog OS=Bos taurus OX=9913 GN=PDCD11 PE=4 SV=2	208.571	1874	A7MB10
Q2KJ64	ARGI1_BOVIN	ARG1	Arginase-1 OS=Bos taurus OX=9913 GN=ARG1 PE=2 SV=1	35.009	322
A6QPY0	OST48_BOVIN	DDOST	Dolichyl-diphosphooligosaccharide--protein glycosyltransferase 48 kDa subunit OS=Bos taurus OX=9913 GN=DDOST PE=2 SV=2	48.791	439	F1N632
A0A3Q1M4Q5	A0A3Q1M4Q5_BOVIN	PCYT1A	Phosphate cytidylyltransferase 1, choline, alpha OS=Bos taurus OX=9913 GN=PCYT1A PE=3 SV=1	41.946	367	Q2KIR5;A0A3Q1NEZ5;A0A3Q1MPA7;A0A3Q1MP15;F1N4Z8
Q1RMR8	Q1RMR8_BOVIN	RTN4	Reticulon OS=Bos taurus OX=9913 GN=RTN4 PE=1 SV=1	40.958	379	Q7YRW9;F1N405
Q3MHM7	RL35_BOVIN	RPL35	60S ribosomal protein L35 OS=Bos taurus OX=9913 GN=RPL35 PE=2 SV=3	14.565	123	A0A3Q1M4X0;A0A3Q1M9I9;E1BFM3
Q32KY4	CDK4_BOVIN	CDK4	Cyclin-dependent kinase 4 OS=Bos taurus OX=9913 GN=CDK4 PE=2 SV=1	33.647	303
A0A3Q1LZ55	A0A3Q1LZ55_BOVIN	ACSL4	Acyl-CoA synthetase long chain family member 4 OS=Bos taurus OX=9913 GN=ACSL4 PE=4 SV=1	79.261	711	F1MBW3
A0A3Q1M177	A0A3Q1M177_BOVIN	LUC7L	LUC7 like OS=Bos taurus OX=9913 GN=LUC7L PE=3 SV=1	41.641	353	F1MMH3;A0A3Q1MTQ0
F1N6T8	F1N6T8_BOVIN	VAV2	Vav guanine nucleotide exchange factor 2 OS=Bos taurus OX=9913 GN=VAV2 PE=4 SV=3	93.1	809	A0A3Q1M182;A0A3Q1MQP9
F1MZK0	F1MZK0_BOVIN	NMT1	Glycylpeptide N-tetradecanoyltransferase OS=Bos taurus OX=9913 GN=NMT1 PE=3 SV=1	56.805	496	P31717
F1MHA1	F1MHA1_BOVIN	KMT2A	Histone-lysine N-methyltransferase OS=Bos taurus OX=9913 GN=KMT2A PE=3 SV=3	405.267	3710
A0A0A0MPA4	A0A0A0MPA4_BOVIN		40S ribosomal protein S25 OS=Bos taurus OX=9913 PE=3 SV=2	13.481	123	Q56JX5;A0A3Q1MTI8
Q56JX8	RS13_BOVIN	RPS13	40S ribosomal protein S13 OS=Bos taurus OX=9913 GN=RPS13 PE=2 SV=3	17.222	151	A0A3Q1MB96;E1BGR6
Q08DU9	HP1B3_BOVIN	HP1BP3	Heterochromatin protein 1-binding protein 3 OS=Bos taurus OX=9913 GN=HP1BP3 PE=2 SV=1	61.477	555
F1MIW8	F1MIW8_BOVIN	DSG1	Desmoglein-1 OS=Bos taurus OX=9913 GN=DSG1 PE=4 SV=2	112.329	1043	Q03763
Q02399	CDK5_BOVIN	CDK5	Cyclin-dependent-like kinase 5 OS=Bos taurus OX=9913 GN=CDK5 PE=1 SV=2	33.288	292
A3KN22	UBC12_BOVIN	UBE2M	NEDD8-conjugating enzyme Ubc12 OS=Bos taurus OX=9913 GN=UBE2M PE=2 SV=1	20.9	183	A0A3Q1MF04
Q3ZCK9	PSA4_BOVIN	PSMA4	Proteasome subunit alpha type-4 OS=Bos taurus OX=9913 GN=PSMA4 PE=1 SV=1	29.484	261
F1MB60	F1MB60_BOVIN	RPS26	40S ribosomal protein S26 OS=Bos taurus OX=9913 GN=RPS26 PE=3 SV=1	13.012	115	Q56JV1;A0A3Q1LT60;G3N0E2
Q5E9X4	LRC59_BOVIN	LRRC59	Leucine-rich repeat-containing protein 59 OS=Bos taurus OX=9913 GN=LRRC59 PE=2 SV=1	34.879	306
Q5E9D0	IF2B_BOVIN	EIF2S2	Eukaryotic translation initiation factor 2 subunit 2 OS=Bos taurus OX=9913 GN=EIF2S2 PE=2 SV=1	38.286	333	A0A3Q1LQI5;A0A140T862
P68530	COX2_BOVIN	MT-CO2	Cytochrome c oxidase subunit 2 OS=Bos taurus OX=9913 GN=MT-CO2 PE=1 SV=1	26.021	227
F1MYG2	F1MYG2_BOVIN	TLK1	Tousled like kinase 1 OS=Bos taurus OX=9913 GN=TLK1 PE=4 SV=3	66.32	570	A0A3Q1LSE6
F2Z4J5	F2Z4J5_BOVIN	EIF3G	Eukaryotic translation initiation factor 3 subunit G OS=Bos taurus OX=9913 GN=EIF3G PE=3 SV=1	35.611	320	Q3ZC12
Q3ZBE5	SLU7_BOVIN	SLU7	Pre-mRNA-splicing factor SLU7 OS=Bos taurus OX=9913 GN=SLU7 PE=2 SV=2	68.203	586
Q5E983	EF1B_BOVIN	EEF1B	Elongation factor 1-beta OS=Bos taurus OX=9913 GN=EEF1B PE=2 SV=3	24.805	225	A0A3Q1LLH1
Q5E987	PSA5_BOVIN	PSMA5	Proteasome subunit alpha type-5 OS=Bos taurus OX=9913 GN=PSMA5 PE=1 SV=1	26.411	241
A0A3Q1N6D4	A0A3Q1N6D4_BOVIN	SFXN1	Sideroflexin-1 OS=Bos taurus OX=9913 GN=SFXN1 PE=1 SV=1	32.625	295	Q5E9M8;A0A3Q1NB55
Q5E973	RL18_BOVIN	RPL18	60S ribosomal protein L18 OS=Bos taurus OX=9913 GN=RPL18 PE=2 SV=3	21.535	188	A0A452DIR2;A0A3Q1M9B3;A0A3Q1MH44
A0A3Q1M3Q7	A0A3Q1M3Q7_BOVIN	PDIA4	Protein disulfide-isomerase A4 OS=Bos taurus OX=9913 GN=PDIA4 PE=3 SV=1	71.901	637	F1MEN8;Q29RV1
F1MFY1	F1MFY1_BOVIN	MORC3	MORC family CW-type zinc finger 3 OS=Bos taurus OX=9913 GN=MORC3 PE=4 SV=2	97.581	856
Q3T171	RL36_BOVIN	RPL36	60S ribosomal protein L36 OS=Bos taurus OX=9913 GN=RPL36 PE=3 SV=3	12.224	105	A0A3Q1M547
A0A3Q1MHX8	A0A3Q1MHX8_BOVIN	RAB2A	RAB2A, member RAS onco family OS=Bos taurus OX=9913 GN=RAB2A PE=1 SV=1	22.47	203
A0A3Q1LKU1	A0A3Q1LKU1_BOVIN		Peroxiredoxin-6 OS=Bos taurus OX=9913 PE=3 SV=1	25.072	224	O77834
A6QR61	A6QR61_BOVIN	SNX12	SNX12 protein OS=Bos taurus OX=9913 GN=SNX12 PE=2 SV=1	18.885	162	A0A3Q1LVA8;A0A3Q1MDW5
A0A3Q1LSB2	A0A3Q1LSB2_BOVIN	SSR4	Signal sequence receptor subunit delta OS=Bos taurus OX=9913 GN=SSR4 PE=1 SV=1	18.561	170	Q2TBX5
F1N331	F1N331_BOVIN	HMMR	Hyaluronan mediated motility receptor OS=Bos taurus OX=9913 GN=HMMR PE=4 SV=3	76.485	664	A0A3Q1MJE8
Q5EAB2	CDK9_BOVIN	CDK9	Cyclin-dependent kinase 9 OS=Bos taurus OX=9913 GN=CDK9 PE=2 SV=1	42.748	372
E1B9H3	E1B9H3_BOVIN	CCAR2	Cell cycle and apoptosis regulator 2 OS=Bos taurus OX=9913 GN=CCAR2 PE=4 SV=1	101.933	916
Q3T0L7	RL28_BOVIN	RPL28	60S ribosomal protein L28 OS=Bos taurus OX=9913 GN=RPL28 PE=2 SV=3	15.692	137	A0A452DJ34
Q5E9Y0	CDK2_BOVIN	CDK2	Cyclin-dependent kinase 2 OS=Bos taurus OX=9913 GN=CDK2 PE=2 SV=1	33.873	298
A0A3Q1NNJ3	A0A3Q1NNJ3_BOVIN	BLVRB	Flavin reductase (NADPH) OS=Bos taurus OX=9913 GN=BLVRB PE=1 SV=1	20.511	190	P52556
A0A3Q1LUL4	A0A3Q1LUL4_BOVIN		UBC core domain-containing protein OS=Bos taurus OX=9913 PE=3 SV=1	16.643	147	A6H744
A0A3Q1LUB7	A0A3Q1LUB7_BOVIN	DBN1	Drebrin 1 OS=Bos taurus OX=9913 GN=DBN1 PE=1 SV=1	75.069	687	A0A3Q1M4B5;A0A3S5ZP47;A0A3Q1N357
Q3T0F4	RS10_BOVIN	RPS10	40S ribosomal protein S10 OS=Bos taurus OX=9913 GN=RPS10 PE=2 SV=1	18.898	165
F1MUQ6	F1MUQ6_BOVIN	PRR11	Proline rich 11 OS=Bos taurus OX=9913 GN=PRR11 PE=4 SV=1	40.224	364
Q3T094	ETHE1_BOVIN	ETHE1	Persulfide dioxygenase ETHE1, mitochondrial OS=Bos taurus OX=9913 GN=ETHE1 PE=2 SV=1	27.9	254
E1BEI2	E1BEI2_BOVIN	SPCS2	Signal peptidase complex subunit 2 OS=Bos taurus OX=9913 GN=SPCS2 PE=1 SV=2	24.888	226
A0A3Q1M1W9	A0A3Q1M1W9_BOVIN	PSMC4	26S proteasome AAA-ATPase subunit RPT3 OS=Bos taurus OX=9913 GN=PSMC4 PE=1 SV=1	43.661	385	Q3T030
F1MAV4	F1MAV4_BOVIN	BARD1	BRCA1 associated RING domain 1 OS=Bos taurus OX=9913 GN=BARD1 PE=4 SV=3	85.828	773
Q2NL24	PSMG2_BOVIN	PSMG2	Proteasome assembly chaperone 2 OS=Bos taurus OX=9913 GN=PSMG2 PE=2 SV=1	29.224	264
A0A3Q1NJX5	A0A3Q1NJX5_BOVIN	OSTF1	Osteoclast-stimulating factor 1 OS=Bos taurus OX=9913 GN=OSTF1 PE=1 SV=1	23.863	214	Q8MJ50
Q3SZQ6	RL32_BOVIN	RPL32	60S ribosomal protein L32 OS=Bos taurus OX=9913 GN=RPL32 PE=2 SV=3	15.874	135
P60902	S10AA_BOVIN	S100A10	Protein S100-A10 OS=Bos taurus OX=9913 GN=S100A10 PE=1 SV=2	11.203	97
A0A3Q1MAI4	A0A3Q1MAI4_BOVIN	PRDX4	Peroxiredoxin-4 OS=Bos taurus OX=9913 GN=PRDX4 PE=4 SV=1	29.551	260	A0A3Q1LW10;A0A452DI43;Q9BGI2
A0A3Q1NJ70	A0A3Q1NJ70_BOVIN	PFKP	ATP-dependent 6-phosphofructokinase OS=Bos taurus OX=9913 GN=PFKP PE=3 SV=1	97.498	909	E1BCW3
F1MPL6	F1MPL6_BOVIN	BOLA-NC1	Ig-like domain-containing protein OS=Bos taurus OX=9913 GN=BOLA-NC1 PE=1 SV=3	35.172	308	F1N4Y5
Q3MIC0	RL37A_BOVIN	RPL37A	60S ribosomal protein L37a OS=Bos taurus OX=9913 GN=RPL37A PE=3 SV=3	10.275	92
Q3SYV4	CAP1_BOVIN	CAP1	Adenylyl cyclase-associated protein 1 OS=Bos taurus OX=9913 GN=CAP1 PE=2 SV=3	51.273	472	A6QLB7;A0A3Q1LJQ7
A0A3Q1NDV9	A0A3Q1NDV9_BOVIN	LOC538435	Uncharacterized protein OS=Bos taurus OX=9913 GN=LOC538435 PE=4 SV=1	40.418	372
P33946	ERD21_BOVIN	KDELR1	ER lumen protein-retaining receptor 1 OS=Bos taurus OX=9913 GN=KDELR1 PE=1 SV=2	24.574	212
A0A3Q1MS21	A0A3Q1MS21_BOVIN	VDAC1	Voltage-dependent anion-selective channel protein 1 OS=Bos taurus OX=9913 GN=VDAC1 PE=1 SV=1	31.617	291	P45879;A0A3Q1MJQ7
P25417	CYTB_BOVIN	CSTB	Cystatin-B OS=Bos taurus OX=9913 GN=CSTB PE=1 SV=1	11.14	98	A6QPZ0;P35478;A0A140T831
A0A3Q1MQR5	A0A3Q1MQR5_BOVIN	TNPO3	Transportin 3 OS=Bos taurus OX=9913 GN=TNPO3 PE=4 SV=1	96.579	857	A5D7C4
A0A3Q1LSM9	A0A3Q1LSM9_BOVIN	HUWE1	HECT-type E3 ubiquitin transferase OS=Bos taurus OX=9913 GN=HUWE1 PE=1 SV=1	480.406	4356	E1BNY9
A0A3Q1LQW2	A0A3Q1LQW2_BOVIN	PHLDB1	Pleckstrin homology like domain family B member 1 OS=Bos taurus OX=9913 GN=PHLDB1 PE=4 SV=1	143.268	1308	A0A3Q1MN58;G3MXU7;G3N336;F1MD97;A0A3Q1LSH8;A0A3Q1M6V5
F1N301	F1N301_BOVIN	RPL22	Ribosomal protein L22 OS=Bos taurus OX=9913 GN=RPL22 PE=1 SV=2	14.759	128	A0A3Q1LR67
A4FUZ3	A4FUZ3_BOVIN	PSMC1	Proteasome (Prosome, macropain) 26S subunit, ATPase, 1 OS=Bos taurus OX=9913 GN=PSMC1 PE=1 SV=1	49.184	440	A0A3Q1LUA4
G3N2L2	G3N2L2_BOVIN	RCN1	Reticulocalbin 1 OS=Bos taurus OX=9913 GN=RCN1 PE=1 SV=2	38.821	331
G3N3N1	G3N3N1_BOVIN	ARF6	ADP-ribosylation factor 6 OS=Bos taurus OX=9913 GN=ARF6 PE=3 SV=1	20.082	175
A0A3Q1LPL7	A0A3Q1LPL7_BOVIN	EPB41L2	Erythrocyte membrane protein band 4.1 like 2 OS=Bos taurus OX=9913 GN=EPB41L2 PE=4 SV=1	99.482	894	U3Q4C5;A0A3Q1LU85;E1BDB0;A0A3Q1LQ12;A0A3Q1LWK1;U3Q123;A0A3Q1LTY0;A0A3Q1MDE6
A0A3Q1M4M4	A0A3Q1M4M4_BOVIN	ATP5PB	ATP synthase subunit b OS=Bos taurus OX=9913 GN=ATP5PB PE=1 SV=1	29.17	255	P13619;A0A3Q1MP66
P13753	HA1B_BOVIN		BOLA class I histocompatibility antigen, alpha chain BL3-7 OS=Bos taurus OX=9913 PE=2 SV=1	41.513	364	F6RF06;A0A3Q1MN61;A0A3Q1LZ40;E1BI37;A0A3Q1MUW6;A0A3Q1NHF9;F1MWX3;F1MGC3;F1MZQ5;E1BD63;A0A3Q1MI19;A0A3Q1MIV3
E1BMF1	E1BMF1_BOVIN	TM9SF3	Transmembrane 9 superfamily member OS=Bos taurus OX=9913 GN=TM9SF3 PE=3 SV=1	67.529	587
Q148J6	ARPC4_BOVIN	ARPC4	Actin-related protein 2/3 complex subunit 4 OS=Bos taurus OX=9913 GN=ARPC4 PE=1 SV=3	19.667	168	A0A452DIB6
Q0VD53	VP26A_BOVIN	VPS26A	Vacuolar protein sorting-associated protein 26A OS=Bos taurus OX=9913 GN=VPS26A PE=2 SV=1	38.156	327
Q3SX41	LC7L3_BOVIN	LUC7L3	Luc7-like protein 3 OS=Bos taurus OX=9913 GN=LUC7L3 PE=2 SV=1	51.496	432	A0A3Q1M3X9;A0A3Q1MDJ3;A0A3Q1M6I5
Q3SYV1	TM263_BOVIN	TMEM263	Transmembrane protein 263 OS=Bos taurus OX=9913 GN=TMEM263 PE=3 SV=1	11.721	116	A0A3Q1M8R8
A0A3Q1MCJ8	A0A3Q1MCJ8_BOVIN		Uncharacterized protein OS=Bos taurus OX=9913 PE=3 SV=1	48.117	453	A0A3Q1M7H9;P23004
P23356	UCHL1_BOVIN	UCHL1	Ubiquitin carboxyl-terminal hydrolase isozyme L1 OS=Bos taurus OX=9913 GN=UCHL1 PE=1 SV=2	28.335	252	A0A3Q1LTS2;A0A3Q1LK04;A0A3Q1LL01;A0A3Q1M8I6
Q0VFX8	CRIP2_BOVIN	CRIP2	Cysteine-rich protein 2 OS=Bos taurus OX=9913 GN=CRIP2 PE=2 SV=1	22.634	208
A0A3Q1N389	A0A3Q1N389_BOVIN	NAA50	N-alpha-acetyltransferase 50 OS=Bos taurus OX=9913 GN=NAA50 PE=4 SV=1	14.886	129	Q0IIJ0
Q0P5A6	PSMD5_BOVIN	PSMD5	26S proteasome non-ATPase regulatory subunit 5 OS=Bos taurus OX=9913 GN=PSMD5 PE=2 SV=1	56.042	503	F1N6Z0
Q3ZBE9	NSDHL_BOVIN	NSDHL	Sterol-4-alpha-carboxylate 3-dehydrogenase, decarboxylating OS=Bos taurus OX=9913 GN=NSDHL PE=2 SV=1	39.902	356
Q3T0X5	PSA1_BOVIN	PSMA1	Proteasome subunit alpha type-1 OS=Bos taurus OX=9913 GN=PSMA1 PE=1 SV=1	29.586	263
A0A3Q1MDR9	A0A3Q1MDR9_BOVIN	SRSF7	Serine/arginine-rich-splicing factor 7 OS=Bos taurus OX=9913 GN=SRSF7 PE=4 SV=1	15.763	137	Q3T106
A0A452DIW4	A0A452DIW4_BOVIN	MDH1	Malate dehydrogenase OS=Bos taurus OX=9913 GN=MDH1 PE=1 SV=1	35.856	329	Q3T145
P80724	BASP1_BOVIN	BASP1	Brain acid soluble protein 1 OS=Bos taurus OX=9913 GN=BASP1 PE=1 SV=3	23.011	227
A6QLT5	A6QLT5_BOVIN	UBAP2L	UBAP2L protein OS=Bos taurus OX=9913 GN=UBAP2L PE=2 SV=1	103.95	983	A0A3Q1LI18
Q58D96	Q58D96_BOVIN	IDH3G	Isocitrate dehydrogenase [NAD] subunit, mitochondrial OS=Bos taurus OX=9913 GN=IDH3G PE=2 SV=1	42.393	388	Q58CP0;A0A3Q1MRI8;A0A452DHU7;A0A3Q1MYB9
F1MLQ1	F1MLQ1_BOVIN	LOC524236	Histone H2A OS=Bos taurus OX=9913 GN=LOC524236 PE=3 SV=2	14.213	130
A4IF97	ML12B_BOVIN	MYL12B	Myosin regulatory light chain 12B OS=Bos taurus OX=9913 GN=MYL12B PE=2 SV=1	19.692	171	Q5E9E2
Q3ZBH5	Q3ZBH5_BOVIN	PA2G4	Proliferation-associated 2G4 OS=Bos taurus OX=9913 GN=PA2G4 PE=1 SV=1	43.803	394
Q3T0H4	Q3T0H4_BOVIN	ZCCHC17	Putative S1 RNA binding domain protein OS=Bos taurus OX=9913 GN=ZCCHC17 PE=2 SV=1	27.563	241	F1N7K4
Q32LC3	Q32LC3_BOVIN	EIF1AX	Eukaryotic translation initiation factor 4C OS=Bos taurus OX=9913 GN=EIF1AX PE=2 SV=1	16.46	144
Q861S4	Q861S4_BOVIN	RPL21	60S ribosomal protein L21 (Fragment) OS=Bos taurus OX=9913 GN=RPL21 PE=2 SV=1	18.607	160	G5E6D6;A0A3Q1M2S3;A0A3Q1MJC6;A0A3Q1LVC3
Q2KHT7	RS27_BOVIN	RPS27	40S ribosomal protein S27 OS=Bos taurus OX=9913 GN=RPS27 PE=3 SV=3	9.461	84	E1B7A8;A0A3Q1MP79;A0A3Q1LX62;A0A3Q1LS99;A0A3Q1N4Y1;A0A452DJI3
Q2HJ26	Q2HJ26_BOVIN	PAICS	AIR carboxylase OS=Bos taurus OX=9913 GN=PAICS PE=2 SV=1	47.122	425	F1MN04
A0A3Q1MWA3	A0A3Q1MWA3_BOVIN	RAB1B	Ras-related protein Rab-1B OS=Bos taurus OX=9913 GN=RAB1B PE=4 SV=1	32.301	296	Q2HJH2;G3MYN4
Q0VD29	Q0VD29_BOVIN	RRAGC	Ras-related GTP-binding protein OS=Bos taurus OX=9913 GN=RRAGC PE=2 SV=1	44.292	399	E1BK97;A0A3Q1MVT8;A0A3Q1LFT5
A0A3Q1LXX0	A0A3Q1LXX0_BOVIN	COPG2	Coatomer subunit gamma OS=Bos taurus OX=9913 GN=COPG2 PE=3 SV=1	92.9	830	A2VE21
A6H769	RS7_BOVIN	RPS7	40S ribosomal protein S7 OS=Bos taurus OX=9913 GN=RPS7 PE=2 SV=1	22.127	194	A0A3Q1M657
Q3ZBX9	H2AJ_BOVIN	H2AJ	Histone H2A.J OS=Bos taurus OX=9913 GN=H2AJ PE=2 SV=1	14.019	129	A1A4R1;F2Z4J1;F2Z4G5;E1BH22;A4IFU5;A0A0A0MP90;P0C0S9;F1MRN2;A0A3Q1N7K2;A0A3Q1MF62;A0A096LNF2;A0A3Q1MDK7;A0A3Q1M0K4;A0A0A0MP93;A0A3Q1M178
A5D989	EF1D_BOVIN	EEF1D	Elongation factor 1-delta OS=Bos taurus OX=9913 GN=EEF1D PE=2 SV=2	31.142	280	A0A3Q1M9K4;A0A452DIM3
A0A3Q1NHX1	A0A3Q1NHX1_BOVIN	ACIN1	Apoptotic chromatin condensation inducer 1 OS=Bos taurus OX=9913 GN=ACIN1 PE=4 SV=1	138.411	1242	A0A3Q1M5U2;F1MQG6;A0A3Q1M6T5;F6QIB4
Q148M1	Q148M1_BOVIN	SRSF11	Serine and arginine rich splicing factor 11 OS=Bos taurus OX=9913 GN=SRSF11 PE=2 SV=1	53.437	482
A0A3Q1MIY3	A0A3Q1MIY3_BOVIN	CAPNS1	Calcium-activated neutral proteinase small subunit OS=Bos taurus OX=9913 GN=CAPNS1 PE=1 SV=1	26.49	249	P13135;A0A3Q1M8H9
Q3MHR5	SRSF2_BOVIN	SRSF2	Serine/arginine-rich splicing factor 2 OS=Bos taurus OX=9913 GN=SRSF2 PE=2 SV=3	25.476	221
E1BMZ9	E1BMZ9_BOVIN	SMC4	Structural maintenance of chromosomes protein OS=Bos taurus OX=9913 GN=SMC4 PE=3 SV=2	147.272	1288
A0A3Q1MFZ6	A0A3Q1MFZ6_BOVIN	SNRPN	Small nuclear ribonucleoprotein-associated protein OS=Bos taurus OX=9913 GN=SNRPN PE=3 SV=1	22.752	222	G1K134;Q58DW4;Q17QN3;A0A3Q1M489;A0A3Q1M973
Q0VCR7	C1TM_BOVIN	MTHFD1L	Monofunctional C1-tetrahydrofolate synthase, mitochondrial OS=Bos taurus OX=9913 GN=MTHFD1L PE=2 SV=2	105.227	975
Q17QC5	AP2S1_BOVIN	AP2S1	AP-2 complex subunit sigma OS=Bos taurus OX=9913 GN=AP2S1 PE=2 SV=1	17.018	142	A0A3Q1NN45
A0A3Q1LXM7	A0A3Q1LXM7_BOVIN	ETS1	ETS proto-onco 1, transcription factor OS=Bos taurus OX=9913 GN=ETS1 PE=3 SV=1	40.767	354	A0A3Q1LKR5;A5PJG9;A0A3Q1LJJ3
A0A3Q1M6K6	A0A3Q1M6K6_BOVIN	ACO2	Aconitate hydratase, mitochondrial OS=Bos taurus OX=9913 GN=ACO2 PE=1 SV=1	84.793	776	P20004
A0A3Q1MGQ5	A0A3Q1MGQ5_BOVIN	OPA1	Dynamin-like 120 kDa protein, form S1 OS=Bos taurus OX=9913 GN=OPA1 PE=4 SV=1	113.267	978	A0A3Q1LJL3;E1BBC4
G3MWK4	G3MWK4_BOVIN	SRSF12	Serine and arginine rich splicing factor 12 OS=Bos taurus OX=9913 GN=SRSF12 PE=4 SV=1	30.496	261
A0A140T846	A0A140T846_BOVIN	APEX1	DNA-(apurinic or apyrimidinic site) endonuclease OS=Bos taurus OX=9913 GN=APEX1 PE=3 SV=1	35.584	318	P23196
E1BJV0	E1BJV0_BOVIN	EHD4	EH domain containing 4 OS=Bos taurus OX=9913 GN=EHD4 PE=4 SV=1	61.025	540
A0A3Q1LIB4	A0A3Q1LIB4_BOVIN	VCL	Metavinculin OS=Bos taurus OX=9913 GN=VCL PE=1 SV=1	111.149	1014	A0A3Q1MN97;F1N789;A0A3Q1MRN4
P26882	PPID_BOVIN	PPID	Peptidyl-prolyl cis-trans isomerase D OS=Bos taurus OX=9913 GN=PPID PE=1 SV=6	40.62	370
A0A3Q1LII7	A0A3Q1LII7_BOVIN	MINK1	Misshapen like kinase 1 OS=Bos taurus OX=9913 GN=MINK1 PE=4 SV=1	141.217	1253	A0A3Q1LTD6;F6Q3P6;A0A3Q1LKG0;A0A3Q1LTG4;F1MI60;A0A3Q1NCA0;A0A3Q1LF57;A0A3Q1LGD6;G3MYP3;A0A3Q1NAJ6;A0A3Q1M7Q2;A0A3Q1LV26;E1BKH8;A0A3Q1M2W6;E1BIS8
A0A3Q1LUG9	A0A3Q1LUG9_BOVIN	TXNDC5	Thioredoxin domain containing 5 OS=Bos taurus OX=9913 GN=TXNDC5 PE=1 SV=1	47.803	437	F1MKS3
A6QQ28	A6QQ28_BOVIN	H2BC8	Histone H2B OS=Bos taurus OX=9913 GN=H2BC8 PE=2 SV=1	7.395	67	A0A3Q1MQN3;A0A3Q1MTT3;A0A3Q1M6X1;A0A3Q1LNX0
G3N2M4	G3N2M4_BOVIN	PHRF1	PHD and ring finger domains 1 OS=Bos taurus OX=9913 GN=PHRF1 PE=4 SV=1	170.929	1593
A0A3Q1N0B0	A0A3Q1N0B0_BOVIN	H2AZ2	Histone H2A OS=Bos taurus OX=9913 GN=H2AZ2 PE=3 SV=1	12.719	119	Q32LA7;P0C0S4
F1MZR1	F1MZR1_BOVIN	AARSD1	Alanyl-tRNA-editing protein Aarsd1 OS=Bos taurus OX=9913 GN=AARSD1 PE=3 SV=1	48.982	444	Q32LK1
Q3SZ62	PGAM1_BOVIN	PGAM1	Phosphoglycerate mutase 1 OS=Bos taurus OX=9913 GN=PGAM1 PE=2 SV=3	28.852	254	A0A3Q1MLW8
Q0VC36	1433S_BOVIN	SFN	14-3-3 protein sigma OS=Bos taurus OX=9913 GN=SFN PE=2 SV=1	27.849	248	A0A3Q1LR49
F1MW69	F1MW69_BOVIN	NELFCD	Negative elongation factor complex member C/D OS=Bos taurus OX=9913 GN=NELFCD PE=3 SV=2	66.157	589
A2VDN8	A2VDN8_BOVIN	CORO1C	Coronin OS=Bos taurus OX=9913 GN=CORO1C PE=2 SV=1	53.126	474
Q9N2J2	GPX4_BOVIN	GPX4	Phospholipid hydroperoxide glutathione peroxidase OS=Bos taurus OX=9913 GN=GPX4 PE=2 SV=2	22.24	197
Q2TBR9	CL031_BOVIN		Uncharacterized protein C12orf31 homolog OS=Bos taurus OX=9913 PE=2 SV=1	15.047	127	A0A3Q1MEK9
A0A452DIU2	A0A452DIU2_BOVIN	PRKACA	cAMP-dependent protein kinase OS=Bos taurus OX=9913 GN=PRKACA PE=3 SV=1	40.056	345	A0A3Q1N5A9;P00517;A0A452DJ97;A0A3Q1LVC4;A0A3Q1LUR5;P05131;A6QNX4;A0A3Q1M8C0;E1BEN2;A0A452DJE2
O46414	FRIH_BOVIN	FTH1	Ferritin heavy chain OS=Bos taurus OX=9913 GN=FTH1 PE=2 SV=3	21.052	181	A0A3Q1NGZ9;A0A3Q1LVU1;A0A3Q1MNC0;A0A3Q1MJ65
A0A3Q1LJS5	A0A3Q1LJS5_BOVIN	GRWD1	Glutamate-rich WD repeat-containing protein 1 OS=Bos taurus OX=9913 GN=GRWD1 PE=4 SV=1	44.692	405	Q1JQD2
P04896	GNAS2_BOVIN	GNAS	Guanine nucleotide-binding protein G(s) subunit alpha isoforms short OS=Bos taurus OX=9913 GN=GNAS PE=1 SV=1	45.709	394	F1N461;A0A3Q1M3D6
F1MD34	F1MD34_BOVIN	NIBAN2	Niban apoptosis regulator 2 OS=Bos taurus OX=9913 GN=NIBAN2 PE=3 SV=3	110.122	993
Q2KJ93	CDC42_BOVIN	CDC42	Cell division control protein 42 homolog OS=Bos taurus OX=9913 GN=CDC42 PE=1 SV=1	21.259	191	F1MND1
A0A3Q1MLH4	A0A3Q1MLH4_BOVIN	HSD17B12	Very-long-chain 3-oxoacyl-CoA reductase OS=Bos taurus OX=9913 GN=HSD17B12 PE=1 SV=1	34.523	308	A6H7H3
A0A3Q1MAS9	A0A3Q1MAS9_BOVIN	ATXN2L	Ataxin 2 like OS=Bos taurus OX=9913 GN=ATXN2L PE=3 SV=1	108.645	1022	A0A3Q1LW69;E1BJ59;A0A3Q1MR95
Q5KR47	TPM3_BOVIN	TPM3	Tropomyosin alpha-3 chain OS=Bos taurus OX=9913 GN=TPM3 PE=2 SV=1	32.819	284	A0A3Q1LTF6;A0A3Q1MKG1;Q5KR49;A0A3Q1LPQ6
F1MNG3	F1MNG3_BOVIN	RAC1	Ras-related C3 botulinum toxin substrate 1 OS=Bos taurus OX=9913 GN=RAC1 PE=4 SV=2	21.631	192	P62998;A0A3Q1LXR2;A0A3Q1NEF8;A0A3Q1M7Y3;A5PK69;Q9TU25
Q3ZBH8	RS20_BOVIN	RPS20	40S ribosomal protein S20 OS=Bos taurus OX=9913 GN=RPS20 PE=3 SV=1	13.373	119	A0A3Q1MZK6;A0A3Q1MN57;A0A3Q1LKL0;A0A3Q1MH89
E1B8C2	E1B8C2_BOVIN	NOM1	Nucleolar protein with MIF4G domain 1 OS=Bos taurus OX=9913 GN=NOM1 PE=4 SV=2	93.635	847
Q3T0Q4	NDKB_BOVIN	NME2	Nucleoside diphosphate kinase B OS=Bos taurus OX=9913 GN=NME2 PE=1 SV=1	17.316	152
F6RMR4	F6RMR4_BOVIN	DDX19A	RNA helicase OS=Bos taurus OX=9913 GN=DDX19A PE=4 SV=1	51.517	454	A0A3Q1MI78;Q3ZBV2;F1MUT6;A0A3Q1NK64
F1MEW4	F1MEW4_BOVIN	CBS	Cystathionine beta-synthase OS=Bos taurus OX=9913 GN=CBS PE=3 SV=1	62.867	571
Q1RMJ6	RHOC_BOVIN	RHOC	Rho-related GTP-binding protein RhoC OS=Bos taurus OX=9913 GN=RHOC PE=2 SV=1	22.006	193	P61585;Q3ZBW5
Q29RT7	Q29RT7_BOVIN	TIPRL	TIP41-like protein OS=Bos taurus OX=9913 GN=TIPRL PE=2 SV=1	28.161	242	A0A3Q1MI24
A0A3Q1MFA6	A0A3Q1MFA6_BOVIN	DDX50	RNA helicase OS=Bos taurus OX=9913 GN=DDX50 PE=3 SV=1	76.783	683	F1MMK3
A0A3Q1MG31	A0A3Q1MG31_BOVIN	UBA2	SUMO-activating enzyme subunit 2 OS=Bos taurus OX=9913 GN=UBA2 PE=1 SV=1	70.545	636	A4FV12
A0A452DIU3	A0A452DIU3_BOVIN	PTGES3	Prostaglandin E synthase 3 OS=Bos taurus OX=9913 GN=PTGES3 PE=4 SV=1	18.566	159	Q3ZBF7
A0A3Q1N238	A0A3Q1N238_BOVIN	SUCLG1	Succinate--CoA ligase [ADP/GDP-forming] subunit alpha, mitochondrial OS=Bos taurus OX=9913 GN=SUCLG1 PE=3 SV=1	34.986	334	F1MZ38;Q58DR8
F1MGX8	F1MGX8_BOVIN	SPDL1	Protein Spindly OS=Bos taurus OX=9913 GN=SPDL1 PE=3 SV=1	69.595	603	Q08DR9
Q0IIG8	RAB18_BOVIN	RAB18	Ras-related protein Rab-18 OS=Bos taurus OX=9913 GN=RAB18 PE=2 SV=1	22.991	206	A0A452DIB1;A0A3Q1LT49;A0A3Q1LLK2
Q58DA0	PSMD4_BOVIN	PSMD4	26S proteasome non-ATPase regulatory subunit 4 OS=Bos taurus OX=9913 GN=PSMD4 PE=2 SV=1	41.384	382	A0A452DI44
Q58DN4	PPME1_BOVIN	PPME1	Protein phosphatase methylesterase 1 OS=Bos taurus OX=9913 GN=PPME1 PE=2 SV=3	41.71	380
G1K1B4	G1K1B4_BOVIN	RPL27A	60S ribosomal protein L27a OS=Bos taurus OX=9913 GN=RPL27A PE=3 SV=3	16.574	148	Q56K03;E1BE42;G3MWX5
A6QLV1	A6QLV1_BOVIN	SUN2	Sad1 and UNC84 domain containing 2 OS=Bos taurus OX=9913 GN=SUN2 PE=2 SV=1	81.446	728
A7YY28	ABHEB_BOVIN	ABHD14B	Protein ABHD14B OS=Bos taurus OX=9913 GN=ABHD14B PE=2 SV=1	22.455	210
A0A3Q1M6B2	A0A3Q1M6B2_BOVIN		Protein kinase domain-containing protein OS=Bos taurus OX=9913 PE=4 SV=1	43.991	400	F1N5S6;A0A3Q1M0C2;A2VE07;F1N5W5;A0A3Q1MJL8;Q3SWY6;A0A3Q1N3K3
A0A3Q1LZ47	A0A3Q1LZ47_BOVIN	MACROH2A1	Core histone macro-H2A OS=Bos taurus OX=9913 GN=MACROH2A1 PE=1 SV=1	39.087	368	Q2HJ65;Q1LZ92
A0A3Q1N208	A0A3Q1N208_BOVIN	RFC2	Replication factor C subunit 2 OS=Bos taurus OX=9913 GN=RFC2 PE=3 SV=1	36.653	333	Q05B83;A0A3Q1MTP1
Q3ZCD7	TECR_BOVIN	TECR	Very-long-chain enoyl-CoA reductase OS=Bos taurus OX=9913 GN=TECR PE=2 SV=1	36.072	308	A0A3Q1LS26;A0A3Q1LZT2
F1MYG0	F1MYG0_BOVIN	OAT	Ornithine--oxo-acid aminotransferase OS=Bos taurus OX=9913 GN=OAT PE=3 SV=1	48.118	439	Q3ZCF5
A4FV54	RAB8A_BOVIN	RAB8A	Ras-related protein Rab-8A OS=Bos taurus OX=9913 GN=RAB8A PE=2 SV=1	23.684	207	A0A3Q1N471;F1N2J9;Q2HJI8;Q1RMR4;A0A3Q1MDS4;P10948;E1BF18;P10949
Q1LZ81	Q1LZ81_BOVIN	PDCD6	PDCD6 protein OS=Bos taurus OX=9913 GN=PDCD6 PE=2 SV=1	21.737	189	A0A3Q1LF77;A0A3Q1M978
A0A3Q1NJQ5	A0A3Q1NJQ5_BOVIN	EYA3	Eyes absent homolog OS=Bos taurus OX=9913 GN=EYA3 PE=3 SV=1	57.748	527	A0A3Q1M1G8;F1MGK4;A0A3Q1MEZ7;A0A3Q1M345
O46629	ECHB_BOVIN	HADHB	Trifunctional enzyme subunit beta, mitochondrial OS=Bos taurus OX=9913 GN=HADHB PE=2 SV=1	51.345	475	A0A3Q1MH46
E1BAK6	E1BAK6_BOVIN	DAZAP1	DAZ associated protein 1 OS=Bos taurus OX=9913 GN=DAZAP1 PE=4 SV=3	40.596	378	A0A3Q1M8V6
A0A3Q1M2H4	A0A3Q1M2H4_BOVIN	ALDH16A1	Aldehyde dehydrogenase family 16 member A1 OS=Bos taurus OX=9913 GN=ALDH16A1 PE=3 SV=1	79.615	751	F1N441;A6QR56
A7MAZ5	H13_BOVIN	H1-3	Histone H1.3 OS=Bos taurus OX=9913 GN=H1-3 PE=1 SV=1	22.154	221	P02253;G3MWV5;A0A452DIF5;A5PK20;G3N131
G5E6I9	G5E6I9_BOVIN	LOC107133263	Histone H2B OS=Bos taurus OX=9913 GN=LOC107133263 PE=3 SV=1	14.001	126
G8JKV5	G8JKV5_BOVIN	RPL14	60S ribosomal protein L14 OS=Bos taurus OX=9913 GN=RPL14 PE=3 SV=1	23.365	213
E1BB52	CDK13_BOVIN	CDK13	Cyclin-dependent kinase 13 OS=Bos taurus OX=9913 GN=CDK13 PE=3 SV=1	164.717	1512
A0A3Q1LXR9	A0A3Q1LXR9_BOVIN	ACTR2	Actin-related protein 2 OS=Bos taurus OX=9913 GN=ACTR2 PE=1 SV=1	44.296	387	A7MB62;A0A3Q1M2H2;A0A3Q1M5Y2
A0A3Q1LYE7	A0A3Q1LYE7_BOVIN	RAB1A	RAB1A, member RAS onco family OS=Bos taurus OX=9913 GN=RAB1A PE=1 SV=1	21.851	198	A1L528;A0A3Q1N147;Q3ZBD1
A0A3Q1MDI3	A0A3Q1MDI3_BOVIN	PSMD11	26S proteasome non-ATPase regulatory subunit 11 OS=Bos taurus OX=9913 GN=PSMD11 PE=3 SV=1	45.848	408	Q2KI42
Q3MHX5	SUCB2_BOVIN	SUCLG2	Succinate--CoA ligase [GDP-forming] subunit beta, mitochondrial OS=Bos taurus OX=9913 GN=SUCLG2 PE=2 SV=1	46.691	432
Q3MHL4	SAHH_BOVIN	AHCY	Adenosylhomocysteinase OS=Bos taurus OX=9913 GN=AHCY PE=2 SV=3	47.638	432	A0A3Q1LW27
A0A3Q1MK32	A0A3Q1MK32_BOVIN	UBE2L3	Ubiquitin-conjugating enzyme E2 L3 OS=Bos taurus OX=9913 GN=UBE2L3 PE=1 SV=1	17.884	154	Q3MHP1
Q3MHE8	SRPRA_BOVIN	SRPRA	Signal recognition particle receptor subunit alpha OS=Bos taurus OX=9913 GN=SRPRA PE=2 SV=1	69.896	639
Q3MHL3	RBBP4_BOVIN	RBBP4	Histone-binding protein RBBP4 OS=Bos taurus OX=9913 GN=RBBP4 PE=1 SV=3	47.656	425
A0A3Q1MIE7	A0A3Q1MIE7_BOVIN	HDAC1	Histone deacetylase 1 OS=Bos taurus OX=9913 GN=HDAC1 PE=3 SV=1	51.76	453	Q32PJ8;A0A3Q1MHD3
A0A3Q1LQF0	A0A3Q1LQF0_BOVIN	PSMC6	26S proteasome regulatory subunit 10B OS=Bos taurus OX=9913 GN=PSMC6 PE=3 SV=1	42.862	377	F1MLV1;Q2KIW6;A0A3Q1M8B0
F1MMD5	F1MMD5_BOVIN	XRCC6	ATP-dependent DNA helicase 2 subunit 1 OS=Bos taurus OX=9913 GN=XRCC6 PE=3 SV=2	70.476	612
A0A452DJ82	A0A452DJ82_BOVIN	ARHGDIA	Rho GDP-dissociation inhibitor 1 OS=Bos taurus OX=9913 GN=ARHGDIA PE=3 SV=1	32.797	299	P19803;G3MW01
P11116	LEG1_BOVIN	LGALS1	Galectin-1 OS=Bos taurus OX=9913 GN=LGALS1 PE=1 SV=2	14.744	135
P11966	ODPB_BOVIN	PDHB	Pyruvate dehydrogenase E1 component subunit beta, mitochondrial OS=Bos taurus OX=9913 GN=PDHB PE=1 SV=2	39.126	359	A0A3Q1MTX8
G3X7Y5	G3X7Y5_BOVIN	LOC112445612	MAGE domain-containing protein OS=Bos taurus OX=9913 GN=LOC112445612 PE=4 SV=2	37.065	336	A0A3Q1N5M8;A0A3Q1LW60
P05631	ATPG_BOVIN	ATP5F1C	ATP synthase subunit gamma, mitochondrial OS=Bos taurus OX=9913 GN=ATP5F1C PE=1 SV=3	33.072	298
A0A3Q1N8I6	A0A3Q1N8I6_BOVIN	PICALM	Phosphatidylinositol binding clathrin assembly protein OS=Bos taurus OX=9913 GN=PICALM PE=1 SV=1	66.373	610	A0A3Q1M922;A0A3Q1LVY5;A7MB23;A0A3Q1MX54;A0A3Q1NKA6;F1N605;A0A3Q1LJ93;F1MGT4
Q3SZR8	SRSF3_BOVIN	SRSF3	Serine/arginine-rich splicing factor 3 OS=Bos taurus OX=9913 GN=SRSF3 PE=2 SV=1	19.33	164
F1MW06	F1MW06_BOVIN	NOP56	Nucleolar protein 56 OS=Bos taurus OX=9913 GN=NOP56 PE=3 SV=2	66.304	596	Q3SZ63
Q3SZ90	RL13A_BOVIN	RPL13A	60S ribosomal protein L13a OS=Bos taurus OX=9913 GN=RPL13A PE=2 SV=3	23.523	203	A0A3Q1MLJ9
E1BG23	E1BG23_BOVIN	TRIM47	Tripartite motif containing 47 OS=Bos taurus OX=9913 GN=TRIM47 PE=4 SV=3	70.492	649	A0A3Q1MC04
F1MSJ6	F1MSJ6_BOVIN	TBC1D8B	TBC1 domain family member 8B OS=Bos taurus OX=9913 GN=TBC1D8B PE=4 SV=3	128.625	1121	A0A3Q1MTE5;A0A3Q1MVQ7;F1N7K9
Q3T0D5	RL30_BOVIN	RPL30	60S ribosomal protein L30 OS=Bos taurus OX=9913 GN=RPL30 PE=3 SV=3	12.784	115	A0A3Q1N7Q5;A0A452DIP9;A0A3Q1MVB3;E1B8L7
E1BCZ9	E1BCZ9_BOVIN	ADNP	Activity dependent neuroprotector homeobox OS=Bos taurus OX=9913 GN=ADNP PE=4 SV=1	123.44	1102
A7MBD4	A7MBD4_BOVIN	FARSA	Phenylalanine--tRNA ligase OS=Bos taurus OX=9913 GN=FARSA PE=2 SV=1	57.494	508	A0A3Q1MAU9
Q3ZBW4	PCNA_BOVIN	PCNA	Proliferating cell nuclear antigen OS=Bos taurus OX=9913 GN=PCNA PE=2 SV=1	28.749	261
Q3T165	PHB_BOVIN	PHB	Prohibitin OS=Bos taurus OX=9913 GN=PHB PE=2 SV=1	29.804	272
Q3T199	RS23_BOVIN	RPS23	40S ribosomal protein S23 OS=Bos taurus OX=9913 GN=RPS23 PE=2 SV=1	15.808	143	E1BEQ3;E1B8G4
Q3T0T7	SAR1B_BOVIN	SAR1B	GTP-binding protein SAR1b OS=Bos taurus OX=9913 GN=SAR1B PE=2 SV=1	22.409	198
Q3T0U2	RL14_BOVIN	RPL14	60S ribosomal protein L14 OS=Bos taurus OX=9913 GN=RPL14 PE=2 SV=3	23.436	214
Q3T0W9	RL19_BOVIN	RPL19	60S ribosomal protein L19 OS=Bos taurus OX=9913 GN=RPL19 PE=1 SV=1	23.466	196
E1BBR9	E1BBR9_BOVIN	SPTY2D1	Protein SPT2 homolog OS=Bos taurus OX=9913 GN=SPTY2D1 PE=3 SV=2	75.314	681
A0A3Q1MMR9	A0A3Q1MMR9_BOVIN	PPP6R3	Protein phosphatase 6 regulatory subunit 3 OS=Bos taurus OX=9913 GN=PPP6R3 PE=3 SV=1	92.181	819	A0A3Q1NBQ6;A7Z051
A0A3Q1LQ01	A0A3Q1LQ01_BOVIN	RRAS2	RAS related 2 OS=Bos taurus OX=9913 GN=RRAS2 PE=4 SV=1	23.333	204	A5PKL2;A0A3Q1MPZ9
P31404	VATA_BOVIN	ATP6V1A	V-type proton ATPase catalytic subunit A OS=Bos taurus OX=9913 GN=ATP6V1A PE=1 SV=2	68.344	617	A0A452DJG1
F1MWE0	F1MWE0_BOVIN	PSMC3	Proteasome 26S subunit, ATPase 3 OS=Bos taurus OX=9913 GN=PSMC3 PE=1 SV=3	49.317	440
F1MVT7	F1MVT7_BOVIN	EPM2AIP1	EPM2A interacting protein 1 OS=Bos taurus OX=9913 GN=EPM2AIP1 PE=4 SV=2	69.867	608
Q0IIF7	UBP14_BOVIN	USP14	Ubiquitin carboxyl-terminal hydrolase 14 OS=Bos taurus OX=9913 GN=USP14 PE=2 SV=3	56.013	494	A0A3Q1M1Q2
F1MK30	F1MK30_BOVIN	RPL13	60S ribosomal protein L13 OS=Bos taurus OX=9913 GN=RPL13 PE=3 SV=2	33.688	293	Q56JZ1;A0A3Q1M4M0
F1MZK4	F1MZK4_BOVIN	BZW1	Basic leucine zipper and W2 domains 1 OS=Bos taurus OX=9913 GN=BZW1 PE=3 SV=3	48.043	419	A0A3S5ZP35
P68509	1433F_BOVIN	YWHAH	14-3-3 protein eta OS=Bos taurus OX=9913 GN=YWHAH PE=1 SV=2	28.212	246
A7E3T7	A7E3T7_BOVIN	MAT2A	S-adenosylmethionine synthase OS=Bos taurus OX=9913 GN=MAT2A PE=1 SV=1	43.691	395	A0A3Q1MZ37
A6QPX8	A6QPX8_BOVIN	RAB12	RAB12 protein OS=Bos taurus OX=9913 GN=RAB12 PE=2 SV=1	27.285	244
A6QLS9	A6QLS9_BOVIN	RAB10	RAB10 protein OS=Bos taurus OX=9913 GN=RAB10 PE=1 SV=1	22.541	200
Q5E964	PSD13_BOVIN	PSMD13	26S proteasome non-ATPase regulatory subunit 13 OS=Bos taurus OX=9913 GN=PSMD13 PE=2 SV=1	42.866	376
P22292	M2OM_BOVIN	SLC25A11	Mitochondrial 2-oxoglutarate/malate carrier protein OS=Bos taurus OX=9913 GN=SLC25A11 PE=1 SV=3	34.172	314
F6QQ60	F6QQ60_BOVIN	TPM4	Tropomyosin 4 OS=Bos taurus OX=9913 GN=TPM4 PE=1 SV=1	28.522	248	A0A3Q1MLV0
F6QFI8	F6QFI8_BOVIN	NOP53	Ribosome biogenesis protein NOP53 OS=Bos taurus OX=9913 GN=NOP53 PE=3 SV=1	60.427	534
F1MR14	F1MR14_BOVIN	LARP7	La ribonucleoprotein domain family member 7 OS=Bos taurus OX=9913 GN=LARP7 PE=3 SV=3	65.145	572	A0A3Q1LP50
A0A3Q1MT44	A0A3Q1MT44_BOVIN	DUT	Deoxyuridine 5'-triphosphate nucleotidohydrolase OS=Bos taurus OX=9913 GN=DUT PE=3 SV=1	24.543	228	Q2NKU1;A0A3Q1MNT6
A4IFC3	A4IFC3_BOVIN	PABPC4	Polyadenylate-binding protein OS=Bos taurus OX=9913 GN=PABPC4 PE=2 SV=1	70.838	645
Q76I81	RS12_BOVIN	RPS12	40S ribosomal protein S12 OS=Bos taurus OX=9913 GN=RPS12 PE=2 SV=1	14.515	132	A0A3Q1M0C0;A0A3Q1LSF9;A0A3Q1MSH8;A0A3Q1MK96;E1BCB7;A0A3Q1LNV2
E1BK63	E1BK63_BOVIN		Ribosomal protein L15 OS=Bos taurus OX=9913 PE=3 SV=1	24.127	204	A0A3Q1LST0;Q5EAD6;A0A3Q1LLG0
Q5E9J5	DHCR7_BOVIN	DHCR7	7-dehydrocholesterol reductase OS=Bos taurus OX=9913 GN=DHCR7 PE=2 SV=1	54.271	475
Q5E984	TCTP_BOVIN	TPT1	Translationally-controlled tumor protein OS=Bos taurus OX=9913 GN=TPT1 PE=2 SV=1	19.581	172	A0A452DID1
Q5E988	RS5_BOVIN	RPS5	40S ribosomal protein S5 OS=Bos taurus OX=9913 GN=RPS5 PE=2 SV=3	22.876	204	A0A3Q1MID4
A0A3Q1MLW1	A0A3Q1MLW1_BOVIN	EIF4G2	Eukaryotic translation initiation factor 4 gamma 2 OS=Bos taurus OX=9913 GN=EIF4G2 PE=3 SV=1	96.779	861	A0A3Q1MQ69;F2Z4C6;Q95L46
P61356	RL27_BOVIN	RPL27	60S ribosomal protein L27 OS=Bos taurus OX=9913 GN=RPL27 PE=2 SV=2	15.798	136
A0A3Q1LPN6	A0A3Q1LPN6_BOVIN	PSMC5	26S proteasome regulatory subunit 8 OS=Bos taurus OX=9913 GN=PSMC5 PE=3 SV=1	43.431	389	A0A3Q1M278;P62194;A0A3Q1LMS2;F1MFP1;A0A3Q1LSW3;A0A3Q1MIV9
Q862I1	RL24_BOVIN	RPL24	60S ribosomal protein L24 OS=Bos taurus OX=9913 GN=RPL24 PE=2 SV=2	17.779	157
A0A3Q1LLS4	A0A3Q1LLS4_BOVIN	RANBP2	E3 SUMO-protein ligase RanBP2 OS=Bos taurus OX=9913 GN=RANBP2 PE=4 SV=1	339.741	3061	F1MXS1;P48820
A0A3Q1LHD8	A0A3Q1LHD8_BOVIN	RPS6KA3	Ribosomal protein S6 kinase OS=Bos taurus OX=9913 GN=RPS6KA3 PE=3 SV=1	81.812	719	A0A3Q1LXB1;A0A3Q1MIU3;A0A3Q1LZ53;A5PJL4;A0A3Q1MJ29;A0A3Q1MCM5;G5E5T2;A0A3Q1LYH3;F1MNR5;A0A3Q1M4X3;A0A3Q1LNQ6;A0A3Q1M608;A0A3Q1LJN0;A0A3Q1NFZ3;A0A3Q1LXK8
A0A3Q1NC75	A0A3Q1NC75_BOVIN	CALU	Calumenin OS=Bos taurus OX=9913 GN=CALU PE=1 SV=1	37.077	315	F1N3H1;Q3T0K1
A0A140T898	A0A140T898_BOVIN	RAB13	Ras-related protein Rab-13 OS=Bos taurus OX=9913 GN=RAB13 PE=4 SV=1	22.942	203	Q58DS5
F1N3Q9	F1N3Q9_BOVIN	PNKP	Polynucleotide kinase 3'-phosphatase OS=Bos taurus OX=9913 GN=PNKP PE=4 SV=2	57.346	522
A0A3Q1LQ76	A0A3Q1LQ76_BOVIN	ACADVL	Very long-chain-specific acyl-CoA dehydrogenase, mitochondrial OS=Bos taurus OX=9913 GN=ACADVL PE=1 SV=1	68.321	634	P48818
A0JNE9	A0JNE9_BOVIN	CTPS1	CTP synthase OS=Bos taurus OX=9913 GN=CTPS1 PE=2 SV=1	66.753	591
A0A3Q1NMJ3	A0A3Q1NMJ3_BOVIN	NCBP2AS2	NCBP2 antisense 2 (head to head) OS=Bos taurus OX=9913 GN=NCBP2AS2 PE=4 SV=1	10.956	99
Q9BGI1	PRDX5_BOVIN	PRDX5	Peroxiredoxin-5, mitochondrial OS=Bos taurus OX=9913 GN=PRDX5 PE=2 SV=2	23.253	219
Q9MZ13	VDAC3_BOVIN	VDAC3	Voltage-dependent anion-selective channel protein 3 OS=Bos taurus OX=9913 GN=VDAC3 PE=2 SV=1	30.739	283	F6RQ58;A6H783;A0A3Q1LHM2;A0A3Q1M0L2
Q0VD16	Q0VD16_BOVIN	MAP2K1	MAP2K1 protein OS=Bos taurus OX=9913 GN=MAP2K1 PE=2 SV=2	43.439	393	Q17QH2;A0A3S5ZPX3
A0A3Q1MAF5	A0A3Q1MAF5_BOVIN	NKRF	NFKB repressing factor OS=Bos taurus OX=9913 GN=NKRF PE=3 SV=1	88.221	784	G3MYW2
F1MEX9	F1MEX9_BOVIN	ACSL3	Acyl-CoA synthetase long chain family member 3 OS=Bos taurus OX=9913 GN=ACSL3 PE=4 SV=3	80.282	720
Q17QP9	Q17QP9_BOVIN	PSMD14	26S proteasome regulatory subunit RPN11 OS=Bos taurus OX=9913 GN=PSMD14 PE=1 SV=1	34.577	310
A5PK63	RS17_BOVIN	RPS17	40S ribosomal protein S17 OS=Bos taurus OX=9913 GN=RPS17 PE=2 SV=1	15.582	135	A0A140T832
A0A3Q1NGX5	A0A3Q1NGX5_BOVIN	ILF2	Interleukin enhancer binding factor 2 OS=Bos taurus OX=9913 GN=ILF2 PE=4 SV=1	38.91	352	F2Z4E7
G8JL06	G8JL06_BOVIN	H2BC11	Histone H2B OS=Bos taurus OX=9913 GN=H2BC11 PE=3 SV=2	13.874	126	A0A3Q1MEU7;A0A3Q1MBN5;E1B8G9
F1MZZ9	F1MZZ9_BOVIN	CCDC50	Coiled-coil domain containing 50 OS=Bos taurus OX=9913 GN=CCDC50 PE=4 SV=1	35.57	306	A0A3Q1MBX8
A7YWF1	A7YWF1_BOVIN	ACSS2	Propionate--CoA ligase OS=Bos taurus OX=9913 GN=ACSS2 PE=1 SV=1	78.734	701	A0A3Q1MB37
A0A3Q1M930	A0A3Q1M930_BOVIN	HYOU1	Hypoxia up-regulated 1 OS=Bos taurus OX=9913 GN=HYOU1 PE=1 SV=1	108.734	974	E1B748;A0A3Q1MBP1;A0A3Q1MJM1
A0A3Q1MCH6	A0A3Q1MCH6_BOVIN	ACP1	Low molecular weight cytosolic acid phosphatase OS=Bos taurus OX=9913 GN=ACP1 PE=3 SV=1	17.026	147	A5PK96;P11064;A0A3Q1N8V6
A0A3Q1MCJ7	A0A3Q1MCJ7_BOVIN	RPS14	Ribosomal protein S14 OS=Bos taurus OX=9913 GN=RPS14 PE=1 SV=1	16.273	151	Q3T076;A0A3Q1MWP9;A0A3Q1LNR2;F1MR01
A2VDP1	BRE1A_BOVIN	RNF20	E3 ubiquitin-protein ligase BRE1A OS=Bos taurus OX=9913 GN=RNF20 PE=2 SV=1	113.658	975
A0A3Q1NE17	A0A3Q1NE17_BOVIN	DLGAP4	DLG associated protein 4 OS=Bos taurus OX=9913 GN=DLGAP4 PE=3 SV=1	105.516	972	F1N5I2;A0A3Q1LJ23;A0A3Q1M0J2;A0A3Q1NK65
E1BP91	E1BP91_BOVIN	NPEPPS	Aminopeptidase OS=Bos taurus OX=9913 GN=NPEPPS PE=1 SV=2	103.6	921
Q32LE9	CSRP2_BOVIN	CSRP2	Cysteine and glycine-rich protein 2 OS=Bos taurus OX=9913 GN=CSRP2 PE=2 SV=3	20.954	193	A0A452DIL5
E1BLZ8	E1BLZ8_BOVIN	EIF3F	Eukaryotic translation initiation factor 3 subunit F OS=Bos taurus OX=9913 GN=EIF3F PE=1 SV=3	40.895	390
F1MLM2	F1MLM2_BOVIN	HLTF	Helicase like transcription factor OS=Bos taurus OX=9913 GN=HLTF PE=4 SV=3	113.583	1009
F1MM36	F1MM36_BOVIN	NCOA5	Nuclear receptor coactivator 5 OS=Bos taurus OX=9913 GN=NCOA5 PE=4 SV=3	65.562	579	A0A3Q1M4U2;A0A3Q1M1S1
A0A3Q1LTB0	A0A3Q1LTB0_BOVIN	MDH2	Malate dehydrogenase OS=Bos taurus OX=9913 GN=MDH2 PE=1 SV=1	33.005	312	Q32LG3
Q27971	CAN2_BOVIN	CAPN2	Calpain-2 catalytic subunit OS=Bos taurus OX=9913 GN=CAPN2 PE=2 SV=2	79.935	700	A0A3Q1LRZ7
P11024	NNTM_BOVIN	NNT	NAD(P) transhydrogenase, mitochondrial OS=Bos taurus OX=9913 GN=NNT PE=1 SV=3	113.854	1086
G3N3X2	G3N3X2_BOVIN	SRBD1	S1 RNA binding domain 1 OS=Bos taurus OX=9913 GN=SRBD1 PE=4 SV=2	106.001	938	E1BIF3
O77784	IDH3B_BOVIN	IDH3B	Isocitrate dehydrogenase [NAD] subunit beta, mitochondrial OS=Bos taurus OX=9913 GN=IDH3B PE=2 SV=2	42.497	385
O97680	THIO_BOVIN	TXN	Thioredoxin OS=Bos taurus OX=9913 GN=TXN PE=3 SV=3	11.813	105
P12234	MPCP_BOVIN	SLC25A3	Phosphate carrier protein, mitochondrial OS=Bos taurus OX=9913 GN=SLC25A3 PE=1 SV=1	40.14	362	A6QQ54
E1BHT5	E1BHT5_BOVIN	UBR4	Ubiquitin protein ligase E3 component n-recognin 4 OS=Bos taurus OX=9913 GN=UBR4 PE=3 SV=2	571.959	5181
A0A3Q1LMM6	A0A3Q1LMM6_BOVIN	PARVA	Parvin alpha OS=Bos taurus OX=9913 GN=PARVA PE=3 SV=1	50.933	455	F6QTA8;A0A3Q1LWL5;F1MC75;A6QLQ6;A0A3Q1M7B6
A0A3Q1LLD4	A0A3Q1LLD4_BOVIN	PTBP3	Polypyrimidine tract binding protein 3 OS=Bos taurus OX=9913 GN=PTBP3 PE=4 SV=1	59.943	556	F1MPG6;A0A3Q1M6R8
A0A3Q1MEJ9	A0A3Q1MEJ9_BOVIN	MBNL1	Muscleblind like splicing regulator 1 OS=Bos taurus OX=9913 GN=MBNL1 PE=4 SV=1	47.146	436	A0A3Q1MI77;A0A3Q1LJR6;A0A3Q1M0M6;A0A3Q1M5C5;A0A3Q1N543;A0A3Q1M6J3;A0A3Q1MWU2;A5PJM0;A0A3Q1N0S3;A0A3Q1M1R1;A5PKK4;A0A3Q1NHF7;A0A3Q1M797;A0A3Q1M4K5;A0A3Q1MRK1;A0A3Q1LXA7;E1B8I9;A0A3Q1LP57
A0A3Q1MIA4	A0A3Q1MIA4_BOVIN	PSMD2	26S proteasome non-ATPase regulatory subunit 2 OS=Bos taurus OX=9913 GN=PSMD2 PE=1 SV=1	99.646	898	P56701
F1N533	F1N533_BOVIN	DDX18	RNA helicase OS=Bos taurus OX=9913 GN=DDX18 PE=3 SV=3	75.103	670	F1MSX0
P61223	RAP1B_BOVIN	RAP1B	Ras-related protein Rap-1b OS=Bos taurus OX=9913 GN=RAP1B PE=2 SV=1	20.825	184	A0A3Q1LTK0;A0A3Q1NCE9
E1BEM3	E1BEM3_BOVIN	CDV3	CDV3 homolog OS=Bos taurus OX=9913 GN=CDV3 PE=1 SV=3	27.532	258	G3X7J3
Q1LZA3	ASNS_BOVIN	ASNS	Asparagine synthetase [glutamine-hydrolyzing] OS=Bos taurus OX=9913 GN=ASNS PE=2 SV=3	64.22	561
Q17QG2	NUDC_BOVIN	NUDC	Nuclear migration protein nudC OS=Bos taurus OX=9913 GN=NUDC PE=2 SV=1	38.243	332
Q3T0D7	SAR1A_BOVIN	SAR1A	GTP-binding protein SAR1a OS=Bos taurus OX=9913 GN=SAR1A PE=2 SV=1	22.409	198
Q3ZBG0	PSA7_BOVIN	PSMA7	Proteasome subunit alpha type-7 OS=Bos taurus OX=9913 GN=PSMA7 PE=1 SV=1	27.869	248	E1BD83
Q3T105	GALE_BOVIN	GALE	UDP-glucose 4-epimerase OS=Bos taurus OX=9913 GN=GALE PE=2 SV=2	38.254	348	A0A452DIP2
Q2HJD0	FAF2_BOVIN	FAF2	FAS-associated factor 2 OS=Bos taurus OX=9913 GN=FAF2 PE=2 SV=1	52.664	445	A0A3Q1MJK0
Q0VCK0	PUR9_BOVIN	ATIC	Bifunctional purine biosynthesis protein ATIC OS=Bos taurus OX=9913 GN=ATIC PE=2 SV=1	64.483	592	A0A3Q1LXU9
A0A3Q1LMV5	A0A3Q1LMV5_BOVIN	GSTP1	GST class-pi OS=Bos taurus OX=9913 GN=GSTP1 PE=3 SV=1	26.746	240	P28801;A0A452DHY4
Q0VBZ5	JUNB_BOVIN	JUNB	Transcription factor jun-B OS=Bos taurus OX=9913 GN=JUNB PE=2 SV=1	35.929	347
Q5E995	RS6_BOVIN	RPS6	40S ribosomal protein S6 OS=Bos taurus OX=9913 GN=RPS6 PE=2 SV=1	28.667	249	A0A3Q1NAF9;A0A3Q1N412;F1MKZ5;E1B8K9
Q5E9F9	PRS7_BOVIN	PSMC2	26S proteasome regulatory subunit 7 OS=Bos taurus OX=9913 GN=PSMC2 PE=2 SV=3	48.634	433
F1MDN4	F1MDN4_BOVIN	RPLP0	60S acidic ribosomal protein P0 OS=Bos taurus OX=9913 GN=RPLP0 PE=3 SV=2	34.401	318	Q95140
Q2M2T1	H2B1K_BOVIN	H2BC12	Histone H2B type 1-K OS=Bos taurus OX=9913 GN=H2BC12 PE=1 SV=3	13.875	126	Q32S29;F2Z4E8;F2Z4F9;Q2KII5;A0A452DJK3;P62808;A0A3Q1M4L6;G3MWH4;E1B7N8;G3N011;G3N080;E1BDE9;G3MYB1;G3N0F3;G3MZR4;E1BL49;G3MXT2;E1BL10;G3N0M9;A0A3Q1M071;F1MJU1;G3N3L9;G3N1R5;F1MUU9;E1B975;E1B896;G3N0L9;F1N5F3;G5E6E8;E1BAA6;G3MXG7;G3MXG1;E1BPK0
P62833	RAP1A_BOVIN	RAP1A	Ras-related protein Rap-1A OS=Bos taurus OX=9913 GN=RAP1A PE=1 SV=1	20.987	184
P62935	PPIA_BOVIN	PPIA	Peptidyl-prolyl cis-trans isomerase A OS=Bos taurus OX=9913 GN=PPIA PE=1 SV=2	17.869	164	G3X8B1;A0A3Q1MEG6;A0A3Q1LSB7;A0A3Q1M9Y7;A0A3Q1M6L4;G3MZS9;A4FV72
P62992	RS27A_BOVIN	RPS27A	Ubiquitin-40S ribosomal protein S27a OS=Bos taurus OX=9913 GN=RPS27A PE=1 SV=2	17.965	156	A0A3Q1M4K3;P63048;P0CG53;P0CH28;A0A3Q1MYD8;A0A3Q1LU30
F1N0E6	F1N0E6_BOVIN	VWA5A	von Willebrand factor A domain containing 5A OS=Bos taurus OX=9913 GN=VWA5A PE=4 SV=3	86.426	785
F2Z4J7	F2Z4J7_BOVIN	CBX5	Chromobox 5 OS=Bos taurus OX=9913 GN=CBX5 PE=4 SV=1	22.225	191
A0A3Q1N177	A0A3Q1N177_BOVIN	XRCC1	X-ray repair cross complementing 1 OS=Bos taurus OX=9913 GN=XRCC1 PE=4 SV=1	68.844	632	F1N2F9
E1B7R4	E1B7R4_BOVIN	EIF3A	Eukaryotic translation initiation factor 3 subunit A OS=Bos taurus OX=9913 GN=EIF3A PE=3 SV=3	166.049	1376
A7Z055	A7Z055_BOVIN	PLAA	PLAA protein OS=Bos taurus OX=9913 GN=PLAA PE=2 SV=1	87.121	796
F1MYV9	F1MYV9_BOVIN	OXSR1	Non-specific serine/threonine protein kinase OS=Bos taurus OX=9913 GN=OXSR1 PE=1 SV=1	57.927	527	F6PVT1;A0A3Q1N7V3
Q5E959	STRAP_BOVIN	STRAP	Serine-threonine kinase receptor-associated protein OS=Bos taurus OX=9913 GN=STRAP PE=2 SV=1	38.485	350
F1MMY9	F1MMY9_BOVIN	PIAS2	Protein inhibitor of activated STAT 2 OS=Bos taurus OX=9913 GN=PIAS2 PE=3 SV=3	61.754	559	A0A3Q1M3X8;A0A3Q1MBF1;A0A3Q1LW44;A0A3Q1LPE8;A0A3Q1LMC0;A6QQU9
A0A3Q1MKQ7	A0A3Q1MKQ7_BOVIN	RPSA	40S ribosomal protein SA OS=Bos taurus OX=9913 GN=RPSA PE=1 SV=1	32.48	292	P26452;A0A3Q1MFG3
Q5E954	DNJA1_BOVIN	DNAJA1	DnaJ homolog subfamily A member 1 OS=Bos taurus OX=9913 GN=DNAJA1 PE=2 SV=2	44.882	397	A0A3Q1LUN8
F1N3S4	F1N3S4_BOVIN	CUL4A	Cullin 4A OS=Bos taurus OX=9913 GN=CUL4A PE=3 SV=3	87.948	761	A0A3Q1MNL1
A0A3Q1LNG7	A0A3Q1LNG7_BOVIN	LMNB1	Lamin B1 OS=Bos taurus OX=9913 GN=LMNB1 PE=1 SV=1	66.339	586	A7YY47;E1B8N6
G5E630	G5E630_BOVIN	USP9X	Ubiquitinyl hydrolase 1 OS=Bos taurus OX=9913 GN=USP9X PE=3 SV=1	290.299	2554
A0A3Q1MI08	A0A3Q1MI08_BOVIN	PDHA1	Pyruvate dehydrogenase E1 component subunit alpha OS=Bos taurus OX=9913 GN=PDHA1 PE=4 SV=1	42.974	386	A0A452DJH4;A7MB35;Q2T9Y3
F1MIU2	F1MIU2_BOVIN	BAG3	BAG cochaperone 3 OS=Bos taurus OX=9913 GN=BAG3 PE=1 SV=1	62.124	585
Q2HJG5	VPS35_BOVIN	VPS35	Vacuolar protein sorting-associated protein 35 OS=Bos taurus OX=9913 GN=VPS35 PE=2 SV=1	91.751	796
Q2HJ58	PRPS1_BOVIN	PRPS1	Ribose-phosphate pyrophosphokinase 1 OS=Bos taurus OX=9913 GN=PRPS1 PE=2 SV=3	34.834	318	F1MBV2;G3MY14;A0A3Q1MHS1;A0A3Q1MUC0;F6RJ91
Q32L48	H2B1N_BOVIN	H2BC15	Histone H2B type 1-N OS=Bos taurus OX=9913 GN=H2BC15 PE=1 SV=3	13.923	126
F1ME65	F1ME65_BOVIN	CKAP4	Cytoskeleton associated protein 4 OS=Bos taurus OX=9913 GN=CKAP4 PE=1 SV=1	64.53	589
A1A4K8	U2AF1_BOVIN	U2AF1	Splicing factor U2AF 35 kDa subunit OS=Bos taurus OX=9913 GN=U2AF1 PE=2 SV=1	27.701	237	A0A3Q1M895;Q3T127;A0A3Q1MQV6
A0A3Q1MLP3	A0A3Q1MLP3_BOVIN	IDH3A	Isocitrate dehydrogenase [NAD] subunit, mitochondrial OS=Bos taurus OX=9913 GN=IDH3A PE=3 SV=1	37.227	341	Q148J8;P41563
E1BDM8	E1BDM8_BOVIN	DDX6	RNA helicase OS=Bos taurus OX=9913 GN=DDX6 PE=1 SV=1	54.377	483	A0A3Q1LHB1
Q3T087	RL11_BOVIN	RPL11	60S ribosomal protein L11 OS=Bos taurus OX=9913 GN=RPL11 PE=2 SV=3	20.252	178	A0A3Q1N8F8;A0A452DIZ2
Q3ZBT6	TRA2B_BOVIN	TRA2B	Transformer-2 protein homolog beta OS=Bos taurus OX=9913 GN=TRA2B PE=2 SV=1	33.666	288
Q3T160	NPM_BOVIN	NPM1	Nucleophosmin OS=Bos taurus OX=9913 GN=NPM1 PE=2 SV=1	32.703	294	F1MTV9;E1BCL3;A0A3Q1LR94;A0A3Q1LXL7
A0A3Q1MSP0	A0A3Q1MSP0_BOVIN	EPRS1	Glutamyl-tRNA synthetase OS=Bos taurus OX=9913 GN=EPRS1 PE=1 SV=1	162.403	1440	G3X6L9;A0A3Q1MKR2
A0A3Q1LM35	A0A3Q1LM35_BOVIN	GLS	Glutaminase OS=Bos taurus OX=9913 GN=GLS PE=3 SV=1	64.939	589	F1MM79
A0A3Q1LHD2	A0A3Q1LHD2_BOVIN	PBRM1	Polybromo 1 OS=Bos taurus OX=9913 GN=PBRM1 PE=4 SV=1	194.383	1703	A0A3Q1M063;E1BNH8
P48734	CDK1_BOVIN	CDK1	Cyclin-dependent kinase 1 OS=Bos taurus OX=9913 GN=CDK1 PE=2 SV=2	34.025	297	A0A3Q1MU67;A5PJJ9
P61157	ARP3_BOVIN	ACTR3	Actin-related protein 3 OS=Bos taurus OX=9913 GN=ACTR3 PE=1 SV=3	47.371	418	F1N049;A0A3Q1MXB7;A0A3Q1M6N4;A0A3Q1N7M0;A0A3Q1LPZ0;F1N6J8;A0A3Q1LNX1
F1N6Y7	F1N6Y7_BOVIN	EIF5B	Eukaryotic translation initiation factor 5B OS=Bos taurus OX=9913 GN=EIF5B PE=1 SV=3	138.334	1219	A0A3Q1MEN0;A0A3Q1MS04
Q9XSI3	RL10_BOVIN	RPL10	60S ribosomal protein L10 OS=Bos taurus OX=9913 GN=RPL10 PE=2 SV=4	24.603	214	A0A452DIW1;Q2TBW8;A0A3Q1MLQ2
Q3T0S6	RL8_BOVIN	RPL8	60S ribosomal protein L8 OS=Bos taurus OX=9913 GN=RPL8 PE=2 SV=3	28.025	257	E1BHY4
G3X6R3	G3X6R3_BOVIN	STAG2	Stromal antigen 2 OS=Bos taurus OX=9913 GN=STAG2 PE=3 SV=2	145.735	1268	A0A3Q1MJV3;F1MC39
G8JKX8	G8JKX8_BOVIN	COPB2	Coatomer subunit beta' OS=Bos taurus OX=9913 GN=COPB2 PE=1 SV=2	101.383	898	P35605
Q58DS9	RAB5C_BOVIN	RAB5C	Ras-related protein Rab-5C OS=Bos taurus OX=9913 GN=RAB5C PE=2 SV=1	23.467	216	A0A3Q1N8E3;F1MNI4;Q0IIG7
A0A3Q1LM20	A0A3Q1LM20_BOVIN	LOC112445649	Histone H4 OS=Bos taurus OX=9913 GN=LOC112445649 PE=3 SV=1	15.006	136	G3N081;G3X807;E1BBP7;A0A3Q1MEZ8;P62803;A0A3Q1MJQ1;A0A3Q1MH02;G3N2B8;E1B7N2;E1B9M9;A0A3Q1MEY7;A0A452DJ40;A0A3Q1MFY5;A0A452DJJ1;A0A452DJ35;A0A3Q1NHG3;A0A3Q1LMV7;A0A452DJB2;A0A3Q1N666;E1BLC2;A0A3Q1M8Q4;G3MYX0
P68102	IF2A_BOVIN	EIF2S1	Eukaryotic translation initiation factor 2 subunit 1 OS=Bos taurus OX=9913 GN=EIF2S1 PE=2 SV=2	36.108	315
Q76I82	RS15A_BOVIN	RPS15A	40S ribosomal protein S15a OS=Bos taurus OX=9913 GN=RPS15A PE=2 SV=1	14.839	130	G3N3S3;E1BLY1;G3N206;A0A3Q1N943;A0A3Q1MX59
A7MBI6	A7MBI6_BOVIN	GLOD4	Glyoxalase domain-containing protein 4 OS=Bos taurus OX=9913 GN=GLOD4 PE=1 SV=1	33.253	298
P60661	MYL6_BOVIN	MYL6	Myosin light polypeptide 6 OS=Bos taurus OX=9913 GN=MYL6 PE=2 SV=2	16.93	151	A0A452DID9;A0A3Q1MDB1
D3K0R6	AT2B4_BOVIN	ATP2B4	Plasma membrane calcium-transporting ATPase 4 OS=Bos taurus OX=9913 GN=ATP2B4 PE=1 SV=2	133.792	1207	A0A3Q1M696;F1MQ01;A0A3Q1MU03;A0A3Q1MDH1;F1N7J2;A0A3Q1ND98;A0A3Q1MIH7;A0A3Q1LKB5;A0A3Q1MR17;F1MS16;A0A3Q1LUI4;F1MN60
A5PJZ1	SCMC1_BOVIN	SLC25A24	Calcium-binding mitochondrial carrier protein SCaMC-1 OS=Bos taurus OX=9913 GN=SLC25A24 PE=2 SV=1	53.285	477
A2VDX0	A2VDX0_BOVIN	TWF2	TWF2 protein OS=Bos taurus OX=9913 GN=TWF2 PE=2 SV=1	39.564	349	A0A3Q1LTQ6
Q2KI84	HARS1_BOVIN	HARS1	Histidine--tRNA ligase, cytoplasmic OS=Bos taurus OX=9913 GN=HARS1 PE=2 SV=1	57.285	509	F1N0T6;A5D7V9
F1MFZ7	F1MFZ7_BOVIN	HDAC2	Histone deacetylase 2 OS=Bos taurus OX=9913 GN=HDAC2 PE=3 SV=3	54.335	478	Q0VC01
Q2TBH2	Q2TBH2_BOVIN	RRAS	RAS related OS=Bos taurus OX=9913 GN=RRAS PE=1 SV=1	23.611	218
A0A3Q1NN67	A0A3Q1NN67_BOVIN	CWF19L2	CWF19 like cell cycle control factor 2 OS=Bos taurus OX=9913 GN=CWF19L2 PE=3 SV=1	93.815	811	F1MR62
A0A3Q1MDT7	A0A3Q1MDT7_BOVIN		Histone H4 OS=Bos taurus OX=9913 PE=3 SV=1	14.987	136	A0A3Q1M1Z1
A0JND2	K2C80_BOVIN	KRT80	Keratin, type II cytoskeletal 80 OS=Bos taurus OX=9913 GN=KRT80 PE=2 SV=1	47.438	422	A0A3Q1LT70;A0A3Q1M8R2
Q3ZBG1	Q3ZBG1_BOVIN	RAB14	Ras-related protein Rab-14 OS=Bos taurus OX=9913 GN=RAB14 PE=1 SV=2	23.897	215
A0A452DJM0	A0A452DJM0_BOVIN	RPL23A	60S ribosomal protein L23a OS=Bos taurus OX=9913 GN=RPL23A PE=3 SV=1	16.898	149	Q24JY1;E1BII3;A0A452DJ23;E1B983;E1BED6
Q3T057	RL23_BOVIN	RPL23	60S ribosomal protein L23 OS=Bos taurus OX=9913 GN=RPL23 PE=2 SV=2	14.865	140
A0A3Q1LPQ0	A0A3Q1LPQ0_BOVIN	P4HB	Protein disulfide-isomerase OS=Bos taurus OX=9913 GN=P4HB PE=1 SV=1	54.399	488	P05307;F6Q9Q9
Q5E947	PRDX1_BOVIN	PRDX1	Peroxiredoxin-1 OS=Bos taurus OX=9913 GN=PRDX1 PE=2 SV=1	22.21	199	A0A3Q1MIR5
F6RSR1	F6RSR1_BOVIN	HNRNPA0	Heteroous nuclear ribonucleoprotein A0 OS=Bos taurus OX=9913 GN=HNRNPA0 PE=4 SV=2	32.117	314
Q3SZM1	MK67I_BOVIN	NIFK	MKI67 FHA domain-interacting nucleolar phosphoprotein OS=Bos taurus OX=9913 GN=NIFK PE=2 SV=1	34.155	296
A0A3Q1M5Q7	A0A3Q1M5Q7_BOVIN	NASP	Nuclear autoantigenic sperm protein OS=Bos taurus OX=9913 GN=NASP PE=3 SV=1	81.935	757	Q2T9P4;A0A3Q1M1D3;F6QS28
A0A3Q1MA86	A0A3Q1MA86_BOVIN	QKI	Protein quaking OS=Bos taurus OX=9913 GN=QKI PE=4 SV=1	35.131	319	Q5W9D7
Q3T003	RL18A_BOVIN	RPL18A	60S ribosomal protein L18a OS=Bos taurus OX=9913 GN=RPL18A PE=2 SV=1	20.762	176	F1MHJ6;A0A3Q1LSY6
E1B864	E1B864_BOVIN	ITGB4	Integrin beta OS=Bos taurus OX=9913 GN=ITGB4 PE=1 SV=3	194.858	1751	A0A3Q1M9I5;A0A3Q1MRM3
F6QH94	F6QH94_BOVIN	PDIA6	Protein disulfide-isomerase A6 OS=Bos taurus OX=9913 GN=PDIA6 PE=1 SV=1	48.141	440	A0A3Q1MRD2
F1MMK8	F1MMK8_BOVIN	KARS1	Lysine--tRNA ligase OS=Bos taurus OX=9913 GN=KARS1 PE=1 SV=2	87.754	777
Q3MHK9	Q3MHK9_BOVIN	FSCN1	Fascin OS=Bos taurus OX=9913 GN=FSCN1 PE=1 SV=1	54.785	493
A6QLZ0	A6QLZ0_BOVIN	LGALS3	Galectin OS=Bos taurus OX=9913 GN=LGALS3 PE=1 SV=1	27.646	265
Q2KJ77	Q2KJ77_BOVIN	HSPBP1	HSPA (Heat shock 70kDa) binding protein, cytoplasmic cochaperone 1 OS=Bos taurus OX=9913 GN=HSPBP1 PE=2 SV=1	39.22	357
F1MM59	F1MM59_BOVIN	FBL	Fibrillarin OS=Bos taurus OX=9913 GN=FBL PE=3 SV=2	33.962	322
A0A3Q1M1K1	A0A3Q1M1K1_BOVIN	NARS1	Asparagine--tRNA ligase OS=Bos taurus OX=9913 GN=NARS1 PE=3 SV=1	63.879	557	F1MKH6;Q2KJG3
A0A3Q1MHG7	A0A3Q1MHG7_BOVIN	ANXA4	Annexin OS=Bos taurus OX=9913 GN=ANXA4 PE=1 SV=1	35.905	319	P13214
E1BIG6	E1BIG6_BOVIN	TFRC	Transferrin receptor protein 1 OS=Bos taurus OX=9913 GN=TFRC PE=3 SV=3	85.441	769
Q3T0Y1	Q3T0Y1_BOVIN	OTUB1	Ubiquitin thioesterase OS=Bos taurus OX=9913 GN=OTUB1 PE=1 SV=1	31.308	271
A0A3Q1NLI5	A0A3Q1NLI5_BOVIN	HNRNPDL	Heteroous nuclear ribonucleoprotein D like OS=Bos taurus OX=9913 GN=HNRNPDL PE=1 SV=1	44.004	400	F1N2T0
A0A3Q1MA60	A0A3Q1MA60_BOVIN	EIF3CL	Eukaryotic translation initiation factor 3 subunit C OS=Bos taurus OX=9913 GN=EIF3CL PE=1 SV=1	105.415	912	Q3SYW6
A1L5B7	A1L5B7_BOVIN	SERBP1	SERPINE1 mRNA binding protein 1 OS=Bos taurus OX=9913 GN=SERBP1 PE=1 SV=1	42.33	386	Q2KJD1
Q3SYR7	RL9_BOVIN	RPL9	60S ribosomal protein L9 OS=Bos taurus OX=9913 GN=RPL9 PE=2 SV=1	21.876	192	A0A3Q1ME53;G3N0T8;G3MYL1;G3MXR3;G3N2H8;F6PWD5
A6QNM9	A6QNM9_BOVIN	SLC25A12	SLC25A12 protein OS=Bos taurus OX=9913 GN=SLC25A12 PE=2 SV=1	74.53	675	A0A3Q1MLV2;A0A3Q1M9V5;A0A3Q1MUQ5;A0A3Q1M6G7;F1MX88;A0A3Q1MJF5;A0A3Q1LHX4
A0A3Q1M5R8	A0A3Q1M5R8_BOVIN		RRM domain-containing protein OS=Bos taurus OX=9913 PE=4 SV=1	24.353	205	Q3ZBU5;A0A3Q1MRK2
A5PJZ5	NUP93_BOVIN	NUP93	Nuclear pore complex protein Nup93 OS=Bos taurus OX=9913 GN=NUP93 PE=2 SV=1	93.458	819	A0A3Q1NL81
Q2LGB8	Q2LGB8_BOVIN	CASP8	Caspase 8 OS=Bos taurus OX=9913 GN=CASP8 PE=2 SV=1	56.75	485
A4FUD0	A4FUD0_BOVIN	MTHFD1	C-1-tetrahydrofolate synthase, cytoplasmic OS=Bos taurus OX=9913 GN=MTHFD1 PE=1 SV=1	101.177	935	A0A3Q1M478
A3KN51	A3KN51_BOVIN	TSG101	TSG101 protein OS=Bos taurus OX=9913 GN=TSG101 PE=2 SV=1	44.055	391
A5PK88	A5PK88_BOVIN	PITHD1	MGC159500 protein OS=Bos taurus OX=9913 GN=PITHD1 PE=2 SV=1	24.117	211
A4FUC9	RHPN2_BOVIN	RHPN2	Rhophilin-2 OS=Bos taurus OX=9913 GN=RHPN2 PE=2 SV=1	77.105	686	A0A3Q1LUZ7;A0A3Q1LPH9
F1MJQ1	F1MJQ1_BOVIN	RAB7A	Ras-related protein Rab-7a OS=Bos taurus OX=9913 GN=RAB7A PE=1 SV=1	23.516	207	A0A3Q1M3K7;Q3T0F5;A0A3Q1M3F1;A0A3Q1LUM6
A0JN78	A0JN78_BOVIN	HEATR3	HEAT repeat containing 3 OS=Bos taurus OX=9913 GN=HEATR3 PE=2 SV=1	74.68	679
Q29RQ2	Q29RQ2_BOVIN	KHDRBS1	KH RNA binding domain containing, signal transduction associated 1 OS=Bos taurus OX=9913 GN=KHDRBS1 PE=2 SV=1	48.207	443
Q2KIS4	Q2KIS4_BOVIN	DHRS1	Dehydrogenase/reductase (SDR family) member 1 OS=Bos taurus OX=9913 GN=DHRS1 PE=2 SV=1	34.02	312	A0A3Q1LQK5
G5E532	G5E532_BOVIN	U2AF2	U2 snRNP auxiliary factor large subunit OS=Bos taurus OX=9913 GN=U2AF2 PE=3 SV=1	51.503	456	Q24JZ8
O46375	TTHY_BOVIN	TTR	Transthyretin OS=Bos taurus OX=9913 GN=TTR PE=1 SV=1	15.727	147	A0A3Q1MRM2
E1B9L5	E1B9L5_BOVIN	FXR2	FMR1 autosomal homolog 2 OS=Bos taurus OX=9913 GN=FXR2 PE=3 SV=3	71.366	643	A0A3Q1MDB8
G5E5C8	G5E5C8_BOVIN	TALDO1	Transaldolase OS=Bos taurus OX=9913 GN=TALDO1 PE=1 SV=1	37.681	337	Q2TBL6
A5PJY9	A5PJY9_BOVIN	CPNE3	CPNE3 protein OS=Bos taurus OX=9913 GN=CPNE3 PE=1 SV=1	59.617	533	A0A3Q1MGA0;A0A3Q1MYU0;F1MRS5;A0A3Q1M552;A0A3Q1LMG7;F1MS45;F1MZS0;Q2KHY1;E1BID8;A5D784;A0A3Q1M6K0
E1BFV0	E1BFV0_BOVIN	KPNB1	Karyopherin subunit beta 1 OS=Bos taurus OX=9913 GN=KPNB1 PE=1 SV=2	97.227	876
A6QLG5	RS9_BOVIN	RPS9	40S ribosomal protein S9 OS=Bos taurus OX=9913 GN=RPS9 PE=2 SV=1	22.591	194	A0A3Q1MJ34
F1MWU9	F1MWU9_BOVIN	HSPA6	Heat shock protein family A (Hsp70) member 6 OS=Bos taurus OX=9913 GN=HSPA6 PE=1 SV=3	70.571	639
Q58DQ3	RL6_BOVIN	RPL6	60S ribosomal protein L6 OS=Bos taurus OX=9913 GN=RPL6 PE=2 SV=3	32.69	287	G3N2R1
A0A3Q1MDR4	A0A3Q1MDR4_BOVIN	HPRT1	Hypoxanthine phosphoribosyltransferase OS=Bos taurus OX=9913 GN=HPRT1 PE=1 SV=1	24.526	218	Q3SZ18;G3N0T0;A0A3Q1LWF4;A0A3Q1MDW7
Q5E9I6	ARF3_BOVIN	ARF3	ADP-ribosylation factor 3 OS=Bos taurus OX=9913 GN=ARF3 PE=2 SV=3	20.601	181	P84080;P84081;A0A3Q1MW62;A4IFP7
F1N0I9	F1N0I9_BOVIN	SART3	Spliceosome associated factor 3, U4/U6 recycling protein OS=Bos taurus OX=9913 GN=SART3 PE=4 SV=3	108.796	957
A0A3Q1LL63	A0A3Q1LL63_BOVIN	AASDHPPT	4'-phosphopantetheinyl transferase OS=Bos taurus OX=9913 GN=AASDHPPT PE=3 SV=1	35.687	309	G3MZI2;F1MS62
A0A3Q1M119	A0A3Q1M119_BOVIN	YWHAE	14-3-3 protein epsilon OS=Bos taurus OX=9913 GN=YWHAE PE=1 SV=1	27.419	240	P62261;A0A3Q1MP67
Q3SWY2	ILK_BOVIN	ILK	Integrin-linked protein kinase OS=Bos taurus OX=9913 GN=ILK PE=2 SV=1	51.447	452
A0A3Q1MAG5	A0A3Q1MAG5_BOVIN	PSME1	Proteasome activator complex subunit 1 OS=Bos taurus OX=9913 GN=PSME1 PE=3 SV=1	27.543	239	A0A3Q1MK57;Q2KJE7;Q4U5R3;A0A3Q1M2Y4
A0A3Q1M318	A0A3Q1M318_BOVIN	ANXA6	Annexin OS=Bos taurus OX=9913 GN=ANXA6 PE=1 SV=1	75.668	674	P79134;A0A3Q1N703
A0A3Q1NE22	A0A3Q1NE22_BOVIN	TRIM25	Tripartite motif containing 25 OS=Bos taurus OX=9913 GN=TRIM25 PE=1 SV=1	68.738	614	A6QLA8;A0A3Q1LSP2;A0A3Q1LQE2
Q3T054	RAN_BOVIN	RAN	GTP-binding nuclear protein Ran OS=Bos taurus OX=9913 GN=RAN PE=2 SV=3	24.423	216	G5E619;A0A3Q1M6P9;G3MZP2
A0A3Q1M1U2	A0A3Q1M1U2_BOVIN	PPP2R1A	Serine/threonine-protein phosphatase 2A 65 kDa regulatory subunit A alpha isoform OS=Bos taurus OX=9913 GN=PPP2R1A PE=4 SV=1	64.172	581	A0A3Q1LW84;A5D973;Q32PI5;A0A3Q1LT87;A0A3Q1LUG0;F1MQN0
A0A140T894	A0A140T894_BOVIN	YWHAB	14-3-3 protein beta/alpha OS=Bos taurus OX=9913 GN=YWHAB PE=3 SV=1	28.082	246	P68250;A7Z057;P68252
Q3B7M5	LASP1_BOVIN	LASP1	LIM and SH3 domain protein 1 OS=Bos taurus OX=9913 GN=LASP1 PE=2 SV=1	29.677	260
Q3ZBF6	ACADS_BOVIN	ACADS	Short-chain specific acyl-CoA dehydrogenase, mitochondrial OS=Bos taurus OX=9913 GN=ACADS PE=1 SV=1	44.552	412	F1MVL2;A0A3Q1LHA3
A0A452DJF6	A0A452DJF6_BOVIN	RPL17	60S ribosomal protein L17 OS=Bos taurus OX=9913 GN=RPL17 PE=3 SV=1	19.799	171	Q3T025;F1MQJ8;F1N0W3;A0A452DJL1;G3N288;E1B871;A0A3Q1MGH0;G3N3W9;E1BG46;A0A3Q1M7E8
A0A452DJG7	A0A452DJG7_BOVIN	RPN2	Dolichyl-diphosphooligosaccharide--protein glycosyltransferase subunit 2 OS=Bos taurus OX=9913 GN=RPN2 PE=3 SV=1	69.202	630	Q3SZI6;A0A3Q1MS82
Q29RL9	TCEA1_BOVIN	TCEA1	Transcription elongation factor A protein 1 OS=Bos taurus OX=9913 GN=TCEA1 PE=2 SV=1	33.89	301	F1MIT2;Q148K0;G1K224
P61286	PABP1_BOVIN	PABPC1	Polyadenylate-binding protein 1 OS=Bos taurus OX=9913 GN=PABPC1 PE=2 SV=1	70.671	636	A0A3Q1LVE7;A0A3Q1N424;A0A3Q1MGV5;G3MYW4;G3MZ94;E1BNB4
A0A3Q1M0H8	A0A3Q1M0H8_BOVIN	RPS6KA1	Ribosomal protein S6 kinase OS=Bos taurus OX=9913 GN=RPS6KA1 PE=3 SV=1	81.27	720	A4IFF4;A0A3Q1LK61;A0A3Q1LNM0;A0A3Q1MLN6
A0A3Q1N402	A0A3Q1N402_BOVIN	BIRC2	Baculoviral IAP repeat containing 2 OS=Bos taurus OX=9913 GN=BIRC2 PE=3 SV=1	68.128	602	G3X822;G3MXL2;A0A3Q1MT71;Q3SYW8
A0A3Q1LV94	A0A3Q1LV94_BOVIN	MYO1B	Myosin IB OS=Bos taurus OX=9913 GN=MYO1B PE=3 SV=1	118.711	1026	A0A3Q1MU95;A0A3Q1MBW7;A6QLD6
Q3SZF2	ARF4_BOVIN	ARF4	ADP-ribosylation factor 4 OS=Bos taurus OX=9913 GN=ARF4 PE=2 SV=3	20.528	180	A0A3Q1MQE0;A0A3Q1LV05
Q3ZCE2	Q3ZCE2_BOVIN	ELAVL1	ELAV-like protein OS=Bos taurus OX=9913 GN=ELAVL1 PE=2 SV=1	36.163	326	A0A3Q1MEK1;A0A3Q1M3K2;A0A3Q1M3T2;A0A3Q1LW62;G3N063;A2VDK5;A0A3Q1LS04;A0A3Q1NC70;A0A3Q1LPX7;A0A3Q1M269
Q3SWX2	ACOT9_BOVIN	ACOT9	Acyl-coenzyme A thioesterase 9, mitochondrial OS=Bos taurus OX=9913 GN=ACOT9 PE=2 SV=1	49.853	437	A0A3Q1M7X9
Q2KI95	FHL2_BOVIN	FHL2	Four and a half LIM domains protein 2 OS=Bos taurus OX=9913 GN=FHL2 PE=2 SV=1	32.101	279
F1MH34	F1MH34_BOVIN	STAU1	Staufen double-stranded RNA binding protein 1 OS=Bos taurus OX=9913 GN=STAU1 PE=4 SV=3	62.933	577
Q2HJ49	MOES_BOVIN	MSN	Moesin OS=Bos taurus OX=9913 GN=MSN PE=2 SV=3	67.975	577
G3MZZ6	G3MZZ6_BOVIN	PCMT1	Protein-L-isoaspartate O-methyltransferase OS=Bos taurus OX=9913 GN=PCMT1 PE=3 SV=2	30.253	285	P15246;A0A452DIC6
G1K1X0	G1K1X0_BOVIN	UQCRC1	Cytochrome b-c1 complex subunit 1, mitochondrial OS=Bos taurus OX=9913 GN=UQCRC1 PE=4 SV=1	52.75	480	P31800
Q5E958	RS8_BOVIN	RPS8	40S ribosomal protein S8 OS=Bos taurus OX=9913 GN=RPS8 PE=2 SV=3	24.205	208	A0A3Q1LPB5
A0A3Q1MUH7	A0A3Q1MUH7_BOVIN	CAPN5	Calpain 5 OS=Bos taurus OX=9913 GN=CAPN5 PE=3 SV=1	68.144	596	F1MQD1
Q2KHU8	IF2G_BOVIN	EIF2S3	Eukaryotic translation initiation factor 2 subunit 3 OS=Bos taurus OX=9913 GN=EIF2S3 PE=2 SV=1	51.065	472	G3MWU5;A0A3Q1M1J7
A0A3S5ZPM3	A0A3S5ZPM3_BOVIN	PGD	6-phosphogluconate dehydrogenase, decarboxylating OS=Bos taurus OX=9913 GN=PGD PE=1 SV=1	60.78	559
Q1RMR2	RU17_BOVIN	SNRNP70	U1 small nuclear ribonucleoprotein 70 kDa OS=Bos taurus OX=9913 GN=SNRNP70 PE=2 SV=1	51.425	439	A0A3Q1LUY7
Q3SYU6	CNN2_BOVIN	CNN2	Calponin-2 OS=Bos taurus OX=9913 GN=CNN2 PE=2 SV=3	33.438	309
Q3SWX8	RBBP7_BOVIN	RBBP7	Histone-binding protein RBBP7 OS=Bos taurus OX=9913 GN=RBBP7 PE=2 SV=1	47.844	425	A0A3Q1LUZ1
Q9BGI3	PRDX2_BOVIN	PRDX2	Peroxiredoxin-2 OS=Bos taurus OX=9913 GN=PRDX2 PE=2 SV=1	21.946	199
A0A3Q1M0T4	A0A3Q1M0T4_BOVIN	PCBP2	Poly(rC) binding protein 2 OS=Bos taurus OX=9913 GN=PCBP2 PE=1 SV=1	34.917	331	A0A3Q1MDS1;A0A3Q1LX34;A0A3Q1MU31;Q3SYT9;A0A3Q1LPY4;A0A3Q1MTU9;A0A3Q1N8C6;Q17QV0
P07589	FINC_BOVIN	FN1	Fibronectin OS=Bos taurus OX=9913 GN=FN1 PE=1 SV=4	272.154	2478	G5E5A8;G5E5B0;G5E5A9;A0A3Q1M4K6;A0A3Q1NHX9
A0A3Q1MJD9	A0A3Q1MJD9_BOVIN	ANXA3	Annexin OS=Bos taurus OX=9913 GN=ANXA3 PE=3 SV=1	35.652	319	F1MWQ2;Q3SWX7;A0A3Q1LT59
A0A3Q1LG95	A0A3Q1LG95_BOVIN	ABCD3	ATP binding cassette subfamily D member 3 OS=Bos taurus OX=9913 GN=ABCD3 PE=4 SV=1	73.028	635	A7Z038
Q5E9D5	DEST_BOVIN	DSTN	Destrin OS=Bos taurus OX=9913 GN=DSTN PE=2 SV=3	18.506	165	A0A3Q1MFL7;A0A3Q1ML30
A6QLL8	A6QLL8_BOVIN	ALDOA	Fructose-bisphosphate aldolase OS=Bos taurus OX=9913 GN=ALDOA PE=1 SV=1	39.436	364	A0A3Q1LMG1;A5PK73;Q3T0S5;A0A3Q1MFK7;G3MXL6;A0A3S5ZPB0
A0A3Q1MJE6	A0A3Q1MJE6_BOVIN	PPP1CB	Serine/threonine-protein phosphatase OS=Bos taurus OX=9913 GN=PPP1CB PE=3 SV=1	36.57	321	A0A3Q1NGM8;Q3SWW9
F1N7C1	F1N7C1_BOVIN	HERC6	HECT and RLD domain containing E3 ubiquitin protein ligase family member 6 OS=Bos taurus OX=9913 GN=HERC6 PE=4 SV=3	114.106	1017
Q3T0E7	PP1A_BOVIN	PPP1CA	Serine/threonine-protein phosphatase PP1-alpha catalytic subunit OS=Bos taurus OX=9913 GN=PPP1CA PE=2 SV=1	37.512	330	A0A3Q1N170;P61287;A0A3Q1MLW0
F1MZY2	F1MZY2_BOVIN	GFPT1	Glutamine--fructose-6-phosphate transaminase (isomerizing) OS=Bos taurus OX=9913 GN=GFPT1 PE=1 SV=2	76.752	681	A0A3Q1MD36;A0A452DHW0;Q08DQ2
P63103	1433Z_BOVIN	YWHAZ	14-3-3 protein zeta/delta OS=Bos taurus OX=9913 GN=YWHAZ PE=1 SV=1	27.745	245	E1BDS9
E1B7F5	E1B7F5_BOVIN	WDHD1	WD repeat and HMG-box DNA binding protein 1 OS=Bos taurus OX=9913 GN=WDHD1 PE=4 SV=2	125.29	1127
Q3T122	EIF3D_BOVIN	EIF3D	Eukaryotic translation initiation factor 3 subunit D OS=Bos taurus OX=9913 GN=EIF3D PE=2 SV=1	63.931	548
A0A3Q1MJ04	A0A3Q1MJ04_BOVIN		Phenylalanyl-tRNA synthetase beta subunit OS=Bos taurus OX=9913 PE=3 SV=1	63.399	564	A8E4P2
F1MVC0	F1MVC0_BOVIN	CAD	Aspartate carbamoyltransferase OS=Bos taurus OX=9913 GN=CAD PE=3 SV=3	243.038	2225	F1ML89
Q58D56	DRG2_BOVIN	DRG2	Developmentally-regulated GTP-binding protein 2 OS=Bos taurus OX=9913 GN=DRG2 PE=2 SV=1	40.749	364
A0A3Q1M5R4	A0A3Q1M5R4_BOVIN	LDHB	L-lactate dehydrogenase OS=Bos taurus OX=9913 GN=LDHB PE=1 SV=1	37.47	341	Q5E9B1;A0A3Q1M4R3
A0A3Q1M8D4	A0A3Q1M8D4_BOVIN	NSD3	Nuclear receptor binding SET domain protein 3 OS=Bos taurus OX=9913 GN=NSD3 PE=4 SV=1	154.333	1379	E1BNH7;A0A3Q1M7D2;Q17R02
A0A3Q1MTT2	A0A3Q1MTT2_BOVIN	MICAL2	F-actin monooxygenase OS=Bos taurus OX=9913 GN=MICAL2 PE=3 SV=1	113.884	996	F1MF74;F1MER5;G3MYZ8;A0A3Q1M4Q9;A0A3Q1LSU4;G3N2C8;A0A3Q1LIM1;A0A3Q1LTP6;G3MWR8;A0A3Q1LP34;A0A452DJI0
A5D7A2	A5D7A2_BOVIN	GARS1	Diadenosine tetraphosphate synthetase OS=Bos taurus OX=9913 GN=GARS1 PE=1 SV=1	83.117	739
A4FUC6	A4FUC6_BOVIN	SRSF9	SFRS9 protein OS=Bos taurus OX=9913 GN=SRSF9 PE=2 SV=1	25.478	221
A0A3Q1N0D7	A0A3Q1N0D7_BOVIN	LOC785761	Uncharacterized protein OS=Bos taurus OX=9913 GN=LOC785761 PE=4 SV=1	34.303	320
A0A3Q1MFI5	A0A3Q1MFI5_BOVIN	DPYSL2	Dihydropyrimidinase-related protein 2 OS=Bos taurus OX=9913 GN=DPYSL2 PE=1 SV=1	73.535	677	O02675;A0A3Q1MQ68
E1BIX5	E1BIX5_BOVIN	NUP153	Nucleoporin 153 OS=Bos taurus OX=9913 GN=NUP153 PE=1 SV=3	149.61	1443	A0A3Q1MAS6
A5PJD6	A5PJD6_BOVIN	ATL3	ATL3 protein OS=Bos taurus OX=9913 GN=ATL3 PE=2 SV=1	60.312	541	A0A3Q1LYU3
A0A3Q1MAH7	A0A3Q1MAH7_BOVIN		Voltage-dependent anion-selective channel protein 2 OS=Bos taurus OX=9913 PE=3 SV=1	31.596	294	P68002
A0A3Q1N6D1	A0A3Q1N6D1_BOVIN	CAPG	Macrophage-capping protein OS=Bos taurus OX=9913 GN=CAPG PE=1 SV=1	40.647	363	Q865V6;A0A3Q1MDS0
A0A3Q1NEM4	A0A3Q1NEM4_BOVIN	ADAR	Adenosine deaminase RNA specific OS=Bos taurus OX=9913 GN=ADAR PE=4 SV=1	119.587	1081	A0A3Q1LRE3;F1MUM9
Q58DT1	RL7_BOVIN	RPL7	60S ribosomal protein L7 OS=Bos taurus OX=9913 GN=RPL7 PE=2 SV=1	29.169	248	E1BLQ8;A0A3Q1LP69;F1N7A3;A0A3Q1LKR0
Q0VCX5	ERF1_BOVIN	ETF1	Eukaryotic peptide chain release factor subunit 1 OS=Bos taurus OX=9913 GN=ETF1 PE=2 SV=3	49.031	437
P53619	COPD_BOVIN	ARCN1	Coatomer subunit delta OS=Bos taurus OX=9913 GN=ARCN1 PE=1 SV=1	57.274	511
E1BB17	E1BB17_BOVIN	HNRNPH3	Heteroous nuclear ribonucleoprotein H3 OS=Bos taurus OX=9913 GN=HNRNPH3 PE=1 SV=1	36.926	346	A0A3Q1MF67;G3MYE8
Q3T0P6	PGK1_BOVIN	PGK1	Phosphoglycerate kinase 1 OS=Bos taurus OX=9913 GN=PGK1 PE=2 SV=3	44.538	417	G3X7N4;A0A3Q1MPQ0
Q58DW5	RL5_BOVIN	RPL5	60S ribosomal protein L5 OS=Bos taurus OX=9913 GN=RPL5 PE=2 SV=3	34.345	297	A0A3Q1MMW5;G3N1F5;G3MYE2
P67808	YBOX1_BOVIN	YBX1	Y-box-binding protein 1 OS=Bos taurus OX=9913 GN=YBX1 PE=2 SV=3	35.924	324	A0A3Q1MU45;A0A3Q1M1B2;A0A3Q1LIJ0;A5D7M4;F6PS38;A0A3Q1LU70
A7E3Q2	A7E3Q2_BOVIN	HSPA2	Heat shock 70kDa protein 1A OS=Bos taurus OX=9913 GN=HSPA2 PE=2 SV=1	69.809	636	P34933
E1BKC4	E1BKC4_BOVIN	NIPBL	Nipped-B protein OS=Bos taurus OX=9913 GN=NIPBL PE=3 SV=3	316.227	2804
A0A3Q1M5Y3	A0A3Q1M5Y3_BOVIN	RBM39	RNA binding motif protein 39 OS=Bos taurus OX=9913 GN=RBM39 PE=1 SV=1	53.638	480	F6QIA5;A0A3Q1LWZ4;F1MY46;A0A3Q1LKV3
A7MBC5	A7MBC5_BOVIN	IARS1	Isoleucyl-tRNA synthetase OS=Bos taurus OX=9913 GN=IARS1 PE=2 SV=1	144.642	1262
E1BGE5	E1BGE5_BOVIN	IPO7	Importin 7 OS=Bos taurus OX=9913 GN=IPO7 PE=4 SV=1	119.531	1038
F1N6W2	F1N6W2_BOVIN	PPIL4	Peptidyl-prolyl cis-trans isomerase OS=Bos taurus OX=9913 GN=PPIL4 PE=3 SV=1	57.122	492
A0A3Q1LX10	A0A3Q1LX10_BOVIN	RCC1	Regulator of chromosome condensation 1 OS=Bos taurus OX=9913 GN=RCC1 PE=4 SV=1	47.545	444	A7Z018;F6PTX8
P00829	ATPB_BOVIN	ATP5F1B	ATP synthase subunit beta, mitochondrial OS=Bos taurus OX=9913 GN=ATP5F1B PE=1 SV=2	56.284	528	A0A452DII8
F1MG05	F1MG05_BOVIN	EEF1G	Elongation factor 1-gamma OS=Bos taurus OX=9913 GN=EEF1G PE=4 SV=1	50.362	440	Q3SZV3
Q3MHP5	DRG1_BOVIN	DRG1	Developmentally-regulated GTP-binding protein 1 OS=Bos taurus OX=9913 GN=DRG1 PE=2 SV=1	40.542	367	G3N2L0
Q2KJ25	PSD12_BOVIN	PSMD12	26S proteasome non-ATPase regulatory subunit 12 OS=Bos taurus OX=9913 GN=PSMD12 PE=2 SV=3	53.053	456
F1MU24	F1MU24_BOVIN	PYGB	Alpha-1,4 glucan phosphorylase OS=Bos taurus OX=9913 GN=PYGB PE=3 SV=3	96.339	843	Q3B7M9;F1MJ28;P79334
Q32LE5	ASGL1_BOVIN	ASRGL1	Isoaspartyl peptidase/L-asparaginase OS=Bos taurus OX=9913 GN=ASRGL1 PE=2 SV=1	32.05	308
A0A3Q1LNX9	A0A3Q1LNX9_BOVIN		Calponin OS=Bos taurus OX=9913 PE=3 SV=1	36.368	329	Q32L92
E1BKZ1	E1BKZ1_BOVIN	GSR	Glutathione reductase OS=Bos taurus OX=9913 GN=GSR PE=3 SV=3	56.362	519
F1MK61	F1MK61_BOVIN	NSUN2	NOL1/NOP2/Sun domain family member 2 OS=Bos taurus OX=9913 GN=NSUN2 PE=1 SV=2	86.511	777
Q3T0X6	RS16_BOVIN	RPS16	40S ribosomal protein S16 OS=Bos taurus OX=9913 GN=RPS16 PE=2 SV=3	16.445	146	A0A3Q1LQ87;E1BAT6
Q3T0V4	RS11_BOVIN	RPS11	40S ribosomal protein S11 OS=Bos taurus OX=9913 GN=RPS11 PE=2 SV=3	18.431	158	A0A3Q1M963
A0JBZ9	A0JBZ9_BOVIN	p97bcnt2	Bucentaur-2 OS=Bos taurus OX=9913 GN=p97bcnt2 PE=1 SV=1	70.834	634
P17248	SYWC_BOVIN	WARS1	Tryptophan--tRNA ligase, cytoplasmic OS=Bos taurus OX=9913 GN=WARS1 PE=1 SV=3	53.812	476
A0A3Q1NCQ2	A0A3Q1NCQ2_BOVIN	CARM1	Coactivator-associated arginine methyltransferase 1 OS=Bos taurus OX=9913 GN=CARM1 PE=4 SV=1	64.252	588	A0A3Q1N883;A0A3Q1MWG1;A0A3Q1NI99;A0A3Q1MAF2;A0A3Q1LG79;F1MBG0;A0A3Q1LQR4;A0A3Q1MHF0
Q2KJI2	STT3A_BOVIN	STT3A	Dolichyl-diphosphooligosaccharide--protein glycosyltransferase subunit STT3A OS=Bos taurus OX=9913 GN=STT3A PE=2 SV=1	80.656	705
A0A3Q1M3K4	A0A3Q1M3K4_BOVIN	TCF20	Transcription factor 20 OS=Bos taurus OX=9913 GN=TCF20 PE=4 SV=1	209.894	1946	E1B8T3;A0A3Q1MEK0
F6Q5U0	F6Q5U0_BOVIN	ACOT7	Acyl-CoA thioesterase 7 OS=Bos taurus OX=9913 GN=ACOT7 PE=4 SV=2	36.528	329	A0A3Q1LYL2;A0A3Q1N7U4;A0A3Q1MI69;A0A3Q1MHE3;A0A3Q1LYE0
G3MZH4	G3MZH4_BOVIN	AP1G1	AP-1 complex subunit gamma OS=Bos taurus OX=9913 GN=AP1G1 PE=3 SV=2	87.855	786	F1MF68;A0A3Q1M952;A0A3Q1MCG2;F6QYT8
O77588	PLOD1_BOVIN	PLOD1	Procollagen-lysine,2-oxoglutarate 5-dioxygenase 1 OS=Bos taurus OX=9913 GN=PLOD1 PE=2 SV=2	83.487	726	A0A3Q1M7Y8;G8JKV7
E1BHM5	E1BHM5_BOVIN	RBM25	RNA binding motif protein 25 OS=Bos taurus OX=9913 GN=RBM25 PE=4 SV=2	100.155	843
E1BKG4	E1BKG4_BOVIN	PDS5A	PDS5 cohesin associated factor A OS=Bos taurus OX=9913 GN=PDS5A PE=3 SV=3	150.729	1337	A0A3Q1MP68
A0A140T861	A0A140T861_BOVIN	FUS	RNA-binding protein FUS OS=Bos taurus OX=9913 GN=FUS PE=3 SV=2	52.24	512	Q28009
Q3SYZ4	SYDC_BOVIN	DARS1	Aspartate--tRNA ligase, cytoplasmic OS=Bos taurus OX=9913 GN=DARS1 PE=2 SV=1	57.036	501	F1MTX7;A0A3Q1LXT8
A0A3Q1MQS3	A0A3Q1MQS3_BOVIN	YWHAQ	14-3-3 protein theta OS=Bos taurus OX=9913 GN=YWHAQ PE=1 SV=1	29.054	257	Q3SZI4;A0A3Q1M2Q2
Q6EWQ7	IF5A1_BOVIN	EIF5A	Eukaryotic translation initiation factor 5A-1 OS=Bos taurus OX=9913 GN=EIF5A PE=2 SV=3	16.832	154	F1MN49
Q3ZC07	ACTC_BOVIN	ACTC1	Actin, alpha cardiac muscle 1 OS=Bos taurus OX=9913 GN=ACTC1 PE=2 SV=1	42.019	377	P68138;A0A452DJE4;G8JKX4;Q5E9B5;P62739;A0A3Q1M558
A0A452DI45	A0A452DI45_BOVIN	CAPZB	F-actin-capping protein subunit beta OS=Bos taurus OX=9913 GN=CAPZB PE=3 SV=1	31.26	277	P79136;A0A3Q1LR88;A0A3Q1LPZ4;A0A3Q1N8A3;A0A3Q1LZP7;A0A3Q1MG13
A6H7E3	A6H7E3_BOVIN	PDLIM1	PDZ and LIM domain 1 OS=Bos taurus OX=9913 GN=PDLIM1 PE=1 SV=1	35.82	328	Q5E9E1
Q5E9F7	COF1_BOVIN	CFL1	Cofilin-1 OS=Bos taurus OX=9913 GN=CFL1 PE=2 SV=3	18.519	166	Q148F1
F1MXE4	F1MXE4_BOVIN	PSMD6	26S proteasome non-ATPase regulatory subunit 6 OS=Bos taurus OX=9913 GN=PSMD6 PE=3 SV=1	45.591	389	Q3T0B2
E1BAJ4	E1BAJ4_BOVIN	STBD1	Starch binding domain 1 OS=Bos taurus OX=9913 GN=STBD1 PE=1 SV=2	36.011	334
Q3ZCA7	Q3ZCA7_BOVIN	GNAI3	G protein subunit alpha i3 OS=Bos taurus OX=9913 GN=GNAI3 PE=2 SV=1	40.536	354	P63097;A0A3Q1M6Y5;A0A3Q1MSI3;A0A3Q1LFW2;P04695;P08239;P0C7Q4;P04696
A6H7H1	F120A_BOVIN	FAM120A	Constitutive coactivator of PPAR-gamma-like protein 1 OS=Bos taurus OX=9913 GN=FAM120A PE=2 SV=1	121.551	1114	A0A3Q1MFI2;F1MUK8
Q1RMR3	Q1RMR3_BOVIN	CTTN	Cortactin OS=Bos taurus OX=9913 GN=CTTN PE=1 SV=1	60.265	538	A0A3Q1MR68;A0A3Q1LU90
A0A3Q1M3M3	A0A3Q1M3M3_BOVIN	KDM2A	Lysine demethylase 2A OS=Bos taurus OX=9913 GN=KDM2A PE=4 SV=1	130.569	1145	F1N735
F1MBS4	F1MBS4_BOVIN	SLC25A10	Uncharacterized protein OS=Bos taurus OX=9913 GN=SLC25A10 PE=3 SV=2	31.521	287
F1MDH3	F1MDH3_BOVIN	TLN1	Talin 1 OS=Bos taurus OX=9913 GN=TLN1 PE=1 SV=3	268.204	2527	A0A3Q1MLQ7
F6S1Q0	F6S1Q0_BOVIN	KRT18	Keratin 18 OS=Bos taurus OX=9913 GN=KRT18 PE=1 SV=1	47.965	429	Q148I8;F1MI98;A0A140T8B6;Q0P5J7;A0A3Q1LRG4;A7YWM2;A0A3Q1LVK7;A0A3Q1LV22;A0A3Q1M139;A6QP90;A0A3Q1LZF2;F1MSA6;F1MXG6;A0A3Q1MPF8;A0A3Q1M0N5;A5PJJ1
A0A3Q1MJ74	A0A3Q1MJ74_BOVIN	PDLIM5	PDZ and LIM domain 5 OS=Bos taurus OX=9913 GN=PDLIM5 PE=4 SV=1	63.616	595	A0A3Q1MKT0;A0A3Q1N6S6;G3MY19;Q3ZBU0
H9GW43	H9GW43_BOVIN	RNH1	Ribonuclease inhibitor OS=Bos taurus OX=9913 GN=RNH1 PE=1 SV=2	27.417	253
F1MX40	F1MX40_BOVIN	DDX46	RNA helicase OS=Bos taurus OX=9913 GN=DDX46 PE=4 SV=1	117.446	1032	A0A3Q1MR43
A0A3Q1MG76	A0A3Q1MG76_BOVIN	PLOD2	Procollagen-lysine 5-dioxygenase OS=Bos taurus OX=9913 GN=PLOD2 PE=4 SV=1	81.779	708	A0A3Q1LS34;A7MB83
O18789	RS2_BOVIN	RPS2	40S ribosomal protein S2 OS=Bos taurus OX=9913 GN=RPS2 PE=2 SV=2	31.235	293	A0A452DIA7;A0A3Q1MAT9;A0A3Q1NLL5;A0A3Q1M656;A0A3Q1LT23;A0A3Q1MBL4;A0A3Q1M4Q4
A0A3Q1LRY6	A0A3Q1LRY6_BOVIN	NCL	Nucleolin OS=Bos taurus OX=9913 GN=NCL PE=1 SV=1	75.434	696	E1B8K6;G3MYJ0;G3X7M4;A0A3Q1NB16
A0A3Q1LV36	A0A3Q1LV36_BOVIN	IPO5	Importin 5 OS=Bos taurus OX=9913 GN=IPO5 PE=1 SV=1	123.581	1097	F1MPE5;Q3B7N3;F1N074
Q2KJ46	PSMD3_BOVIN	PSMD3	26S proteasome non-ATPase regulatory subunit 3 OS=Bos taurus OX=9913 GN=PSMD3 PE=2 SV=1	60.957	534
A0A3Q1LQI0	A0A3Q1LQI0_BOVIN	COPG1	Coatomer subunit gamma OS=Bos taurus OX=9913 GN=COPG1 PE=3 SV=1	95.709	861	A0A140T886;P53620
F1N4V5	F1N4V5_BOVIN	NAA15	N-alpha-acetyltransferase 15, NatA auxiliary subunit OS=Bos taurus OX=9913 GN=NAA15 PE=4 SV=2	101.154	866	A0A3Q1MN02;A0A3Q1NFQ2;A0A3Q1M9Y4;E1BMF6
F1N7I6	F1N7I6_BOVIN	GCA	Grancalcin OS=Bos taurus OX=9913 GN=GCA PE=4 SV=2	22.29	201	E1BKM2
E1B9Q4	E1B9Q4_BOVIN	MSH6	DNA mismatch repair protein OS=Bos taurus OX=9913 GN=MSH6 PE=3 SV=3	142.808	1262
A0A3Q1M1D5	A0A3Q1M1D5_BOVIN	RUVBL2	RuvB-like helicase OS=Bos taurus OX=9913 GN=RUVBL2 PE=3 SV=1	51.143	463	Q2TBU9;F1MSD2;A0A3Q1LTA0
Q3T149	HSPB1_BOVIN	HSPB1	Heat shock protein beta-1 OS=Bos taurus OX=9913 GN=HSPB1 PE=2 SV=1	22.393	201
Q2TBQ5	RL7A_BOVIN	RPL7A	60S ribosomal protein L7a OS=Bos taurus OX=9913 GN=RPL7A PE=2 SV=3	30.026	266
A7E320	UHRF1_BOVIN	UHRF1	E3 ubiquitin-protein ligase UHRF1 OS=Bos taurus OX=9913 GN=UHRF1 PE=2 SV=1	88.339	786
A7YW98	SYRC_BOVIN	RARS1	Arginine--tRNA ligase, cytoplasmic OS=Bos taurus OX=9913 GN=RARS1 PE=2 SV=1	75.561	660
Q3ZC44	Q3ZC44_BOVIN	HNRNPAB	Heterogeneous nuclear ribonucleoprotein A/B OS=Bos taurus OX=9913 GN=HNRNPAB PE=1 SV=1	30.653	285	A0A3Q1LZD9
F1MS94	F1MS94_BOVIN	CSDE1	Cold shock domain containing E1 OS=Bos taurus OX=9913 GN=CSDE1 PE=4 SV=1	85.804	767	A0A3Q1ML77
F1MJ55	F1MJ55_BOVIN	CSNK2A2	Casein kinase II subunit alpha' OS=Bos taurus OX=9913 GN=CSNK2A2 PE=3 SV=3	41.171	350	P20427;A0A3Q1M760;A0A3Q1M4Z6
F1MKU0	F1MKU0_BOVIN	ARID1B	AT-rich interaction domain 1B OS=Bos taurus OX=9913 GN=ARID1B PE=4 SV=3	195.237	1801	A0A3Q1M0A5;E1BKQ8;A0A3Q1LY23;A0A3Q1MXM3
P48616	VIME_BOVIN	VIM	Vimentin OS=Bos taurus OX=9913 GN=VIM PE=1 SV=3	53.728	466	O62654;Q08DH7;P02548;F1MDZ2;O77788;F1MSQ6
A0A452DI24	A0A452DI24_BOVIN	GDI2	Rab GDP dissociation inhibitor OS=Bos taurus OX=9913 GN=GDI2 PE=3 SV=1	48.136	423	P50397;A0A3Q1MPF1;P21856;A0A3Q1MNB1
A0A3Q1M0L3	A0A3Q1M0L3_BOVIN	EIF4A2	RNA helicase OS=Bos taurus OX=9913 GN=EIF4A2 PE=1 SV=1	41.961	363	Q3SZ65
A0JNE6	A0JNE6_BOVIN	EIF2AK2	Eukaryotic translation initiation factor 2-alpha kinase 2 OS=Bos taurus OX=9913 GN=EIF2AK2 PE=1 SV=1	60.2	533
Q5E970	Q5E970_BOVIN	DDX39A	RNA helicase OS=Bos taurus OX=9913 GN=DDX39A PE=2 SV=1	49.144	427	F6R6R6
Q9XSA7	CLIC4_BOVIN	CLIC4	Chloride intracellular channel protein 4 OS=Bos taurus OX=9913 GN=CLIC4 PE=2 SV=3	28.727	253	A2VE46;A0A3Q1MD28;F1MIH4;P35526;A0A3Q1MRM9
Q04467	IDHP_BOVIN	IDH2	Isocitrate dehydrogenase [NADP], mitochondrial OS=Bos taurus OX=9913 GN=IDH2 PE=1 SV=2	50.739	452	A0A140T8A5;Q9XSG3
Q5E9A3	PCBP1_BOVIN	PCBP1	Poly(rC)-binding protein 1 OS=Bos taurus OX=9913 GN=PCBP1 PE=2 SV=1	37.498	356	A0A452DKH0
Q5E9R3	EHD1_BOVIN	EHD1	EH domain-containing protein 1 OS=Bos taurus OX=9913 GN=EHD1 PE=1 SV=1	60.682	534	F1N6N3;A5D7E1
A7MBH9	A7MBH9_BOVIN	GNAI2	G protein subunit alpha i2 OS=Bos taurus OX=9913 GN=GNAI2 PE=2 SV=1	40.477	355
Q0VCY7	SRSF1_BOVIN	SRSF1	Serine/arginine-rich splicing factor 1 OS=Bos taurus OX=9913 GN=SRSF1 PE=2 SV=1	27.745	248	A0A3Q1MVT2
Q5BIR5	SPB8_BOVIN	SERPINB8	Serpin B8 OS=Bos taurus OX=9913 GN=SERPINB8 PE=2 SV=1	42.173	374	Q08DQ4;Q1JPB0;A6QPW6;A0A3Q1LN63
Q3SZC4	NSF1C_BOVIN	NSFL1C	NSFL1 cofactor p47 OS=Bos taurus OX=9913 GN=NSFL1C PE=2 SV=1	40.654	370
F1MMZ9	F1MMZ9_BOVIN	CCAR1	Cell division cycle and apoptosis regulator 1 OS=Bos taurus OX=9913 GN=CCAR1 PE=4 SV=3	129.786	1125	E1BJ81
Q32PI1	VRK1_BOVIN	VRK1	Serine/threonine-protein kinase VRK1 OS=Bos taurus OX=9913 GN=VRK1 PE=2 SV=1	45.358	396	A0A3Q1N7W2
Q2NL22	IF4A3_BOVIN	EIF4A3	Eukaryotic initiation factor 4A-III OS=Bos taurus OX=9913 GN=EIF4A3 PE=2 SV=3	46.841	411	A0A3Q1M8I1
A0A3Q1MUU9	A0A3Q1MUU9_BOVIN	CCT7	T-complex protein 1 subunit eta OS=Bos taurus OX=9913 GN=CCT7 PE=3 SV=1	59.195	540	Q2NKZ1
F1N3Z3	F1N3Z3_BOVIN	LLGL2	LLGL scribble cell polarity complex component 2 OS=Bos taurus OX=9913 GN=LLGL2 PE=3 SV=3	113.984	1022	A0A3Q1MJ68
Q2KJH7	Q2KJH7_BOVIN	ALDH18A1	Delta-1-pyrroline-5-carboxylate synthase OS=Bos taurus OX=9913 GN=ALDH18A1 PE=2 SV=1	87.194	795
A7MBJ5	CAND1_BOVIN	CAND1	Cullin-associated NEDD8-dissociated protein 1 OS=Bos taurus OX=9913 GN=CAND1 PE=2 SV=1	136.376	1230
P02722	ADT1_BOVIN	SLC25A4	ADP/ATP translocase 1 OS=Bos taurus OX=9913 GN=SLC25A4 PE=1 SV=3	32.967	298	A0A3Q1ME66;F1MDK8;Q2YDD9
E1BPM4	E1BPM4_BOVIN	CHD7	DNA helicase OS=Bos taurus OX=9913 GN=CHD7 PE=4 SV=3	310.383	2786	F1N734;A0A3Q1MGP4;E1BDZ3
A5D9H5	A5D9H5_BOVIN	HNRNPD	Heterogeneous nuclear ribonucleoprotein D OS=Bos taurus OX=9913 GN=HNRNPD PE=1 SV=1	32.849	306	A6H6Y0;A0A3Q1M8I4
F1MSC3	F1MSC3_BOVIN	ACACB	Acetyl-CoA carboxylase OS=Bos taurus OX=9913 GN=ACACB PE=4 SV=3	273.133	2431
F1MQU4	F1MQU4_BOVIN	BCLAF1	BCL2 associated transcription factor 1 OS=Bos taurus OX=9913 GN=BCLAF1 PE=3 SV=2	106.221	921	A0A3Q1LVH1;A0A3Q1MP92;A0A3Q1LRT1
A2VE06	A2VE06_BOVIN	RPS4Y1	40S ribosomal protein S4 OS=Bos taurus OX=9913 GN=RPS4Y1 PE=2 SV=1	29.596	263
A0A3Q1LSR0	A0A3Q1LSR0_BOVIN	FUBP3	Far upstream element binding protein 3 OS=Bos taurus OX=9913 GN=FUBP3 PE=4 SV=1	60.683	567	A6QP83
F1MZ95	F1MZ95_BOVIN	MED12	Mediator complex subunit 12 OS=Bos taurus OX=9913 GN=MED12 PE=3 SV=3	238.076	2131	G3N1K4
Q9XSJ4	ENOA_BOVIN	ENO1	Alpha-enolase OS=Bos taurus OX=9913 GN=ENO1 PE=1 SV=4	47.326	434	F1MB08;A0A3Q1MXQ0;A0A3Q1LGA6;A0A3Q1LMT0;Q3ZC09;A0A452DI31;A0A3Q1M0V5;A0A3Q1MIY8;A6QR19
P79103	RS4_BOVIN	RPS4	40S ribosomal protein S4 OS=Bos taurus OX=9913 GN=RPS4 PE=2 SV=3	29.598	263	G3N0K3;F1MJH2;E1BGR7;A0A3Q1LQD0;G3N267
A7MBG8	A7MBG8_BOVIN	RUVBL1	RuvB-like helicase OS=Bos taurus OX=9913 GN=RUVBL1 PE=1 SV=1	50.154	456
Q5E9F5	TAGL2_BOVIN	TAGLN2	Transgelin-2 OS=Bos taurus OX=9913 GN=TAGLN2 PE=2 SV=3	22.426	199	A0A3Q1LKJ1;A0A452DI04;A0A3Q1MWG5;Q3ZBY2
Q5E9J1	HNRPF_BOVIN	HNRNPF	Heterogeneous nuclear ribonucleoprotein F OS=Bos taurus OX=9913 GN=HNRNPF PE=2 SV=3	45.689	414
A5D9B4	A5D9B4_BOVIN	HNRNPH2	Heterogeneous nuclear ribonucleoprotein H2 OS=Bos taurus OX=9913 GN=HNRNPH2 PE=2 SV=1	49.25	449	Q3SZF3;E1BMP6
F1MUN7	F1MUN7_BOVIN	ANXA11	Annexin OS=Bos taurus OX=9913 GN=ANXA11 PE=3 SV=3	54.014	503	P27214;F1MD66
G5E518	G5E518_BOVIN	CDK12	Cyclin-dependent kinase 12 OS=Bos taurus OX=9913 GN=CDK12 PE=4 SV=2	164.125	1490	A0A3Q1LPF6;E1BB50;A0A3Q1LLH8;A0A3Q1NA94;A0A3Q1LYF6;A0A3Q1M0U2;A3KMY7;A6QR30;F1MN42;A0A3Q1LN49;A0A3Q1MD82
Q0VCY3	SURF6_BOVIN	SURF6	Surfeit locus protein 6 OS=Bos taurus OX=9913 GN=SURF6 PE=2 SV=1	40.642	353
Q56JV9	RS3A_BOVIN	RPS3A	40S ribosomal protein S3a OS=Bos taurus OX=9913 GN=RPS3A PE=2 SV=3	29.945	264	G3N262;A0A3Q1N7H0
A0A3Q1LVW2	A0A3Q1LVW2_BOVIN	SMARCC2	SWI/SNF related, matrix associated, actin dependent regulator of chromatin subfamily c member 2 OS=Bos taurus OX=9913 GN=SMARCC2 PE=4 SV=1	124.776	1130	F1N4N6;A0A3Q1MX25;A0A3Q1LWF7
Q3SYV6	Q3SYV6_BOVIN	KPNA2	Importin subunit alpha OS=Bos taurus OX=9913 GN=KPNA2 PE=1 SV=1	57.926	529
A6QLG6	A6QLG6_BOVIN	FXR1	FXR1 protein OS=Bos taurus OX=9913 GN=FXR1 PE=2 SV=1	60.806	539	F1N4M9;A0A3Q1MG83;Q2TBT7;A0A3Q1M5A0
Q3MHE4	MSH2_BOVIN	MSH2	DNA mismatch repair protein Msh2 OS=Bos taurus OX=9913 GN=MSH2 PE=2 SV=1	104.922	934
E1BLV6	E1BLV6_BOVIN	VARS1	Valine--tRNA ligase OS=Bos taurus OX=9913 GN=VARS1 PE=1 SV=3	140.259	1264
Q3SZN8	Q3SZN8_BOVIN	RNH1	Ribonuclease inhibitor OS=Bos taurus OX=9913 GN=RNH1 PE=1 SV=1	48.85	456
A0A3Q1N8C9	A0A3Q1N8C9_BOVIN	AP2A1	AP-2 complex subunit alpha OS=Bos taurus OX=9913 GN=AP2A1 PE=1 SV=1	101.64	916	E1BMW2;A0A3Q1LVF9
F1MWD3	F1MWD3_BOVIN	CCT5	CCT-epsilon OS=Bos taurus OX=9913 GN=CCT5 PE=1 SV=3	59.601	541	A0A3Q1M719
F1N0E5	F1N0E5_BOVIN	CCT4	T-complex protein 1 subunit delta OS=Bos taurus OX=9913 GN=CCT4 PE=3 SV=2	58.162	542	Q2T9X2
A0A3Q1N9C8	A0A3Q1N9C8_BOVIN	KIF20A	Kinesin-like protein OS=Bos taurus OX=9913 GN=KIF20A PE=3 SV=1	99.606	884	Q29RT6
P63009	AP2B1_BOVIN	AP2B1	AP-2 complex subunit beta OS=Bos taurus OX=9913 GN=AP2B1 PE=1 SV=2	104.567	937	Q08DS7;G3X7G4;A0A3Q1LMB5;A0A3Q1M481;F1MIF2;A0A3Q1MCX0;A0A3Q1LJX4
A3KN04	A3KN04_BOVIN	RPN1	Dolichyl-diphosphooligosaccharide--protein glycosyltransferase subunit 1 OS=Bos taurus OX=9913 GN=RPN1 PE=1 SV=1	68.352	609	F1MJ36
A0A140T866	A0A140T866_BOVIN	PHGDH	D-3-phosphoglycerate dehydrogenase OS=Bos taurus OX=9913 GN=PHGDH PE=1 SV=1	56.351	533	Q5EAD2
D3JUI8	D3JUI8_BOVIN	RBMX	RNA-binding motif protein, X chromosome OS=Bos taurus OX=9913 GN=RBMX PE=1 SV=1	42.313	391
Q3ZCI9	TCPQ_BOVIN	CCT8	T-complex protein 1 subunit theta OS=Bos taurus OX=9913 GN=CCT8 PE=1 SV=3	59.609	548	A0A3Q1MTL6;G3X861
P19858	LDHA_BOVIN	LDHA	L-lactate dehydrogenase A chain OS=Bos taurus OX=9913 GN=LDHA PE=2 SV=2	36.598	332	A0A3Q1LY19;F1MK19;E1BNS9
P12378	UGDH_BOVIN	UGDH	UDP-glucose 6-dehydrogenase OS=Bos taurus OX=9913 GN=UGDH PE=1 SV=2	55.136	494
Q3ZCK1	EIF3L_BOVIN	EIF3L	Eukaryotic translation initiation factor 3 subunit L OS=Bos taurus OX=9913 GN=EIF3L PE=2 SV=1	66.727	564
A0A3Q1MNM7	A0A3Q1MNM7_BOVIN	EIF4G1	Eukaryotic translation initiation factor 4 gamma 1 OS=Bos taurus OX=9913 GN=EIF4G1 PE=1 SV=1	169.701	1541	A0A3Q1MB68;A0A3Q1LUT2;F1MX04;A0A3Q1MH27;A0A3Q1NNI9;A0A3Q1M1I5;G3N2H3;F1MIK1;A0A3Q1LYM8;A0A3Q1MDS7;A0A3Q1M8U3
E1B7W1	E1B7W1_BOVIN	THRAP3	Thyroid hormone receptor associated protein 3 OS=Bos taurus OX=9913 GN=THRAP3 PE=1 SV=2	108.759	957	A0A3Q1NI32
Q05B79	DHX36_BOVIN	DHX36	ATP-dependent DNA/RNA helicase DHX36 OS=Bos taurus OX=9913 GN=DHX36 PE=1 SV=1	114.826	1010	F1N1A2
Q3T147	DX39B_BOVIN	DDX39B	Spliceosome RNA helicase DDX39B OS=Bos taurus OX=9913 GN=DDX39B PE=2 SV=1	48.964	428
Q1JPJ8	THOP1_BOVIN	THOP1	Thimet oligopeptidase OS=Bos taurus OX=9913 GN=THOP1 PE=2 SV=3	78.139	687	A0A140T8A4;A0A3Q1M0V8
A0A3Q1LRW8	A0A3Q1LRW8_BOVIN	RPL3	60S ribosomal protein L3 OS=Bos taurus OX=9913 GN=RPL3 PE=1 SV=1	49.255	433	P39872;F1N578
Q2KJ47	Q2KJ47_BOVIN	EHD2	EH-domain containing 2 OS=Bos taurus OX=9913 GN=EHD2 PE=1 SV=1	61.217	543
A0A3Q1MTB9	A0A3Q1MTB9_BOVIN	STRBP	Spermatid perinuclear RNA-binding protein OS=Bos taurus OX=9913 GN=STRBP PE=4 SV=1	70.703	648	A0A3Q1ME31;Q08E27
P09867	ROA1_BOVIN	HNRNPA1	Heterogeneous nuclear ribonucleoprotein A1 OS=Bos taurus OX=9913 GN=HNRNPA1 PE=1 SV=2	34.196	320	F1MTY3;A0A3Q1MQM9;A0A3Q1ME36;A0A3Q1LR30
G3N3S2	G3N3S2_BOVIN	MGAM	Maltase-glucoamylase OS=Bos taurus OX=9913 GN=MGAM PE=3 SV=2	308.307	2714	G3MY87;A0A3Q1M320;A0A3Q1LPZ8;A0A3Q1LSJ0;A0A3Q1NCF4;A0A3Q1MAS2;A0A3Q1LU98;A0A3Q1LQ36;A0A3Q1M6D9
F1MUZ9	F1MUZ9_BOVIN	HSPD1	60 kDa chaperonin OS=Bos taurus OX=9913 GN=HSPD1 PE=1 SV=1	60.978	573	P31081
P10096	G3P_BOVIN	GAPDH	Glyceraldehyde-3-phosphate dehydrogenase OS=Bos taurus OX=9913 GN=GAPDH PE=1 SV=4	35.868	333	A0A3Q1M8J9;Q2KJE5;A0A3Q1LPH5
A0A3Q1MM65	A0A3Q1MM65_BOVIN	RPL4	60S ribosomal protein L4 OS=Bos taurus OX=9913 GN=RPL4 PE=1 SV=1	43.27	383	Q58DW0;G3MXR5
Q2T9S0	TBB3_BOVIN	TUBB3	Tubulin beta-3 chain OS=Bos taurus OX=9913 GN=TUBB3 PE=1 SV=1	50.433	450
A0A3Q1LIR5	A0A3Q1LIR5_BOVIN	DDX31	DEAD-box helicase 31 OS=Bos taurus OX=9913 GN=DDX31 PE=3 SV=1	78.081	706	F1N5H8;A0A3Q1LL06
E1BKX3	E1BKX3_BOVIN	MYBBP1A	MYB binding protein 1a OS=Bos taurus OX=9913 GN=MYBBP1A PE=1 SV=1	152.037	1353
A0A3Q1MUD4	A0A3Q1MUD4_BOVIN	HDLBP	High density lipoprotein binding protein OS=Bos taurus OX=9913 GN=HDLBP PE=1 SV=1	141.517	1268	F1MT25;A0A3Q1M9B5
A0A3Q1M994	A0A3Q1M994_BOVIN	PTBP1	Polypyrimidine tract-binding protein 1 OS=Bos taurus OX=9913 GN=PTBP1 PE=1 SV=1	59.535	557	Q8WN55;A8YXY5
P63243	RACK1_BOVIN	RACK1	Receptor of activated protein C kinase 1 OS=Bos taurus OX=9913 GN=RACK1 PE=2 SV=3	35.077	317	A0A3Q1M0K2
P37980	IPYR_BOVIN	PPA1	Inorganic pyrophosphatase OS=Bos taurus OX=9913 GN=PPA1 PE=1 SV=2	32.814	289
F1MZV1	F1MZV1_BOVIN	HK1	Hexokinase OS=Bos taurus OX=9913 GN=HK1 PE=1 SV=3	99.46	891	A0A3S5ZPF0;A0A3Q1M0F0;P27595;A0A3Q1LZ02;F1MIM3;E1BME6
Q3T102	EIF3E_BOVIN	EIF3E	Eukaryotic translation initiation factor 3 subunit E OS=Bos taurus OX=9913 GN=EIF3E PE=2 SV=1	52.191	445	A0A3Q1N0V7
A0A3Q1MJU5	A0A3Q1MJU5_BOVIN	RBM10	RNA binding motif protein 10 OS=Bos taurus OX=9913 GN=RBM10 PE=4 SV=1	103.494	930	F1MFZ9;A0A3Q1NN09;A0A3Q1M366
Q0VCK5	AP2A2_BOVIN	AP2A2	AP-2 complex subunit alpha-2 OS=Bos taurus OX=9913 GN=AP2A2 PE=1 SV=1	103.769	938	A0A3Q1LIW3;G5E675;A0A3Q1MS92
A0JN39	COPB_BOVIN	COPB1	Coatomer subunit beta OS=Bos taurus OX=9913 GN=COPB1 PE=1 SV=1	107.127	953
A0A3Q1MDM5	A0A3Q1MDM5_BOVIN	ATP1A1	Sodium/potassium-transporting ATPase subunit alpha OS=Bos taurus OX=9913 GN=ATP1A1 PE=1 SV=1	109.83	995	A0A3Q1MFY4;Q08DA1;F1MI32;A0A3Q1LUJ8;A0A3Q1N346;F1MR06;A2VDL6;E1B8N5;F1N1K4;F1MXW4;A0A3Q1M1C8
Q0VCM4	PYGL_BOVIN	PYGL	Glycogen phosphorylase, liver form OS=Bos taurus OX=9913 GN=PYGL PE=2 SV=1	97.456	851	A0A3Q1M168;A0A3Q1NA32;A0A3Q1M2P3
F1N0J2	F1N0J2_BOVIN	MAP4	Microtubule-associated protein OS=Bos taurus OX=9913 GN=MAP4 PE=4 SV=3	109.951	1053	G3N2G7;A0A3Q1LSK2;A0A3Q1M9W4;F1MAZ3;F1MAZ1;G3MY44;A0A3Q1MYL9;A0A3Q1LJL4;P36225;A0A3Q1MP69
E1BEG2	E1BEG2_BOVIN	HNRNPA3	Heteroous nuclear ribonucleoprotein A3 OS=Bos taurus OX=9913 GN=HNRNPA3 PE=4 SV=3	39.709	380	A0A3Q1LPR0;A0A3Q1MD54;A0A3Q1MEY9;A0A3Q1NDU9;G3N220
Q27970	CAN1_BOVIN	CAPN1	Calpain-1 catalytic subunit OS=Bos taurus OX=9913 GN=CAPN1 PE=1 SV=3	82.207	716	A0A3Q1M124;A0A452DJ01
A0A3Q1MGI8	A0A3Q1MGI8_BOVIN	RRM1	Ribonucleoside-diphosphate reductase OS=Bos taurus OX=9913 GN=RRM1 PE=3 SV=1	89.72	788	F1MSF1
Q3T169	RS3_BOVIN	RPS3	40S ribosomal protein S3 OS=Bos taurus OX=9913 GN=RPS3 PE=2 SV=1	26.688	243	A0A3Q1M583
A0A3Q1MC00	A0A3Q1MC00_BOVIN	VPS13C	Vacuolar protein sorting 13 homolog C OS=Bos taurus OX=9913 GN=VPS13C PE=3 SV=1	374.247	3314
A1A4J1	PFKAL_BOVIN	PFKL	ATP-dependent 6-phosphofructokinase, liver type OS=Bos taurus OX=9913 GN=PFKL PE=2 SV=1	85.292	780	A0A3Q1MNP9;Q0IIG5;A0A3Q1M6K7
A4FUY8	A4FUY8_BOVIN	IK	IK cytokine OS=Bos taurus OX=9913 GN=IK PE=2 SV=1	65.323	555	A0A3Q1MUF3
A4IFE6	A4IFE6_BOVIN	ABCE1	ABCE1 protein OS=Bos taurus OX=9913 GN=ABCE1 PE=2 SV=1	67.288	599
P20072	ANXA7_BOVIN	ANXA7	Annexin A7 OS=Bos taurus OX=9913 GN=ANXA7 PE=1 SV=2	49.94	463	A0A3Q1NIT1;A0A3Q1LUS2;A0A3Q1M4F5
Q3MHL7	TCPZ_BOVIN	CCT6A	T-complex protein 1 subunit zeta OS=Bos taurus OX=9913 GN=CCT6A PE=1 SV=3	57.956	531	F1MGX0;F1MP48;Q3T084;F1MQ35
F1MJM0	ZN326_BOVIN	ZNF326	DBIRD complex subunit ZNF326 OS=Bos taurus OX=9913 GN=ZNF326 PE=2 SV=1	64.845	579	A0A452DIW0;A0A3Q1MXU3
A0A3Q1LWU2	A0A3Q1LWU2_BOVIN	SPTBN2	Spectrin beta chain OS=Bos taurus OX=9913 GN=SPTBN2 PE=1 SV=1	269.612	2380	E1BMN5;A0A3Q1LUF1;A0A3Q1MXU7;F1MYC9;F1MKE9
Q3ZBH0	TCPB_BOVIN	CCT2	T-complex protein 1 subunit beta OS=Bos taurus OX=9913 GN=CCT2 PE=1 SV=3	57.475	535	A0A3Q1LV18
Q8SQH5	ADT2_BOVIN	SLC25A5	ADP/ATP translocase 2 OS=Bos taurus OX=9913 GN=SLC25A5 PE=2 SV=3	32.955	298	A0A3Q1MF55;A0A3Q1MWD4
F1MX38	F1MX38_BOVIN	STAT3	Signal transducer and activator of transcription OS=Bos taurus OX=9913 GN=STAT3 PE=3 SV=1	88.068	770	P61635
A0A3Q1LYM9	A0A3Q1LYM9_BOVIN	DDX42	RNA helicase OS=Bos taurus OX=9913 GN=DDX42 PE=4 SV=1	101.397	928	E1BJD2;A0A3Q1MZA6;A0A3Q1LVN5;A0A3Q1M661
A0A3Q1MYM4	A0A3Q1MYM4_BOVIN	VPS13C	Vacuolar protein sorting 13 homolog C OS=Bos taurus OX=9913 GN=VPS13C PE=3 SV=1	406.86	3610	A0A3Q1M0X8;A0A3Q1MYF8;E1BPX1;A0A3Q1M9N7;A0A3Q1LPR1;A0A3Q1MJZ5;A0A3Q1MGK9;A0A3Q1M3W8
P49410	EFTU_BOVIN	TUFM	Elongation factor Tu, mitochondrial OS=Bos taurus OX=9913 GN=TUFM PE=1 SV=1	49.398	452
A0A3S5ZPJ6	A0A3S5ZPJ6_BOVIN	STAT1	Signal transducer and activator of transcription OS=Bos taurus OX=9913 GN=STAT1 PE=3 SV=1	87.099	749	E1BPP7;A0A3Q1ME65
E1BF20	E1BF20_BOVIN	HNRNPH1	Heteroous nuclear ribonucleoprotein H1 OS=Bos taurus OX=9913 GN=HNRNPH1 PE=1 SV=3	49.229	449	A0A3Q1MIM4;A0A3Q1LU71;A0A3Q1MIG4;A0A3Q1N348
P32007	ADT3_BOVIN	SLC25A6	ADP/ATP translocase 3 OS=Bos taurus OX=9913 GN=SLC25A6 PE=1 SV=3	32.877	298	A0A3Q1MP50;A0A3Q1LTX1
F1MZU1	F1MZU1_BOVIN	LARP1	La ribonucleoprotein 1, translational regulator OS=Bos taurus OX=9913 GN=LARP1 PE=4 SV=3	123.318	1097	A0A3Q1MSW2;F1N0C8;A0A3Q1N4J1;A0A3Q1MC22
F1MN93	F1MN93_BOVIN	TOP1	DNA topoisomerase I OS=Bos taurus OX=9913 GN=TOP1 PE=3 SV=2	89.688	757	A0A3Q1MBZ5;A0A3Q1M048
Q3T0K2	TCPG_BOVIN	CCT3	T-complex protein 1 subunit gamma OS=Bos taurus OX=9913 GN=CCT3 PE=1 SV=1	60.586	545
F1N556	F1N556_BOVIN	USP7	Ubiquitin carboxyl-terminal hydrolase 7 OS=Bos taurus OX=9913 GN=USP7 PE=3 SV=3	128.513	1103
F1MZ21	F1MZ21_BOVIN	SART1	Spliceosome associated factor 1, recruiter of U4/U6.U5 tri-snRNP OS=Bos taurus OX=9913 GN=SART1 PE=3 SV=1	90.781	802
A7Z019	SMCA4_BOVIN	SMARCA4	Transcription activator BRG1 OS=Bos taurus OX=9913 GN=SMARCA4 PE=2 SV=1	180.679	1606	A0A3Q1LIV7
E1BDE7	E1BDE7_BOVIN	SAFB2	Scaffold attachment factor B2 OS=Bos taurus OX=9913 GN=SAFB2 PE=4 SV=3	107.711	948
Q2KJH6	SERPH_BOVIN	SERPINH1	Serpin H1 OS=Bos taurus OX=9913 GN=SERPINH1 PE=2 SV=1	46.507	418
Q2KJ42	Q2KJ42_BOVIN	NONO	Non-POU domain containing octamer binding OS=Bos taurus OX=9913 GN=NONO PE=2 SV=1	54.121	470	G3N361;A0A3Q1LXP0;A0A3Q1MRN8
A0A3Q1LKU3	A0A3Q1LKU3_BOVIN	HNRNPUL1	Heteroous nuclear ribonucleoprotein U like 1 OS=Bos taurus OX=9913 GN=HNRNPUL1 PE=1 SV=1	93.661	839	A4FUC2;A0A3Q1LP65
A0A3Q1N108	A0A3Q1N108_BOVIN	LARS1	Leucyl-tRNA synthetase OS=Bos taurus OX=9913 GN=LARS1 PE=3 SV=1	134.758	1175	A0A3S5ZPT9
P81948	TBA4A_BOVIN	TUBA4A	Tubulin alpha-4A chain OS=Bos taurus OX=9913 GN=TUBA4A PE=1 SV=2	49.924	448	A0A452DIH7;A0A3Q1M1Z2
P31976	EZRI_BOVIN	EZR	Ezrin OS=Bos taurus OX=9913 GN=EZR PE=1 SV=2	68.76	581	A0A3Q1LVC7;Q32LP2;A0A3Q1MS33
F1N650	F1N650_BOVIN	ANXA1	Annexin OS=Bos taurus OX=9913 GN=ANXA1 PE=3 SV=1	38.98	346	P46193
Q3ZCJ7	TBA1C_BOVIN	TUBA1C	Tubulin alpha-1C chain OS=Bos taurus OX=9913 GN=TUBA1C PE=1 SV=1	49.857	449	A0A3Q1LQR2
F6PSE2	F6PSE2_BOVIN	NBN	Nibrin OS=Bos taurus OX=9913 GN=NBN PE=4 SV=2	91.35	809
G5E531	G5E531_BOVIN	TCP1	CCT-alpha OS=Bos taurus OX=9913 GN=TCP1 PE=3 SV=1	60.222	556	Q32L40
O02751	CFDP2_BOVIN	CFDP2	Craniofacial development protein 2 OS=Bos taurus OX=9913 GN=CFDP2 PE=1 SV=2	66.325	592
A0A3Q1M1M7	A0A3Q1M1M7_BOVIN	JUP	Junction plakoglobin OS=Bos taurus OX=9913 GN=JUP PE=1 SV=1	81.358	741	Q8SPJ1;A0A3Q1NES2;Q0VCX4;A0A3Q1LJ64
F1MNF8	F1MNF8_BOVIN	LOC100141266	Tubulin alpha chain OS=Bos taurus OX=9913 GN=LOC100141266 PE=3 SV=1	49.902	449
F1MBT6	F1MBT6_BOVIN	ANLN	Anillin actin binding protein OS=Bos taurus OX=9913 GN=ANLN PE=4 SV=3	120.488	1093
Q2HJ81	TBB6_BOVIN	TUBB6	Tubulin beta-6 chain OS=Bos taurus OX=9913 GN=TUBB6 PE=2 SV=1	49.9	446	E1BJK2;A0A3Q1M442
A0A452DJ66	A0A452DJ66_BOVIN	TUBA1D	Tubulin alpha chain OS=Bos taurus OX=9913 GN=TUBA1D PE=3 SV=1	49.975	449	Q2HJ86;F2Z4K0;F6RP72;Q32KN8
Q95M18	ENPL_BOVIN	HSP90B1	Endoplasmin OS=Bos taurus OX=9913 GN=HSP90B1 PE=2 SV=1	92.427	804
Q6B856	TBB2B_BOVIN	TUBB2B	Tubulin beta-2B chain OS=Bos taurus OX=9913 GN=TUBB2B PE=1 SV=2	49.953	445	A0A452DIL8;E1B953;A0A452DI48;G3N1W7
E1BJB1	E1BJB1_BOVIN	TUBB2A	Tubulin beta chain OS=Bos taurus OX=9913 GN=TUBB2A PE=1 SV=1	49.907	445	G3X7R7
Q08DJ3	Q08DJ3_BOVIN	FUBP1	Far upstream element (FUSE) binding protein 1 OS=Bos taurus OX=9913 GN=FUBP1 PE=1 SV=1	67.489	643	A0A3Q1LM31;A0A3Q1M6S0;A0A3Q1MKT5
F2Z4C1	F2Z4C1_BOVIN	TUBA1A	Tubulin alpha chain OS=Bos taurus OX=9913 GN=TUBA1A PE=3 SV=1	50.136	451	A0A3Q1LUJ2
Q0VCX2	BIP_BOVIN	HSPA5	Endoplasmic reticulum chaperone BiP OS=Bos taurus OX=9913 GN=HSPA5 PE=2 SV=1	72.4	655
A5D7E8	A5D7E8_BOVIN	PDIA3	Protein disulfide-isomerase OS=Bos taurus OX=9913 GN=PDIA3 PE=2 SV=1	56.93	505	P38657
P81947	TBA1B_BOVIN		Tubulin alpha-1B chain OS=Bos taurus OX=9913 PE=1 SV=2	50.152	451	A0A452DIK7
Q3ZCH0	GRP75_BOVIN	HSPA9	Stress-70 protein, mitochondrial OS=Bos taurus OX=9913 GN=HSPA9 PE=2 SV=1	73.742	679
A0A3Q1MME4	A0A3Q1MME4_BOVIN	HNRNPA2B1	Heterogeneous nuclear ribonucleoproteins A2/B1 OS=Bos taurus OX=9913 GN=HNRNPA2B1 PE=1 SV=1	33.911	313
Q2HJ60	ROA2_BOVIN	HNRNPA2B1	Heterogeneous nuclear ribonucleoproteins A2/B1 OS=Bos taurus OX=9913 GN=HNRNPA2B1 PE=2 SV=1	36.006	341	A0A3Q1MJF8;A0A3Q1MP10;A0A3Q1M3F3
P60712	ACTB_BOVIN	ACTB	Actin, cytoplasmic 1 OS=Bos taurus OX=9913 GN=ACTB PE=1 SV=1	41.737	375	A0A3Q1NKP5
Q27975	HS71A_BOVIN	HSPA1A	Heat shock 70 kDa protein 1A OS=Bos taurus OX=9913 GN=HSPA1A PE=1 SV=2	70.258	641	Q27965
Q3SZ54	IF4A1_BOVIN	EIF4A1	Eukaryotic initiation factor 4A-I OS=Bos taurus OX=9913 GN=EIF4A1 PE=2 SV=1	46.154	406	A0A3Q1M0U8
P63258	ACTG_BOVIN	ACTG1	Actin, cytoplasmic 2 OS=Bos taurus OX=9913 GN=ACTG1 PE=1 SV=1	41.793	375
Q2KJD0	TBB5_BOVIN	TUBB5	Tubulin beta-5 chain OS=Bos taurus OX=9913 GN=TUBB5 PE=2 SV=1	49.671	444	A0A3Q1LNI7
Q95L54	ANXA8_BOVIN	ANXA8	Annexin A8 OS=Bos taurus OX=9913 GN=ANXA8 PE=2 SV=1	36.787	327	A0A3Q1MTA5
A5PJP2	A5PJP2_BOVIN	SAFB	SAFB protein OS=Bos taurus OX=9913 GN=SAFB PE=2 SV=1	101.597	903	A0A3Q1MU58
A0A3Q1LMX0	A0A3Q1LMX0_BOVIN	CYB5R3	NADH-cytochrome b5 reductase OS=Bos taurus OX=9913 GN=CYB5R3 PE=1 SV=1	31.608	278	P07514;F1N7T1;A0A3Q1N6T1;A0A3Q1LZ18
P68103	EF1A1_BOVIN	EEF1A1	Elongation factor 1-alpha 1 OS=Bos taurus OX=9913 GN=EEF1A1 PE=1 SV=1	50.141	462	E1B9F6;Q32PH8;E1BED8;A0A3Q1LJW9;A0A3Q1MPB9;A0A3Q1MQC0;A0A3Q1LP48
Q3MHM5	TBB4B_BOVIN	TUBB4B	Tubulin beta-4B chain OS=Bos taurus OX=9913 GN=TUBB4B PE=2 SV=1	49.831	445
F1MLK1	F1MLK1_BOVIN	RSF1	Remodeling and spacing factor 1 OS=Bos taurus OX=9913 GN=RSF1 PE=4 SV=3	158.118	1394	A0A3Q1LP30
F1MJ56	F1MJ56_BOVIN	MYO1D	Unconventional myosin-Id OS=Bos taurus OX=9913 GN=MYO1D PE=3 SV=1	115.911	1006	Q17R14;A0A3Q1LNT7
E1B7Q7	TRIPC_BOVIN	TRIP12	E3 ubiquitin-protein ligase TRIP12 OS=Bos taurus OX=9913 GN=TRIP12 PE=2 SV=2	220.39	1992	A0A3Q1M409
F1MI47	F1MI47_BOVIN	RBM14	RNA-binding protein 14 OS=Bos taurus OX=9913 GN=RBM14 PE=4 SV=1	69.575	669	Q5EA36
F1MU12	F1MU12_BOVIN	KRT8	Keratin, type II cytoskeletal 8 OS=Bos taurus OX=9913 GN=KRT8 PE=3 SV=2	53.585	478	P05786
A3KMV5	UBA1_BOVIN	UBA1	Ubiquitin-like modifier-activating enzyme 1 OS=Bos taurus OX=9913 GN=UBA1 PE=2 SV=1	117.83	1058	A0A3Q1LKR8
E1BIB4	E1BIB4_BOVIN	HNRNPL	Heteroous nuclear ribonucleoprotein L OS=Bos taurus OX=9913 GN=HNRNPL PE=1 SV=2	64.076	588
Q27991	MYH10_BOVIN	MYH10	Myosin-10 OS=Bos taurus OX=9913 GN=MYH10 PE=2 SV=2	229.099	1976	A0A452DIZ9;A0A3Q1LWN6;A0A3Q1MG42;A6QLN6
Q3ZBU7	TBB4A_BOVIN	TUBB4A	Tubulin beta-4A chain OS=Bos taurus OX=9913 GN=TUBB4A PE=2 SV=1	49.586	444
E1BQ37	E1BQ37_BOVIN	SFPQ	Splicing factor proline and glutamine rich OS=Bos taurus OX=9913 GN=SFPQ PE=1 SV=1	76.249	707	A0A3Q1LXA1
F1MPU0	F1MPU0_BOVIN	CLTC	Clathrin heavy chain OS=Bos taurus OX=9913 GN=CLTC PE=1 SV=3	191.369	1673	P49951
P19120	HSP7C_BOVIN	HSPA8	Heat shock cognate 71 kDa protein OS=Bos taurus OX=9913 GN=HSPA8 PE=1 SV=2	71.24	650	A0A3Q1LMS5;A0A3Q1M8L6
A7Z014	A7Z014_BOVIN	TKT	TKT protein OS=Bos taurus OX=9913 GN=TKT PE=1 SV=1	67.798	623	Q6B855
F1MLB8	F1MLB8_BOVIN	ATP5F1A	ATP synthase subunit alpha OS=Bos taurus OX=9913 GN=ATP5F1A PE=1 SV=1	59.69	553
Q3T0D0	HNRPK_BOVIN	HNRNPK	Heterogeneous nuclear ribonucleoprotein K OS=Bos taurus OX=9913 GN=HNRNPK PE=2 SV=1	51.019	464	A0A3Q1N9S5;A0A3Q1MCI0;A0A3Q1NEH2
A5PK74	RIOX1_BOVIN	RIOX1	Ribosomal oxygenase 1 OS=Bos taurus OX=9913 GN=RIOX1 PE=2 SV=1	74.349	667
P19483	ATPA_BOVIN	ATP5F1A	ATP synthase subunit alpha, mitochondrial OS=Bos taurus OX=9913 GN=ATP5F1A PE=1 SV=1	59.72	553	A0A3Q1LZQ9
E1BEB8	E1BEB8_BOVIN	SUPT6H	Transcription elongation factor spt6 OS=Bos taurus OX=9913 GN=SUPT6H PE=3 SV=2	199.18	1726	A0A3Q1LVF3
G5E631	G5E631_BOVIN	DDX3X	RNA helicase OS=Bos taurus OX=9913 GN=DDX3X PE=1 SV=1	73.128	661	G3MWJ8;A0A3Q1MR08;K0FD10;F1MYC6;Q5W5U4
Q3ZBH9	MCM7_BOVIN	MCM7	DNA replication licensing factor MCM7 OS=Bos taurus OX=9913 GN=MCM7 PE=2 SV=1	81.315	719	A0A3Q1MD98
A0A3Q1LLM7	A0A3Q1LLM7_BOVIN	LMO7	LIM domain 7 OS=Bos taurus OX=9913 GN=LMO7 PE=1 SV=1	147.785	1303	A0A3Q1M805;A0A3Q1LT18;A0A3Q1MHZ6;A0A3Q1M7E1;A0A3Q1LFJ4;A0A3Q1MH82;A0A3Q1N3M0;A8E4L8;A0A3Q1M053
A0A3Q1MBS5	A0A3Q1MBS5_BOVIN	ACTN1	Alpha-actinin-1 OS=Bos taurus OX=9913 GN=ACTN1 PE=1 SV=1	102.424	887	Q3B7N2;A0A3Q1MPS4;Q3ZC55;A0A3Q1LWS8;A0A3Q1M6W4;A0A3Q1M2X5;Q0III9
A6H7F8	A6H7F8_BOVIN	MCM5	DNA replication licensing factor MCM5 OS=Bos taurus OX=9913 GN=MCM5 PE=2 SV=1	82.16	734	Q0V8B7
F1MXI4	F1MXI4_BOVIN	MATR3	Matrin 3 OS=Bos taurus OX=9913 GN=MATR3 PE=1 SV=1	93.824	844	A0A3Q1LRT4
F1MWN1	F1MWN1_BOVIN	CSE1L	Chromosome segregation 1-like protein OS=Bos taurus OX=9913 GN=CSE1L PE=3 SV=1	110.406	971	A5D785
G5E5T1	G5E5T1_BOVIN	EPS8L2	EPS8 like 2 OS=Bos taurus OX=9913 GN=EPS8L2 PE=3 SV=2	79.925	713	A0A3Q1LV39
A0A3Q1M2L8	A0A3Q1M2L8_BOVIN	TOP2B	DNA topoisomerase 2 OS=Bos taurus OX=9913 GN=TOP2B PE=3 SV=1	169.513	1499	A0A3Q1M9M6;F1MU48
Q0IIK5	DDX1_BOVIN	DDX1	ATP-dependent RNA helicase DDX1 OS=Bos taurus OX=9913 GN=DDX1 PE=2 SV=1	82.414	740	A7E3W7
Q3ZBT1	TERA_BOVIN	VCP	Transitional endoplasmic reticulum ATPase OS=Bos taurus OX=9913 GN=VCP PE=2 SV=1	89.33	806	G3X757;A0A3Q1M0U9
F1MYI2	F1MYI2_BOVIN	HNRNPM	Heteroous nuclear ribonucleoprotein M OS=Bos taurus OX=9913 GN=HNRNPM PE=1 SV=3	71.75	673
A0A3Q1NJB1	A0A3Q1NJB1_BOVIN	CP	Ceruloplasmin OS=Bos taurus OX=9913 GN=CP PE=1 SV=1	120.779	1060	F1N076;A0A3Q1LQ81;A0A3Q1MI22;A0A3Q1LR93
P04272	ANXA2_BOVIN	ANXA2	Annexin A2 OS=Bos taurus OX=9913 GN=ANXA2 PE=1 SV=2	38.612	339
F1N0Y9	F1N0Y9_BOVIN	ZFR	Zinc finger RNA binding protein OS=Bos taurus OX=9913 GN=ZFR PE=4 SV=2	116.845	1073	A0A3Q1LLZ5;A0A3Q1MKI3;A0A3Q1MI58
A7MBI5	A7MBI5_BOVIN	DPYSL3	DPYSL3 protein OS=Bos taurus OX=9913 GN=DPYSL3 PE=1 SV=1	73.988	684	A0A3Q1LXY5;E1BFN6
F1MRW7	F1MRW7_BOVIN	DDX20	RNA helicase OS=Bos taurus OX=9913 GN=DDX20 PE=4 SV=2	92.666	825
F1MHR6	F1MHR6_BOVIN	KHSRP	KH-type splicing regulatory protein OS=Bos taurus OX=9913 GN=KHSRP PE=1 SV=3	73.68	708	A0A3Q1NE05;A0A3Q1N6L6;A0A3Q1MB99
P08728	K1C19_BOVIN	KRT19	Keratin, type I cytoskeletal 19 OS=Bos taurus OX=9913 GN=KRT19 PE=2 SV=1	43.885	399
F1MCT8	F1MCT8_BOVIN	SYNCRIP	Synaptotagmin binding cytoplasmic RNA interacting protein OS=Bos taurus OX=9913 GN=SYNCRIP PE=1 SV=2	71.175	638	A0A3Q1M326
A5D7D9	A5D7D9_BOVIN	DHX15	RNA helicase OS=Bos taurus OX=9913 GN=DHX15 PE=1 SV=1	90.933	795
A5D984	A5D984_BOVIN	PKM	Pyruvate kinase OS=Bos taurus OX=9913 GN=PKM PE=1 SV=1	57.949	531	Q1JPG7
Q76LV2	HS90A_BOVIN	HSP90AA1	Heat shock protein HSP 90-alpha OS=Bos taurus OX=9913 GN=HSP90AA1 PE=1 SV=3	84.731	733	A0A452DI85;A0A3Q1MBX2;A0A3Q1LTQ4
A0A3Q1M3N4	A0A3Q1M3N4_BOVIN	MYO1C	Unconventional myosin-Ic OS=Bos taurus OX=9913 GN=MYO1C PE=1 SV=1	121.08	1055	Q27966;A0A452DJY5;A0A3Q1MHV1;P10568
E1BNQ9	E1BNQ9_BOVIN	HNRNPUL2	Heteroous nuclear ribonucleoprotein U like 2 OS=Bos taurus OX=9913 GN=HNRNPUL2 PE=1 SV=1	85.192	749
A0A3Q1LKN6	A0A3Q1LKN6_BOVIN	MCM2	DNA replication licensing factor MCM2 OS=Bos taurus OX=9913 GN=MCM2 PE=1 SV=1	100.967	900	F1N506;A0A3Q1LHC9
A0A3Q1N134	A0A3Q1N134_BOVIN	HNRNPU	Heteroous nuclear ribonucleoprotein U OS=Bos taurus OX=9913 GN=HNRNPU PE=1 SV=1	88.2	804	A2VDN7
A0A3Q1MJD5	A0A3Q1MJD5_BOVIN	HNRNPM	Heteroous nuclear ribonucleoprotein M OS=Bos taurus OX=9913 GN=HNRNPM PE=1 SV=1	77.482	730	F1MY44;A0A3Q1MIF1;A0A3Q1M8F3
E1BKM4	E1BKM4_BOVIN	PDCD6IP	Programmed cell death 6 interacting protein OS=Bos taurus OX=9913 GN=PDCD6IP PE=1 SV=3	96.877	875
A4IFB1	SRRT_BOVIN	SRRT	Serrate RNA effector molecule homolog OS=Bos taurus OX=9913 GN=SRRT PE=2 SV=1	100.566	876
A0A3Q1LW23	A0A3Q1LW23_BOVIN	MCCC1	Methylcrotonoyl-CoA carboxylase 1 OS=Bos taurus OX=9913 GN=MCCC1 PE=1 SV=1	77.874	701	A0A3Q1LRD6;E1BGC1;A0A3Q1MLC6;A0A3Q1LY56
E1BFZ9	E1BFZ9_BOVIN	MCM4	DNA replication licensing factor MCM4 OS=Bos taurus OX=9913 GN=MCM4 PE=3 SV=3	93.694	836	A0A3Q1LG16;E1BLY2;E1BPX4
F1MC86	F1MC86_BOVIN	GMPS	Glutamine amidotransferase OS=Bos taurus OX=9913 GN=GMPS PE=4 SV=3	76.582	693	A0A3Q1LR60;A0A3Q1LUN6
A3KMV6	A3KMV6_BOVIN	HNRNPR	HNRNPR protein OS=Bos taurus OX=9913 GN=HNRNPR PE=1 SV=1	70.956	633	A0A3Q1NB36;A0A3Q1MI86
F1N3F6	F1N3F6_BOVIN	CHD4	DNA helicase OS=Bos taurus OX=9913 GN=CHD4 PE=3 SV=3	217.87	1912	A0A3Q1M5B6;F1MFF9;A0A3Q1M7P5
A7E307	A7E307_BOVIN	DDX17	RNA helicase OS=Bos taurus OX=9913 GN=DDX17 PE=1 SV=1	72.311	650	F6R9E0
Q2KIZ8	MCM6_BOVIN	MCM6	DNA replication licensing factor MCM6 OS=Bos taurus OX=9913 GN=MCM6 PE=2 SV=1	92.93	821	E1BH89;A0A3Q1MEK7
A0A3Q1MCV5	A0A3Q1MCV5_BOVIN	COPA	Coatomer subunit alpha OS=Bos taurus OX=9913 GN=COPA PE=4 SV=1	138.285	1223	A0A140T856;Q27954
A0A3Q1M0D6	A0A3Q1M0D6_BOVIN	SRRM2	Serine/arginine repetitive matrix 2 OS=Bos taurus OX=9913 GN=SRRM2 PE=4 SV=1	297.686	2741	F1MI03;A0A3Q1MP73
E1BDX8	E1BDX8_BOVIN	DYNC1H1	Dynein cytoplasmic 1 heavy chain 1 OS=Bos taurus OX=9913 GN=DYNC1H1 PE=1 SV=2	531.955	4645	A0A3Q1NEU9
Q76LV1	HS90B_BOVIN	HSP90AB1	Heat shock protein HSP 90-beta OS=Bos taurus OX=9913 GN=HSP90AB1 PE=2 SV=3	83.253	724	G5E507;G3N2V5
Q3SYU2	EF2_BOVIN	EEF2	Elongation factor 2 OS=Bos taurus OX=9913 GN=EEF2 PE=2 SV=3	95.368	858	A0A3Q1MM86
E1BE98	E1BE98_BOVIN	XPO1	Exportin 1 OS=Bos taurus OX=9913 GN=XPO1 PE=3 SV=2	123.142	1071
A0A3Q1M155	A0A3Q1M155_BOVIN	DDX5	DEAD box protein 5 OS=Bos taurus OX=9913 GN=DDX5 PE=3 SV=1	69.148	614	F1MBQ8
A0A3Q1MVZ1	A0A3Q1MVZ1_BOVIN	PARP1	Poly [ADP-ribose] polymerase OS=Bos taurus OX=9913 GN=PARP1 PE=3 SV=1	114.65	1027	F1MU08;P18493
F1N052	F1N052_BOVIN	SMARCA5	SWI/SNF related, matrix associated, actin dependent regulator of chromatin, subfamily a, member 5 OS=Bos taurus OX=9913 GN=SMARCA5 PE=3 SV=2	121.957	1052	A0A3Q1M384
A4FUD9	MCM3_BOVIN	MCM3	DNA replication licensing factor MCM3 OS=Bos taurus OX=9913 GN=MCM3 PE=2 SV=1	90.858	808	A0A3Q1LZF0
E1BPX9	E1BPX9_BOVIN	LRPPRC	Leucine rich pentatricopeptide repeat containing OS=Bos taurus OX=9913 GN=LRPPRC PE=4 SV=3	157.718	1391
F6QHI8	F6QHI8_BOVIN	DDX21	RNA helicase OS=Bos taurus OX=9913 GN=DDX21 PE=1 SV=1	86.903	781
E1BKT9	E1BKT9_BOVIN	DSP	Desmoplakin OS=Bos taurus OX=9913 GN=DSP PE=1 SV=2	332.408	2889	A0A3Q1MR22
E1BGC5	E1BGC5_BOVIN	YLPM1	YLP motif containing 1 OS=Bos taurus OX=9913 GN=YLPM1 PE=4 SV=3	241.333	2145	A0A3Q1MZ61
A5D7D1	ACTN4_BOVIN	ACTN4	Alpha-actinin-4 OS=Bos taurus OX=9913 GN=ACTN4 PE=2 SV=1	104.928	911	A0A3Q1MFS2;A0A452DIE5;A0A3Q1MRU0;A0A3Q1MAJ8;A0A3Q1MR52;A0A3Q1NNJ4
F1MDU7	F1MDU7_BOVIN	TOP2A	DNA topoisomerase 2 OS=Bos taurus OX=9913 GN=TOP2A PE=3 SV=3	174.446	1532
A0A3Q1MIB0	A0A3Q1MIB0_BOVIN	IQGAP1	IQ motif containing GTPase activating protein 1 OS=Bos taurus OX=9913 GN=IQGAP1 PE=1 SV=1	180.838	1583	F1MC48;A6H7H0
F1MYG5	F1MYG5_BOVIN	LMNA	Lamin A/C OS=Bos taurus OX=9913 GN=LMNA PE=1 SV=1	74.126	664
A0A3Q1LYL5	A0A3Q1LYL5_BOVIN	PCCA	Propionyl-CoA carboxylase subunit alpha OS=Bos taurus OX=9913 GN=PCCA PE=1 SV=1	77.616	704	A0A3Q1N969;A0A3Q1LUQ7;A0A3Q1LTS4
A0A3Q1MQ76	A0A3Q1MQ76_BOVIN	SUPT5H	Transcription elongation factor SPT5 OS=Bos taurus OX=9913 GN=SUPT5H PE=3 SV=1	120.968	1087	E1BC98;F1MT79
A4FV90	A4FV90_BOVIN	PCCA	Propanoyl-CoA:carbon dioxide ligase subunit alpha OS=Bos taurus OX=9913 GN=PCCA PE=1 SV=1	81.718	741	A0A3Q1MM69
F1MMA0	F1MMA0_BOVIN	ILF3	Interleukin enhancer binding factor 3 OS=Bos taurus OX=9913 GN=ILF3 PE=4 SV=3	95.943	899	A0A3Q1LQQ5
F6RF21	F6RF21_BOVIN	SMCHD1	Structural maintenance of chromosomes flexible hinge domain containing 1 OS=Bos taurus OX=9913 GN=SMCHD1 PE=4 SV=2	225.295	1997
Q28141	DHX9_BOVIN	DHX9	ATP-dependent RNA helicase A OS=Bos taurus OX=9913 GN=DHX9 PE=1 SV=1	141.944	1287
F1MX61	F1MX61_BOVIN	SF3B1	Splicing factor 3b subunit 1 OS=Bos taurus OX=9913 GN=SF3B1 PE=3 SV=2	145.857	1304
F1MQ37	F1MQ37_BOVIN	MYH9	Myosin heavy chain 9 OS=Bos taurus OX=9913 GN=MYH9 PE=1 SV=3	227.204	1965	F1MYM9;F1MM57;A0A3Q1LKJ5;F1MZX6;F1MRC2;Q9BE41;A6QPA6;A0A3Q1LVZ9;Q9BE40;A0A3Q1MS81;A0A3Q1LNB7;F1N775;E1BP87;F1MM07;Q9BE39;A0A3Q1LZ74;A0A3Q1MDD2;E1BPX8;A0A3Q1LMB7;A0A3Q1LYQ9;F1N2G0
G3MZY8	G3MZY8_BOVIN	POLR2A	DNA-directed RNA polymerase subunit OS=Bos taurus OX=9913 GN=POLR2A PE=1 SV=2	217.192	1970
A0A3Q1LMV9	A0A3Q1LMV9_BOVIN	EPPK1	Epiplakin 1 OS=Bos taurus OX=9913 GN=EPPK1 PE=1 SV=1	375.6	3449
Q71SP7	FAS_BOVIN	FASN	Fatty acid synthase OS=Bos taurus OX=9913 GN=FASN PE=1 SV=1	274.554	2513
A0A3Q1MIX4	A0A3Q1MIX4_BOVIN	PC	Pyruvate carboxylase OS=Bos taurus OX=9913 GN=PC PE=1 SV=1	121.315	1104
F1N7I5	F1N7I5_BOVIN	NUMA1	Nuclear mitotic apparatus protein 1 OS=Bos taurus OX=9913 GN=NUMA1 PE=1 SV=3	234.235	2095
A0A3Q1LV98	A0A3Q1LV98_BOVIN	FLNC	Filamin C OS=Bos taurus OX=9913 GN=FLNC PE=1 SV=1	290.492	2720	A0A3Q1M304;A0A3Q1LU35;E1BE25
Q29RK2	PYC_BOVIN	PC	Pyruvate carboxylase, mitochondrial OS=Bos taurus OX=9913 GN=PC PE=2 SV=2	129.698	1178	A0A3Q1MIC2
F1N647	F1N647_BOVIN	FASN	3-hydroxyacyl-[acyl-carrier-protein] dehydratase OS=Bos taurus OX=9913 GN=FASN PE=1 SV=3	274.41	2515	A0A3Q1MPB3;A0A3Q1LVA9
A0A3Q1M0Y7	A0A3Q1M0Y7_BOVIN	FLNB	Filamin B OS=Bos taurus OX=9913 GN=FLNB PE=1 SV=1	275.508	2578	A0A3Q1MQ34;E1BKX7;A0A3Q1MZI6
F1N169	F1N169_BOVIN	FLNA	Filamin A OS=Bos taurus OX=9913 GN=FLNA PE=1 SV=3	280.927	2647	A0A3Q1M057;A0A3Q1LMA3
A0A3Q1LXK9	A0A3Q1LXK9_BOVIN	PLEC	Plectin OS=Bos taurus OX=9913 GN=PLEC PE=1 SV=1	513.695	4516	A0A3Q1M2E4;E1BF59;A0A3Q1MQG2;A0A3Q1M6Q7;A0A3Q1LJL6;A0A3Q1LVA4;A0A3Q1LXH1;A0A3Q1MRS3
A0A3Q1NE82	A0A3Q1NE82_BOVIN	AHNAK	AHNAK nucleoprotein OS=Bos taurus OX=9913 GN=AHNAK PE=1 SV=1	614.649	5768	A0A3Q1MHT0;F1MCK2
E1BGH6	E1BGH6_BOVIN	ACACA	Acetyl-CoA carboxylase 1 OS=Bos taurus OX=9913 GN=ACACA PE=4 SV=2	265.372	2346	A0A3Q1MAY0;A0A3Q1MUW1;A0A3Q1N1M4;Q9TTS3;A0A3Q1M483;A0A3Q1NJE5
