# Supplementary material for: Identification of potential nucleomodulins of Mycoplasma bovis by direct biotinylation and proximity-based biotinylation approaches
Source: Front Microbiol. 2024 Jul 9;15:1421585. doi: 10.3389/fmicb.2024.1421585 (PMC11263210; doi:10.3389/fmicb.2024.1421585)
Supplement: Supplementary file 6 [file Table_4.XLSX]

## Sheet: annotation
Table S4. Subcellular localization of unique BoMac cell proteins in H2B group
Accession	GeneID	GeneName	SUBCELLULAR_LOCATION
Q17QZ7	524908	TTC27	Cytoplasm
Q3ZBD0	512456	PSMD7
Q3ZBP3	526135	RBMS1	Nucleus
Q3MHL8	616182	SMAP
A7YY49	526045	SURF4	Endoplasmic reticulum membrane;Multi-pass membrane protein;Endoplasmic reticulum-Golgi intermediate compartment membrane;Golgi apparatus membrane
Q32KX8	514636	METTL26
P21839	282150	BCKDHB	Mitochondrion matrix
Q59A32	281183	GART	Cytoplasm;Cytosol
Q3ZBR5	504602	TTC1
A7MB12	526343	UTP15	Nucleus;Nucleolus
A4FV97	26156	RSL1D1	Nucleus;Nucleolus
Q6XBT4	407239	USF1	Nucleus
Q3T197	504687	STEEP1	Nucleus;Cytoplasm
Q5E953	537221	UFC1
Q32S26	505358	BRD2	Nucleus
Q4GZT4	536203	ABCG2	Cell membrane;Multi-pass membrane protein;Apical cell membrane;Mitochondrion membrane
Q2KJD8	527124	CDKN2B	Cytoplasm
Q58CU6	616380	C1orf198	Cytoplasm
Q3T0E0	613998	ATOX1
Q2KHW8	525263	GEMIN6	Nucleus;Nucleoplasm;Gem;Cytoplasm
Q1LZ79	515968	GEMIN8	Nucleus;Gem;Cytoplasm
Q2HJ47	614238	DENR	Cytoplasm
Q08DJ7	533351	AAR2
P00396	2885981	MT-CO1	Mitochondrion inner membrane;Multi-pass membrane protein
Q32LP9	617620	CORO2A	Cytoplasm;Cytoskeleton
Q2KIW5	79682	CENPU	Cytoplasm;Nucleus;Chromosome;Centromere;Kinetochore
Q2KJA2	513061	ABCF2	Cytoplasm;Nucleus
Q29RL2	505144	CHORDC1
Q0VC53	526521	DOHH	Endoplasmic reticulum membrane;Peripheral membrane protein;Cytoplasmic side
A4IFA8	100125880	C11orf68
A6QNT4	524306	FAM120B	Nucleus
Q32LE4	533374	GGCT
Q0VFX9	512596	GGACT
E1BGN7	100516408	CGAS	Nucleus;Chromosome;Cell membrane;Peripheral membrane protein;Cytoplasm;Cytosol
Q5EAC6	520883	CDC37	Cytoplasm
Q17R07	532778	ARFGAP3	Cytoplasm;Golgi apparatus membrane;Peripheral membrane protein;Cytoplasmic side
Q29S11	505585	NUCKS1	Nucleus;Chromosome
Q2KIT4	541274	DNAJB4	Cytoplasm;Cell membrane;Myofibril;Sarcomere;Z line
Q2TBH1	615953	CENPM	Nucleus;Cytoplasm;Chromosome;Centromere;Kinetochore
Q8HXM1	282588	CSTF2	Nucleus
A3KN05	510566	MAIP1	Mitochondrion matrix
Q2T9S4	538173	PGP	Cytoplasm;Cytosol;Cytoskeleton;Cell projection;Ruffle membrane;Peripheral membrane protein;Cytoplasmic side;Lamellipodium membrane;Cell membrane
A6QR44	540254	DGCR8	Nucleus;Nucleolus
Q3SWY5	511234	NOSIP	Cytoplasm;Nucleus
Q2HJH7	615803	MEMO1	Cytoplasm;Nucleus
Q3MHY1	615329	CSRP1	Nucleus;Cytoplasm;Cytoskeleton
Q0V7M0	531602	KPNA6	Cytoplasm
Q2HJ94	360006	DNAJA2	Membrane;Lipid-anchor;Cytoplasm;Microsome;Nucleus;Perinuclear region;Mitochondrion
Q58CR4	526844	DOLK	Endoplasmic reticulum membrane;Multi-pass membrane protein
Q5E9I7	512993	WDR77	Nucleus;Cytoplasm
Q2HJH9	509123	PDCD5
Q3MHH2	517743	NOL11	Nucleus;Nucleolus
P0C0T1	518488	ITPK1	Endoplasmic reticulum
Q5E9Y6	524973	PRUNE1	Cytoplasm;Nucleus;Cell junction;Focal adhesion
Q3MHE2	508735	PRPF4	Nucleus;Nucleus speckle
Q3T0M7	533251	RANBP1	Cytoplasm
Q67ER4	493640	RNF113A	Nucleus;Nucleus speckle
Q3T0C8	512907	PDLIM2	Cytoplasm;Nucleus;Cytoskeleton
Q32LF5	509947	C1orf52
E1BFR5	84930	MASTL	Cytoplasm;Cytoskeleton;Microtubule organizing center;Centrosome;Nucleus
Q0P5K4	515314	TOX4	Nucleus
Q0P5H2	511258	DNTTIP2	Nucleus;Nucleolus
Q2KJJ0	534228	PRPF6	Nucleus;Nucleoplasm;Nucleus speckle
A7E3Q8	505687	PLS3	Cytoplasm
P82922	504320	DAP3	Mitochondrion
Q7YRD0	360193	PNO1	Nucleus;Nucleolus
Q5EA00	514465	SMAP2	Cytoplasm
Q9TT94	280924	SCD	Endoplasmic reticulum membrane;Multi-pass membrane protein
Q29RH4	529231	THOC3	Nucleus;Nucleus speckle
A4IF69	534327	NHLRC2	Cytoplasm;Cytosol
Q5EA99	505125	PAK1IP1	Nucleus;Nucleolus
Q3T0B7	101903478;614220	RPS27L	Cytoplasm;Nucleus;Nucleolus
Q08DR0	518186	PHF6	Nucleus;Nucleolus;Chromosome;Centromere;Kinetochore
Q2HJC9	534894	PQBP1	Nucleus;Nucleus speckle;Cytoplasmic granule
A0A3Q1MQW5	10919	EHMT2	Nucleus;Chromosome
E1BCV0	3070	HELLS	Nucleus
A0A3Q1MEK5	504962	SF3B3	Nucleus
E1B8M0	513594	CEP55	Cytoplasm;Cytoskeleton;Microtubule organizing center;Centrosome;Centriole;Cleavage furrow;Midbody;Midbody ring
A0A3Q1LVK2	54881	TEX10	Nucleus;Nucleoplasm;Cytoplasm;Nucleolus
F1MNS7	503579	FOXA1	Nucleus
A0A3S5ZP87	57470	LRRC47	Cytoplasm
A0A3Q1N8T2	57479	PRR12	Nucleus;Postsynaptic density;Synapse;Synaptosome
F2Z4H8	614540	TIAL1	Nucleus;Cytoplasm;Cytolytic granule;Stress granule
F1MNS4	618429	TBL3	Nucleus;Nucleolus
E1BC37	534759	GPATCH8
F6R1H3	100138545	PML	Nucleus;Nucleoplasm;Cytoplasm;PML body;Nucleolus;Endoplasmic reticulum membrane;Peripheral membrane protein;Cytoplasmic side;Early endosome membrane
A0A3Q1M2T5	10499	NCOA2	Nucleus
G3X7E1	615692	SAP18	Nucleus;Cytoplasm;Nucleus speckle
A0A3Q1MY69	534669	GTF2I	Cytoplasm;Nucleus
F1MVR0	511802	CDK19	Cytoplasm;Perinuclear region;Nucleus
F1MZ84	143689	PIWIL4	Nucleus;Cytoplasm
F1MJI7	516326	LMNB2	Nucleus lamina
A0A3Q1M2D2	508384	GATAD2A	Nucleus speckle;Nucleus;Chromosome
F1MV85	511011	PBDC1
A0A3Q1MQQ1	511294	RPF2	Nucleus;Nucleolus
A0A3Q1LLU9	614139	ELP4	Cytoplasm;Nucleus
F1N1R4	22894	DIS3	Cytoplasm;Nucleus;Nucleolus;Nucleoplasm
G3N166	100299693	Prpf38b	Nucleus
E1BDU9	505039	GATAD2B	Nucleus speckle;Nucleus;Chromosome
F1N1M2	2627	GATA6	Nucleus
F1MZE4	9552	SPAG7	Nucleus
E1BNB5	531389	FOSL1	Nucleus
E1BA81	79366	HMGN5	Nucleus
A0A3Q1M190	504637	RFC4	Nucleus
A0A3Q1LXE1	407130	PPFIBP1
A0A3Q1N8B5	153769	SH3RF2	Nucleus
A0A3Q1M4X8	5817	PVR	Cell membrane;Single-pass type I membrane protein;Secreted
G8JKV1	281249	IL18	Secreted
A0A3Q1M0D7	100173666	VTA1	Cytoplasm;Endosome membrane;Peripheral membrane protein;Membrane
A0A3Q1LLB2	281039	CAST
E1BMN2	81624	DIAPH3	Cytoplasm;Nucleus
G5E6P3	10672	GNA13	Cell membrane;Lipid-anchor;Melanosome;Cytoplasm;Nucleus
F1MN25	415130	CD34	Membrane;Single-pass type I membrane protein
A0A3Q1LK42	23770	FKBP8	Mitochondrion;Mitochondrion membrane;Single-pass membrane protein;Cytoplasmic side
A0A3Q1MDA1	27161	AGO2	Cytoplasm;P-body;Nucleus
F6PRQ6	535692	UNC45A	Cytoplasm;Perinuclear region;Nucleus
A0A3Q1MEW3	85461	TANC1	Postsynaptic density
E1BC65	100296443	RBM6	Nucleus
A0A3Q1LJE7	504211	GLMN
F1MH20	767990	ATXN10	Cytoplasm;Perinuclear region
A0A3Q1M0Z6	79968	WDR76
A0A3Q1N465	533865	MED25	Nucleus
A0A3Q1LMP4	10147	SUGP2	Nucleus
F1MK73	10413	YAP1	Cytoplasm;Nucleus
A0A3Q1LZ08	55183	RIF1	Nucleus;Chromosome;Telomere;Cytoplasm;Cytoskeleton;Spindle
A0A3Q1MLJ5	508167	RRM2	Cytoplasm
F1MLP7	534645	SNRNP40	Nucleus
A0A3Q1M7W9	540892	DNM1L	Cytoplasm;Cytosol;Cytoplasmic vesicle;Secretory vesicle;Synaptic vesicle membrane;Endomembrane system;Peripheral membrane protein;Golgi apparatus;Membrane;Clathrin-coated pit;Mitochondrion outer membrane;Peroxisome
F1N365	14248	Flii	Nucleus;Cytoplasm;Cytoskeleton;Microtubule organizing center;Centrosome;Cell junction;Focal adhesion
A0A3Q1LXV4	54431	DNAJC10	Endoplasmic reticulum lumen
A0A3Q1MVS3	5520	PPP2R2A	Cytoplasm;Cytoskeleton;Membrane
F6RXS3	520498	Camk1	Cytoplasm;Nucleus
F1MKN2	4350	MPG	Cytoplasm;Mitochondrion matrix;Mitochondrion nucleoid;Nucleus
A0A3Q1NJA2	84859	LRCH3	Cytoplasm
E1BFX6	541044	RBM15	Nucleus speckle;Nucleus;Nucleoplasm;Nucleus envelope;Nucleus membrane;Peripheral membrane protein
G3MX56	614766	RPRD2
E1BFZ3	516489	Ppp4r3b	Cytoplasm;Cytoskeleton;Microtubule organizing center;Centrosome;Nucleus
A0A3Q1MD22	100173723	WASHC5	Cytoplasm;Cytosol;Endoplasmic reticulum;Early endosome
A0A3Q1MPU8	504506	RNPS1	Nucleus;Nucleus speckle;Cytoplasm
A0A3Q1LJ39	64750	SMURF2	Nucleus;Cytoplasm;Cell membrane;Membrane raft
E1BB38	509430	SRP72	Cytoplasm;Endoplasmic reticulum
F1MM88	534652	NEK9	Cytoplasm;Nucleus
A0A3Q1M3X1	8518	ELP1	Cytoplasm;Nucleus
F6QCG0	506561	AAAS	Nucleus;Nuclear pore complex;Cytoplasm;Cytoskeleton;Spindle pole;Nucleus envelope
A0A3Q1LSN9	534217	AIFM2	Lipid droplet;Mitochondrion membrane
F1MHW3	79002	TRIR
F6R277	55621	TRMT1	Nucleus;Cytoplasm
F1MXK2	57532	NUFIP2	Nucleus;Cytoplasm;Stress granule
A0A3Q1M902	525698	HPF1	Chromosome;Nucleus
A0A3Q1ML38	526370	LENG8	Cytoplasm;Nucleus
A0A3Q1LYN8	532695	PPHLN1	Nucleus;Cytoplasm;Chromosome
F1MZT8	505082	LSG1	Cytoplasm;Nucleus;Endoplasmic reticulum
A0A3Q1ME09	362587	Macf1	Cytoplasm;Cytoskeleton;Golgi apparatus;Cell membrane;Cell projection;Ruffle membrane;Membrane
E1BNZ6	281990	POLD1	Nucleus
F1N551	327716	GATA4	Nucleus
A0A3Q1MKM7	282703	CPSF1	Nucleus;Nucleoplasm
A0A3Q1MNY8	512236	PRPF4B	Nucleus
A0A3Q1M043	23481	PES1	Nucleus;Nucleolus;Nucleoplasm;Chromosome
A0A3Q1MP77	281492	SMN2	Cell projection;Neuron projection;Cytoplasm;Myofibril;Sarcomere;Z line;Cytoplasmic granule;Nucleus;Cajal body;Gem;Perikaryon
A0A3Q1MB77	6867	TACC1	Cytoplasm
A0A3Q1LWR7	9833	MELK	Cell membrane;Peripheral membrane protein
A0A3Q1LVB7	57448	BIRC6	Golgi apparatus;Trans-Golgi network membrane;Endosome;Cytoplasm;Cytoskeleton;Spindle pole;Microtubule organizing center;Centrosome;Midbody;Midbody ring
F1MYN8	6651	SON	Nucleus speckle
E1BM03	514870	WDR3	Nucleus;Nucleolus
A0A3Q1MYD1	616567	Cmss1
F1MJ09	23327	Nedd4l	Cytoplasm;Golgi apparatus;Endosome;Multivesicular body
E1B9N7	512470	DHX29	Cytoplasm
E1BD29	508634	FAM32A	Nucleus
F1N1T6	22868	FASTKD2	Mitochondrion matrix;Mitochondrion nucleoid
A0A3Q1N1E9	79832	QSER1	Chromosome
F1N7G0	92906	HNRNPLL	Nucleus;Nucleoplasm;Cytoplasm
A0A3Q1MCF2	541186	GOPC	Cytoplasm;Golgi apparatus membrane;Peripheral membrane protein;Golgi apparatus;Trans-Golgi network membrane;Synapse;Postsynaptic density;Cell projection;Dendrite
A0A3Q1LUU3	8027	STAM	Early endosome membrane;Peripheral membrane protein;Cytoplasmic side
F1N0H5	23091	ZC3H13	Nucleus speckle;Nucleus;Nucleoplasm
F6RAC6	538777	SRP68	Cytoplasm;Nucleus;Nucleolus
F1N7H0	530254	DNAJC7	Cytoplasm;Nucleus;Cytoskeleton
A0A3Q1MCX8	532603	SHTN1	Cell projection;Axon;Filopodium;Cytoplasm;Cytoskeleton
A0A3Q1MBG4	71766	Raver1	Nucleus;Cytoplasm
F1MND5	100138139	RBM12	Nucleus
F1MXY8	6576	SLC25A1	Membrane;Multi-pass membrane protein
F1MPS0	511958	NCAPD3	Nucleus
A0A3Q1LFI8	768033	OSTC	Endoplasmic reticulum;Membrane;Multi-pass membrane protein
F1N1V0	541083	HBS1L	Cytoplasm
G3MZM8	154807	VKORC1L1	Endoplasmic reticulum membrane;Multi-pass membrane protein;Membrane
A0A3Q1M816	533884	ZNF512	Nucleus
A0A3Q1MHX1	23392	ECPAS	Endoplasmic reticulum;Endoplasmic reticulum-Golgi intermediate compartment;Endosome;Cytoplasm;Cytoskeleton;Microtubule organizing center;Centrosome;Nucleus;Multivesicular body;Cytoplasmic vesicle
A0A3Q1N2E4	533161	KIF2C	Chromosome;Centromere;Kinetochore;Cytoplasm;Cytoskeleton;Nucleus
E1B9T7	538774	SUZ12	Nucleus
A0A3Q1MN60	511755	SFXN3	Membrane;Multi-pass membrane protein;Mitochondrion membrane
F1MDZ8	10629	TAF6L	Nucleus
F1MAV3	11030	RBPMS	Nucleus;Cytoplasm;P-body
A0A3Q1LX49	618207	RRAGA	Cytoplasm;Lysosome;Lysosome membrane
F1MBQ0	1783	DYNC1LI2	Cytoplasm;Cytoskeleton
A0A3Q1M099	23165	NUP205	Nucleus membrane;Peripheral membrane protein;Nucleus;Nuclear pore complex
E1BBG4	285636	RIMOC1	Cytoplasm;Cytosol
E1BMI6	26354	GNL3	Nucleus;Nucleolus
F1MYA8	534369	ATP13A1	Endoplasmic reticulum membrane;Multi-pass membrane protein;Membrane
A0A3Q1LUM8	1105	CHD1	Nucleus;Cytoplasm
G3N1U1	73139	Cenpv	Chromosome;Centromere;Kinetochore;Nucleus;Cytoplasm;Cytoskeleton;Spindle
A0A3Q1M724	79068	FTO	Cytoplasm;Nucleus speckle
E1BI11	505848	MIDEAS	Nucleus
F1MI29	510797	XPO6	Cytoplasm
G3MZ95	25177	Fhl1	Cytoplasm;Nucleus
F1MDA7	508235	FBXO7	Cytoplasm;Nucleus;Mitochondrion;Cytosol
F1MW27	56270	WDR45B	Preautophagosomal structure
A0A3Q1N827	6709	SPTAN1	Cytoplasm;Cytoskeleton;Cell cortex
A0A3Q1LPW3	1969	EPHA2	Cell membrane;Single-pass type I membrane protein;Cell projection;Ruffle membrane;Lamellipodium membrane;Cell junction;Focal adhesion
A0A3Q1M211	539629	MECP2	Nucleus
A0A3Q1M7U8	51776	MAP3K20	Cytoplasm;Nucleus
F1MRT9	7402	UTRN	Postsynaptic cell membrane;Peripheral membrane protein;Cytoplasmic side;Cytoplasm;Cytoskeleton
A0A3Q1LJR0	539458	FOXJ3	Nucleus
F1MVK2	515247	SCYL1	Cytoplasm;Cytoskeleton;Microtubule organizing center;Centrosome;Endoplasmic reticulum-Golgi intermediate compartment;Golgi apparatus;Cis-Golgi network
F1MTG9	6602	SMARCD1	Nucleus
A0A3Q1NNQ9	101830931	HCFC1	Cytoplasm;Nucleus
F1MYL8	9969	MED13	Nucleus
F1N0S9	25940	FAM98A	Nucleus;Cytoplasm
F1MZT2	66877	Crnkl1	Nucleus;Nucleus speckle
A0A3Q1LRX5	11157	LSM6	Cytoplasm;Nucleus
A0A3Q1LLZ3	56886	UGGT1	Endoplasmic reticulum lumen
A0A3Q1LMQ6	4773	NFATC2	Cytoplasm;Nucleus
A0A3Q1ME43	2873	GPS1	Cytoplasm;Nucleus
F1ME38	55236	UBA6	Cytoplasm;Mitochondrion;Nucleus
A0A452DHZ1	515509	SUGT1	Cytoplasm;Nucleus
F1N719	510245	PPP5C	Nucleus;Cytoplasm;Cell membrane
A0A3Q1MUQ6	615646	TMEM38B	Endoplasmic reticulum membrane;Multi-pass membrane protein;Membrane
A0A3Q1M0E6	57602	USP36	Nucleus;Nucleolus;Cytoplasm
F1MWR2	506123	SF3B4	Nucleus
A0A3Q1MMU9	10478	SLC25A17	Membrane;Multi-pass membrane protein;Peroxisome membrane
A0A3Q1LMU9	506873	EIF3H	Cytoplasm
A0A3Q1MUV3	281951	NT5C2	Cytoplasm;Cytosol
A0A3Q1MUH2	781912	TAF2	Nucleus
A0A3Q1LFR7	282355	SLC1A5	Cell membrane;Multi-pass membrane protein;Melanosome;Membrane
A6QL77	518288	P4HA1	Endoplasmic reticulum lumen
A6QPZ6	524959	TAP1	Membrane;Multi-pass membrane protein
A5PKH0	782450	TOR1AIP2	Membrane;Single-pass membrane protein
A3KMW0	505592	CCDC97
A5PKK5	540904	SMARCA2	Nucleus
A0A3Q1LZW7	51729	WBP11	Nucleus;Cytoplasm
Q17QQ6	506275	WBP4	Nucleus;Nucleus speckle
Q0VBZ6	538533	TIA1	Nucleus;Cytoplasm;Stress granule
A5PJU0	782674	NOL6	Nucleus;Nucleolus
E1BH79	527607	EFL1	Cytoplasm
Q08DW1	511776	RAB9A	Cytoplasmic vesicle;Phagosome membrane;Lipid-anchor;Cytoplasmic side
Q0VCH0	507203	ANP32E	Cytoplasm;Nucleus
A5D7G0	536956	YARS2	Mitochondrion matrix
Q2KIC7	511058	PPP6C	Mitochondrion;Cytoplasm
A5D7N5	529071	PAPOLG	Nucleus
A6QLW3	529700	RPRD1B	Nucleus
Q3T0J0	504439	PAPSS1	Nucleus
Q3ZCE1	505456	STAP2	Cytoplasm
A0A3Q1NET3	23028	KDM1A	Nucleus
A0A3Q1M9M4	445815	PALM2AKAP2	Apical cell membrane;Lipid-anchor;GPI-like-anchor;Cytoplasmic side
E1BG76	23256	SCFD1	Cytoplasm;Endoplasmic reticulum membrane;Peripheral membrane protein;Golgi apparatus;Golgi stack membrane
A0A3Q1LPA8	514951	Rbfox2	Nucleus;Cytoplasm
F1MBJ8	401541	CENPP	Nucleus;Chromosome;Centromere
A0A3Q1M9G8	6612	SUMO3	Cytoplasm;Nucleus;PML body
E1BI60	534601	ATE1	Nucleus;Cytoplasm
F6RM04	508868	Rbm15b	Nucleus;Nucleoplasm;Nucleus speckle;Nucleus envelope
A0A3Q1NGW2	9736	USP34	Nucleus
E1BD64	616718	MPC2	Membrane;Multi-pass membrane protein;Mitochondrion inner membrane
F1MQ96	528478	PRKCI	Cytoplasm
F1MV22	5471	PPAT
A0A3Q1MBP5	23137	SMC5	Nucleus
F1MV66	4938	OAS1Y	Cytoplasm
F1N1H2	527829	MAP1S	Nucleus;Cytoplasm;Cytosol;Cytoskeleton;Spindle
E1B9I1	540962	MICOS13	Membrane;Single-pass membrane protein;Mitochondrion inner membrane
F1MTI2	55602	CDKN2AIP	Nucleus;Nucleoplasm
F1MPG0	533652	MLH1	Nucleus
A0A3Q1LVL3	363288	Kif1a	Cytoplasm;Cytoskeleton
E1BGX1	536067	TAF15	Nucleus
A0A3Q1MRG7	337871	DICER1	Cytoplasm
F1MNT1	9631	NUP155	Nucleus;Nuclear pore complex
F1N6B6	504307	NUP188	Nucleus;Nuclear pore complex
A0A3Q1NHK5	26073	POLDIP2
G5E683	8932	MBD2	Nucleus;Chromosome
A0A3Q1N1T4	2491	CENPI	Chromosome;Centromere;Nucleus
E1BLF0	510272	Prrc1	Golgi apparatus
E1BCI8	533876	SLC12A4	Membrane;Multi-pass membrane protein
A0A452DI99	613879	MED30	Nucleus
E1BQ32	512841	CRK	Cell membrane;Cytoplasm;Membrane
F1MMA2	514559	TTL
F1MH71	5253	PHF2	Nucleus;Nucleolus;Chromosome;Centromere;Kinetochore
A0A3Q1M8Q7	52635	Esyt2	Cell membrane;Peripheral membrane protein;Endoplasmic reticulum membrane;Multi-pass membrane protein;Membrane
F6RQS5	74237	Tubgcp2	Cytoplasm;Cytoskeleton;Microtubule organizing center;Centrosome
A0A3Q1LV02	517560	PPWD1	Nucleus
F1MCK7	538915	WDR43	Nucleus;Nucleolus;Nucleolus fibrillar center;Nucleoplasm
F1MY97	56095	Ftsj3	Nucleus;Nucleolus
F1MPW7	100125264	NUP210	Nucleus;Nuclear pore complex;Nucleus membrane;Single-pass type I membrane protein;Endoplasmic reticulum membrane
A0A3Q1MI18	506889	PCBP4	Cytoplasm
E1BHR3	784070	HDGFL3	Nucleus
E1B928	90850	ZNF598	Cytoplasm;Cytosol
F1MSI0	519736	RANBP10	Cytoplasm;Cytosol;Nucleus
A0A3Q1MMZ5	2631	NIPSNAP2	Cytoplasm;Mitochondrion outer membrane
E1BNI8	514296	Nt5dc2	Cytoplasm;Cytosol
G3MZN2	246324	Rab31	Membrane;Lipid-anchor
E1BM48	513577	PRPF31	Nucleus
F6QQH9	70088	Meaf6	Nucleus;Nucleolus;Chromosome;Centromere;Kinetochore
A0A3Q1LNK8	10523	CHERP	Cytoplasm;Perinuclear region;Endoplasmic reticulum
A0A3Q1MR24	523714	ORC3	Nucleus
E1BA06	281229	HPRT1	Cytoplasm
A0A3Q1LMJ2	507194	MFSD10	Membrane;Multi-pass membrane protein
F1N2G9	510095	TASOR	Nucleus;Chromosome
A0A3Q1M1V2	11073	TOPBP1	Nucleus;Chromosome;Cytoplasm;Cytoskeleton;Microtubule organizing center;Centrosome;Spindle pole
F1MKX7	517417	XRN2	Nucleus;Nucleolus
E1BJG5	10155	TRIM28	Nucleus
E1B8C0	540703	FOXJ2	Nucleus
A0A3Q1MKK6	21888	Tle4	Nucleus
E1BPV2	8540	AGPS	Peroxisome
F1MMS4	7014	TERF2	Nucleus;Chromosome;Telomere
A0A3Q1MHP8	10491	CRTAP	Secreted;Extracellular space;Extracellular matrix
F1N238	512824	PUF60	Nucleus
F6RAL2	100009104	EPHX1	Endoplasmic reticulum membrane;Single-pass type III membrane protein;Membrane;Microsome membrane
G3MXY7	9112	MTA1	Nucleus;Cytoplasm;Nucleus envelope;Cytoskeleton
G3MZM6	23076	RRP1B	Nucleus;Nucleolus;Nucleoplasm;Chromosome
A0A3Q1LN31	282421	CTNNBL1	Nucleus
A0A3Q1LUA9	10040	TOM1L1	Golgi apparatus;Golgi stack;Endosome membrane;Cytoplasm;Membrane;Peripheral membrane protein;Cytoplasmic side
A0A452DHY7	510274	PCYT2	Mitochondrion outer membrane;Single-pass membrane protein
G3N002	7626	ZNF75D	Nucleus
E1BEP4	100138350	ASH2L	Nucleus
A0A3Q1M8G4	107132045	LOC107132045	Endoplasmic reticulum
A0A3Q1LS53	3841	KPNA5	Cytoplasm
F1MV04	80829	ZFP91	Nucleus
E1BHR5	515657	HEATR6
F1MZU2	4905	NSF	Cytoplasm
F1MEM4	1659	DHX8	Nucleus
F1MM20	540913	CCDC86	Nucleus
G3X696	535342	SLK	Cytoplasm
A0A3Q1MW87	517192	JUND	Nucleus
A0A3Q1M5J5	613830	MSANTD2
A0A3Q1LJD2	327679	CCNB1	Cytoplasm;Nucleus;Cytoskeleton;Microtubule organizing center;Centrosome
A0A3Q1LHW9	8161	COIL	Nucleus;Cajal body
G3N214	22870	PPP6R1	Cytoplasm
F6PYH3	10946	SF3A3	Nucleus
F1MCG5	21355	TAP2	Membrane;Multi-pass membrane protein
E1BEK9	532933	UPF1	Cytoplasm
A0A3Q1LPX6	338060	NDUFA10	Mitochondrion matrix
E1B941	534546	PMPCB	Mitochondrion matrix
A0A3Q1MJK5	147339	ARK2N	Nucleus
F1MCH0	9564	BCAR1	Cell junction;Focal adhesion
F1N532	10436	EMG1	Nucleus;Nucleolus
A0A3Q1MM24	509246	CSK	Cell membrane;Cytoplasm;Membrane
A0A3Q1M1P9	507498	CKAP2L	Cytoplasm;Cytoskeleton;Spindle pole
E1BC24	23195	MDN1	Nucleus;Nucleolus;Nucleoplasm
F1MGY6	104271	TEX15	Cytoplasm;Nucleus
A0A3Q1LX08	508641	RANBP3	Cytoplasm;Nucleus
E1BCF6	541306	AFF4	Nucleus
A0A3Q1M0G8	513673	Pak2	Cytoplasm;Nucleus;Perinuclear region;Membrane;Lipid-anchor
A0A3S5ZPU0	16881	Lig1	Nucleus
A0A3Q1LMC8	196441	ZFC3H1	Nucleus
E1BGI6	79039	DDX54	Nucleus;Nucleolus
E1BDS6	7158	TP53BP1	Nucleus;Chromosome;Centromere;Kinetochore
F1MEP1	767897	QNG1
A0A3Q1LI76	533677	STK38	Nucleus;Cytoplasm
A0A3Q1LXL0	60328	Mark2	Cell projection;Dendrite
F1N2X7	4301	AFDN	Cell junction;Adherens junction
A0A3Q1LT38	282298	PABPN1	Nucleus;Cytoplasm;Nucleus speckle
A0A3Q1LR68	83737	ITCH	Cell membrane;Peripheral membrane protein;Cytoplasmic side;Cytoplasm;Nucleus;Early endosome membrane;Endosome membrane
F1N2H4	474362	AKAP8	Nucleus matrix;Nucleus;Nucleolus;Cytoplasm
A0A3Q1LTT9	1432	MAPK14	Cytoplasm;Nucleus
A0A3Q1LQV8	615820	PPA2	Mitochondrion
A0A3Q1M1X1	5829	PXN	Cytoplasm;Cell cortex;Cytoskeleton
F1MYH7	66855	Tcf25	Nucleus;Cytoplasm;Cytosol
A0A3Q1MTV4	504948	GPD2	Mitochondrion
A0A3Q1MST5	615847	SKA2	Chromosome;Centromere;Kinetochore;Cytoplasm;Cytoskeleton;Spindle
A0A3Q1MM51	535038	TMEM147	Membrane;Multi-pass membrane protein
A0A3Q1LNZ7	505940	ARHGEF2	Cytoplasm;Cytoskeleton;Cell junction;Tight junction;Golgi apparatus;Spindle;Cytoplasmic vesicle
A0A3Q1M5W7	23369	PUM2	Cytoplasm;Cytoplasmic granule;Perinuclear region
A0A3Q1MKV5	282149	BCKDHA	Mitochondrion matrix
A0A3Q1LY33	5985	RFC5	Nucleus
A0A3Q1M712	246310	Arfgap1	Cytoplasm;Golgi apparatus
F1MVN0	513125	ATN1	Nucleus;Cytoplasm;Perinuclear region;Cell junction
G3MY67	281480	SDHA	Mitochondrion inner membrane;Peripheral membrane protein;Matrix side
F1N3P2	22225	Usp5	Cytoplasm
G3X6W2	788127	RAD50	Chromosome;Telomere
F1MR50	22950	SLC4A1AP	Nucleus;Cytoplasm
A0A3Q1LXK5	532698	GPALPP1
A0A3Q1LTW6	51585	PCF11	Nucleus
A0A3Q1LX60	533531	SYNPO	Cytoplasm;Cytoskeleton;Cell junction;Tight junction;Perikaryon;Cell projection;Dendritic spine;Postsynaptic density;Synapse;Cytosol
F1MV70	147339	ARK2N	Nucleus
G3MY80	100171408	Nol4l	Nucleus;Nucleolus
A0A3Q1MHP9	9169	SCAF11	Nucleus
A0A3Q1LQU5	55215	FANCI	Nucleus;Cytoplasm
A0A3Q1MJK1	286854	SERPINB6	Cytoplasm
A0A3Q1MIG3	521761	ADARB1	Nucleus;Nucleolus
A0A3Q1MAR8	615599	UBE2E1	Nucleus
E1BBU6	534705	TLK2	Nucleus;Nucleoplasm;Cytoplasm;Perinuclear region;Cytoskeleton
G3MWU2	77053	Sun1	Nucleus inner membrane;Single-pass type II membrane protein;Cytoplasmic vesicle;Secretory vesicle;Acrosome outer membrane
F1N1S8	100134966	PPP2R5D	Cytoplasm;Nucleus
E1BCT7	541270	WDR33	Nucleus
E1BGX5	126208	ZNF787	Nucleus
F1MHT2	539211	Pip4k2b	Endoplasmic reticulum membrane;Peripheral membrane protein;Cell membrane;Nucleus;Cytoplasm
E1BMA5	80914	Uck2
G3N3V3	226442	ZNF281	Nucleus
F1MEW7	26145	IRF2BP1	Nucleus
A0A3Q1N8Q2	2483	FRG1	Nucleus;Nucleolus
A0A3Q1LKV8	9352	TXNL1	Cytoplasm;Nucleus
A0A3Q1MK41	281546	TRAM1	Membrane;Multi-pass membrane protein
F1MV33	25720	Tcf12	Nucleus
E1BFD1	23141	ANKLE2	Endoplasmic reticulum membrane;Single-pass type III membrane protein
F1N3B9	506746	TRIP13	Nucleus
F1MN80	532996	WTAP	Nucleus speckle;Nucleus;Nucleoplasm;Cytoplasm
A0A3Q1LRR7	511582	HGS	Cytoplasm;Early endosome membrane;Peripheral membrane protein;Cytoplasmic side;Endosome;Multivesicular body membrane
A0A3Q1MMG1	508940	THUMPD3	Cytoplasm
A0A3Q1LPK2	509282	HDDC2	Cytoplasm;Nucleus
A0A3Q1MR69	540345	DRAP1	Nucleus
A0A3Q1MN84	533136	UBE3A	Cytoplasm;Nucleus
E1BK04	574068	NCOA1	Nucleus
F1MTW8	514033	PDCL3	Cytoplasm;Perinuclear region;Endoplasmic reticulum
F2Z4I2	514761	AP3M1	Golgi apparatus;Cytoplasmic vesicle membrane;Peripheral membrane protein;Cytoplasmic side
A0A3Q1M571	511427	KRI1
F1MTF0	616369	CDKN2A	Nucleus;Nucleolus;Nucleoplasm;Mitochondrion
A0A3Q1MEL2	615427	SKP1	Cytoplasm;Nucleus
A0A3Q1MJI0	617311	MEIS3	Nucleus
A0A3Q1N7Y1	8568	RRP1	Nucleus;Nucleolus
F1MEM9	789903	TTC19	Mitochondrion inner membrane
F1MSQ9	7112	TMPO	Nucleus inner membrane;Single-pass type II membrane protein;Cytoplasm
A0A3Q1LVI4	4077	NBR1	Cytoplasm;Cytoplasmic vesicle;Autophagosome;Lysosome;Myofibril;Sarcomere;M line
A0A3Q1M0I2	84196	USP48	Cytoplasm;Nucleus
A0A3Q1LWD5	90861	JPT2	Nucleus
E1BG95	785419	UBP1	Nucleus
A0A3Q1MEC5	512693	POLDIP3	Nucleus;Nucleus speckle;Cytoplasm
F1MAW0	50628	GEMIN4	Cytoplasm;Nucleus;Nucleolus;Gem
F1N091	8030	CCDC6	Cytoplasm;Cytoskeleton
F1MHD9	113251	LARP4	Cytoplasm;Stress granule;Cytosol
F1N7U2	508519	NPLOC4	Cytoplasm;Cytosol;Endoplasmic reticulum;Nucleus
A0A3Q1LWP9	533499	MMS19	Cytoplasm;Cytoskeleton;Spindle;Nucleus
A0A3Q1M1Z3	613590	XRCC4	Nucleus
E1BJH1	513171	EDC4	Cytoplasm;P-body
F1MTR3	518504	SIN3A	Nucleus;Nucleolus
E1BPQ8	100139547	CDC73	Nucleus
A0A3Q1MCD5	100172898	PFKFB3
E1BMX2	27037	TRMT2A	Cytoplasm;Cytosol
A0A3Q1MIB2	515461	SARAF	Membrane;Single-pass type I membrane protein
F1MQK9	507091	MPHOSPH8	Nucleus;Chromosome
F6RQ97	80022	MYO15B	Cytoplasm
A0A3S5ZPJ4	14030	Ewsr1	Nucleus
F1MJV3	100138748	THOC1	Nucleus speckle;Nucleus;Nucleoplasm;Nucleus matrix;Cytoplasm
E1BAT8	514679	KIF20B	Nucleus;Cytoplasm;Cytoskeleton;Microtubule organizing center;Centrosome;Nucleolus;Nucleoplasm;Spindle;Spindle pole;Midbody;Cell projection;Axon;Growth cone
F1MH61	283742	FAM98B	Nucleus;Cytoplasm
E1BM93	505995	RDH11	Endoplasmic reticulum membrane;Single-pass type II membrane protein
E1BNC4	509304	DIPK2A	Secreted
F1MZA7	530483	URB1	Nucleus;Nucleolus
F1N0I6	9960	USP3	Nucleus
A0A3Q1MSG9	100125022	CELF2	Cytoplasm;Nucleus
F1MSR6	104662	Tsr1	Nucleus;Nucleolus
A0A3Q1M3B7	100125238	ERCC2	Nucleus
A0A452DJS8	614988	TPPP3	Cytoplasm
A0A3Q1NLU3	523707	NCOA3	Nucleus
A0A3Q1LX11	504409	RBM26	Cytoplasm;Nucleus speckle
F2Z4G3	55696	RBM22	Cytoplasm;Nucleus
A0A3S5ZPG7	2931	GSK3A	Cytoplasm;Nucleus;Cell membrane
G3MY31	404141	Ing2	Nucleus
A0A3Q1LU64	510796	LONP1	Mitochondrion matrix
A0A3Q1MJX6	254065	BRWD3	Nucleus
E1B9Q8	510374	ZNF609	Nucleus
A0A3Q1M2B9	8289	ARID1A	Nucleus
A0A3Q1MNU4	5422	POLA1	Nucleus
A0A3Q1LV82	23019	CNOT1	Nucleus
F1MM55	55746	NUP133	Nucleus;Nuclear pore complex
A0A3Q1NCG2	22837	COBLL1	Cell membrane;Peripheral membrane protein;Cytoplasmic side;Cytoplasm;Cytoskeleton;Cell projection;Ruffle;Cytosol
A0A3Q1LWS5	515556	ABR	Cell projection;Dendritic spine;Axon;Synapse
F2Z4J6	2959	GTF2B	Chromosome
F1MG31	515287	CDCA2	Nucleus
F1MGM4	9611	NCOR1	Nucleus
F1N6Q4	540851	UPRT	Cytoplasm;Nucleus
A0A3Q1MQ80	282001	PRKCA	Cytoplasm;Membrane;Peripheral membrane protein;Mitochondrion membrane
A0A3Q1N7M9	529109	MED14	Nucleus
A0A3Q1MR91	23189	KANK1	Cell projection;Ruffle membrane;Cytoplasm;Nucleus
A0A3Q1LUB5	508246	KAT7	Nucleus
A0A3Q1M183	282104	TUFT1	Secreted
A0A3Q1MQM3	6767	ST13	Cytoplasm
A0A3Q1LXW0	533296	TRIM33	Nucleus
F6R5E4	11200	CHEK2	Nucleus;PML body;Nucleoplasm
F1MQI4	522884	TIMELESS	Nucleus;Chromosome
A0A3Q1M8E4	9261	MAPKAPK2	Cytoplasm;Nucleus
A0A3Q1M2A6	57510	XPO5	Cytoplasm
A0A3Q1MH36	510019	CYRIB	Membrane;Lipid-anchor;Mitochondrion
E1B7S1	513185	PARP12	Nucleus
G5E5S2	25920	NELFB	Nucleus
A0A452DJU9	506656	MMTAG2
A0A3Q1LYC4	1479	CSTF3	Nucleus
A0A3Q1MKW0	782848	VIRMA	Nucleus speckle;Nucleus;Nucleoplasm;Cytoplasm
F1N397	222229	LRWD1	Chromosome;Centromere;Kinetochore;Telomere;Nucleus
E1BH78	510529	SNRNP200	Nucleus
A0A3Q1LIX8	531493	SNRPE	Cytoplasm;Cytosol;Nucleus
E1BE28	56298	Atl2	Endoplasmic reticulum membrane;Multi-pass membrane protein
F1ML88	615644	PUS7	Nucleus
F1MLM3	23381	SMG5	Cytoplasm;Nucleus
F1MPB2	539650	IGF2BP3	Cytoplasm;P-body;Stress granule;Nucleus
F1MW83	3607	FOXK2	Nucleus;Cytoplasm
A0A3Q1N1C2	512029	SNX1	Cell projection;Lamellipodium;Early endosome membrane;Peripheral membrane protein;Cytoplasmic side;Endosome membrane;Golgi apparatus;Trans-Golgi network membrane;Membrane
F1MJB6	507226	TPX2	Cytoplasm;Cytoskeleton;Spindle pole;Nucleus
A0A3Q1MAF1	29115	SAP30BP	Nucleus
G3N365	9126	SMC3	Chromosome;Nucleus
F1N2D3	403752	TJP1	Cell membrane;Peripheral membrane protein;Cytoplasmic side;Cell junction;Tight junction;Gap junction
A0A3Q1M0W2	23041	MON2	Early endosome membrane
A0A3Q1N141	514928	KIF1C	Cytoplasm;Cytoskeleton
A0A3Q1N3C7	79711	IPO4	Cytoplasm;Nucleus
A0A3Q1N7X1	508042	USP4	Cytoplasm
A0A3Q1MRT9	526961	LRRC40
G3X6P5	513840	VPS29	Endosome membrane;Peripheral membrane protein
A0A3Q1MJR8	534003	NFYC	Nucleus
E1BMZ5	5394	EXOSC10	Cytoplasm;Nucleus;Nucleolus;Nucleoplasm
A0A3Q1N5Y0	534671	NEK1	Nucleus;Cytoplasm;Cytoskeleton;Microtubule organizing center;Centrosome
A0A3Q1LP63	538533	TIA1	Nucleus;Cytoplasm;Stress granule
F1MI95	79956	ERMP1	Membrane;Multi-pass membrane protein
E1BM12	505916	Srm
F1MVT0	2303	FOXC2	Nucleus
F1N6I8	509799	BAZ2A	Nucleus;Nucleolus
A0A3Q1LLX0	23132	RAD54L2	Nucleus
F1MTK0	23234	DNAJC9	Nucleus;Cytoplasm;Cell membrane
E1BN75	519224	TPRKB	Nucleus
F6Q087	532337	Gspt1	Cytoplasm
E1BLF7	528425	NUDCD1	Cytoplasm;Nucleus
F1MYP4	29382	Ctbp1	Nucleus
A0A3Q1MSC8	100173713	SRRM1	Nucleus matrix;Nucleus speckle
A0A3Q1MBK8	511003	BCLAF3	Mitochondrion
E1BEV0	8812	CCNK	Nucleus
A0A3Q1N3Q6	75705	Eif4b	Cytoplasm;Perinuclear region
A0A3Q1LUC0	530941	EPB41L5	Cytoplasm;Cell junction;Adherens junction;Cell membrane;Peripheral membrane protein;Photoreceptor inner segment
A0A3Q1N0N9	531964	SEC31A	Cytoplasm;Endoplasmic reticulum membrane;Peripheral membrane protein
F1MDW1	512531	MARS1	Cytoplasm;Cytosol;Nucleus;Nucleolus
A0A3Q1M4E8	519754	PKN2	Nucleus
F1N565	511473	ZC3H14	Nucleus speckle
F1MYI1	281010	ARNT	Nucleus
E1B7G5	389677	RBM12B	Nucleus
F6PTQ9	281515	TBCD	Cell junction;Tight junction;Lateral cell membrane;Cytoplasm;Adherens junction;Cytoskeleton;Microtubule organizing center;Centrosome
A0A3Q1LX99	431786	PEBP1	Cytoplasm
A0A3Q1LW48	23065	EMC1	Endoplasmic reticulum membrane;Single-pass type I membrane protein;Membrane
A0A3Q1M630	282032	RASA1	Cytoplasm
A0A3Q1M1V9	56070	Tcerg1	Nucleus
A0A3Q1MHD7	29102	DROSHA	Nucleus;Nucleolus
A0A3Q1N1U0	8453	CUL2	Nucleus
F1N339	533590	PTPN11	Cytoplasm
A0A3Q1N7H4	514223	ILKAP	Cytoplasm
F1MXY9	507828	SRSF6	Nucleus;Nucleus speckle
G3MX46	538483	Cic	Nucleus
A0A3Q1MF87	286861;788801	LOC788801
A0A3Q1M6K2	281128	DSC2	Cell membrane;Single-pass type I membrane protein;Cell junction;Desmosome
A0A3Q1LIG4	7798	LUZP1	Cytoplasm;Cytoskeleton;Microtubule organizing center;Centrosome;Nucleus
A0A3Q1LZ84	1500	CTNND1	Cell junction;Adherens junction;Cytoplasm;Nucleus;Cell membrane
A0A3Q1LX70	83871	RAB34	Cytoplasm;Golgi apparatus;Cytoplasmic vesicle;Phagosome;Phagosome membrane;Lipid-anchor;Cytoplasmic side;Cell projection;Cilium
A0A3Q1LXV9	536359	AP3S1	Cytoplasmic vesicle membrane;Peripheral membrane protein;Cytoplasmic side;Membrane
F1N3G4	9918	NCAPD2	Chromosome;Nucleus
A0A3Q1LPW6	7156	TOP3A	Mitochondrion matrix
F1MZ05	529537	C2CD2	Membrane;Single-pass membrane protein
G5E5M1	23469	PHF3	Cytoplasm;Nucleus;Cytoskeleton;Spindle
F1N7I8	508477	ZNF593	Nucleus;Nucleolus;Cytoplasm
A0A3Q1M203	221656	KDM1B	Nucleus;Chromosome
F1N0W1	1729	DIAPH1	Cell membrane;Cell projection;Ruffle membrane;Cytoplasm;Cytoskeleton;Microtubule organizing center;Centrosome;Spindle;Nucleus
A0A3Q1MMW9	286876	CFDP2	Cytoplasm;Nucleus
A0A3Q1LU21	509488	SEC24C	Cytoplasm;Cytosol;Cytoplasmic vesicle;COPII-coated vesicle membrane;Peripheral membrane protein;Cytoplasmic side;Endoplasmic reticulum membrane;Membrane
A0A3Q1LPD0	79813	EHMT1	Nucleus;Chromosome
A0A3S5ZPQ7	57708	MIER1	Nucleus;Cytoplasm
F1MIZ9	16648	Kpna3	Cytoplasm;Nucleus
E1BC70	613817	Vps37c	Endosome membrane;Peripheral membrane protein;Late endosome membrane
A0A452DJ21	281751	EIF4E	Nucleus;Nuclear body
A0A3Q1MCQ8	615098	RPP30	Nucleus;Nucleolus
E1BKV9	516371	ERCC4	Nucleus
F1MBJ4	514918	PAXBP1	Nucleus
E1BHN4	57674	LOC509283	Cytoplasm;Cytosol;Lipid droplet
A0A3Q1MPV5	403854	TJP2	Cell membrane;Peripheral membrane protein;Cytoplasmic side;Nucleus;Cell junction;Tight junction
A0A3Q1N2S6	553115	PEF1	Cytoplasm;Endoplasmic reticulum;Membrane;Peripheral membrane protein;Cytoplasmic vesicle;COPII-coated vesicle membrane
A0A3Q1M8R3	55677	IWS1	Nucleus
A0A3Q1M822	1523	CUX1	Nucleus
E1BFW0	515220	MSL3	Nucleus
F1MKV5	21374	Tbp	Nucleus
F1MY41	539217	SMC2	Chromosome;Nucleus
F1MSS9	516353	BAG4	Cytoplasm
E1BNK6	236312	IFI16	Nucleus
F1MST1	517053	TDP1	Nucleus
E1BEJ3	513309	Gfm1	Mitochondrion
F1MUX7	510921	GTF2E2	Nucleus
G5E5K1	508727	VBP1	Cytoplasm;Nucleus
F1MPN0	615534	FNDC3B	Membrane;Single-pass membrane protein
F1MD37	8500	PPFIA1	Cytoplasm
E1BNP8	514989	SUPT16H	Nucleus;Chromosome
E1BB75	74427	Eaf1	Nucleus speckle;Nucleus;Cajal body
A0A3Q1M720	7536	SF1	Nucleus
A0A3Q1M9J2	505512	SAE1	Nucleus
A0A3Q1MKU5	513868	PRPF19	Nucleus;Nucleoplasm
E1BI26	100144453	MDC1	Nucleus;Chromosome
F1N1I9	55700	MAP7D1	Cytoplasm;Cytoskeleton;Spindle
A0A3Q1MFL9	506509	SEH1L	Chromosome;Centromere;Kinetochore;Lysosome membrane
E1BJ14	11037;286749	STON1	Cytoplasm
A0A452DHZ0	338072	SMARCAL1	Nucleus
A0A3Q1MDQ6	54758	KLHDC4
E1B738	523367	SHCBP1	Midbody;Cytoplasm;Cytoskeleton;Spindle
A0A3Q1MXB9	56987	BBX	Nucleus
A0A3Q1MBN7	404098	SND1	Cytoplasm;Nucleus;Melanosome
E1BPD7	4288	MKI67	Chromosome;Nucleus;Nucleolus
A0A3Q1M3Q6	14282	Fosb	Nucleus
E1BCU7	79066	METTL16	Nucleus;Cytoplasm
A0A3Q1MFJ3	510154	SELENBP1	Nucleus;Cytoplasm;Cytosol;Membrane;Peripheral membrane protein
A0A3Q1LH60	519689	SEC16A	Endoplasmic reticulum membrane;Peripheral membrane protein;Golgi apparatus membrane
F1MXZ2	510085	Slc16a3	Cell membrane;Multi-pass membrane protein;Basolateral cell membrane
E1BJC0	538441	CARNMT1	Cytoplasm;Cytosol;Nucleus
E1BJI2	540295	KATNBL1	Nucleus;Cytoplasm;Cytoskeleton;Spindle pole
A0A3Q1M166	540050	HSPA12A	Cytoplasm;Nucleus
E1BD02	509106	EZH2	Nucleus
A0A3Q1N073	285025	CCDC141	Cytoplasm;Cytoskeleton;Microtubule organizing center;Centrosome
A0A3Q1N7C4	508944	DUSP11	Nucleus;Nucleus speckle
F1MMF4	5074	PAWR	Cytoplasm;Nucleus
A0A3Q1N329	617849	Msrb3	Endoplasmic reticulum
A0A3Q1MDP8	6311	ATXN2	Cytoplasm
F1MYQ1	539143	TXNDC9	Cytoplasm;Nucleus;Cytoskeleton;Microtubule organizing center;Centrosome;Midbody
G3X6A9	515927	TXLNG	Nucleus membrane;Cytoplasm;Cytosol
A0A3Q1MTY6	4131	MAP1B	Cytoplasm;Cytoskeleton;Synapse;Cell projection;Dendritic spine
G3X6V2	538800	GNPAT	Peroxisome membrane;Peripheral membrane protein;Matrix side
A0A3Q1MMD6	60685	ZFAND3
E1BCV4	540004	NUP98	Nucleus membrane;Peripheral membrane protein;Nucleoplasmic side;Nucleus;Nuclear pore complex
A0A3Q1LR04	5378	PMS1	Nucleus
A0A3Q1LWZ6	515808	Pus1	Nucleus;Cytoplasm;Mitochondrion
A0A3Q1LL60	286798	TNS1	Cell junction;Focal adhesion
F1MZB8	25792	CIZ1	Nucleus
E1BPS7	535254	POGZ	Nucleus;Chromosome;Cytoplasm
A0A3Q1LF81	514719	LIG3	Nucleus
E1BIJ4	530659	LEMD3	Nucleus inner membrane;Multi-pass membrane protein
A0A3Q1LXU0	505066	TBCE	Cytoplasm;Cytoskeleton
F1MNT2	513536	RTF2	Chromosome
A0A3Q1MAP0	3619	INCENP	Chromosome;Centromere;Kinetochore;Cytoplasm;Cytoskeleton;Spindle;Midbody;Nucleus
E1B9M6	529633	Clk4	Nucleus
A0A3S5ZP65	519969	Mepce	Nucleus
A0A3Q1MQR7	27410	ABCA16	Endosome;Multivesicular body membrane;Multi-pass membrane protein;Cytoplasmic vesicle membrane;Late endosome membrane;Lysosome membrane
F1MTI7	508956	CUTA	Cytoplasm
F1MZ10	55227	LRRC1	Cytoplasm;Membrane;Peripheral membrane protein
G3N016	1399	CRKL	Cytoplasm;Cell membrane
A0A3Q1MLV6	505723	LARP4B	Cytoplasm;Cytosol
F1MNS8	11333	PDAP1
A0A3Q1LYI6	10989	IMMT	Mitochondrion inner membrane;Single-pass membrane protein
F1MEI8	100174311	GTF3C2	Nucleus
A0A3Q1MRW2	4643	MYO1E	Cytoplasm;Cytoskeleton;Cytoplasmic vesicle;Clathrin-coated vesicle;Cell junction
F1MD78	23360	FNBP4
G3X702	538409	CASP6	Nucleus
F6RFE5	520388	PRMT1	Nucleus;Nucleoplasm;Cytoplasm;Cytosol
A0A3Q1LTR8	100173369	TOR1AIP1	Membrane;Single-pass membrane protein;Nucleus inner membrane
A0A3Q1MNP4	521442	SPAST	Membrane;Peripheral membrane protein;Endoplasmic reticulum;Midbody;Cytoplasm;Cytoskeleton;Microtubule organizing center;Centrosome;Perinuclear region;Nucleus;Spindle;Cell projection;Axon
E1B8D6	2033	EP300	Cytoplasm;Nucleus;Chromosome
A0A3Q1LPS9	74122	Tmem43	Membrane;Multi-pass membrane protein
A0A3Q1N7N8	512692	RRP7A	Nucleus;Nucleolus;Cell projection;Cilium;Cytoplasm;Cytoskeleton;Microtubule organizing center;Centrosome
F6QRK7	8554	PIAS1	Nucleus;Nucleus speckle;PML body;Cytoplasm;Cytoskeleton
A0A3Q1MI36	282684	CSNK1A1	Cytoplasm;Cytoskeleton;Microtubule organizing center;Centrosome;Chromosome;Centromere;Kinetochore;Nucleus speckle;Cilium basal body;Spindle
E1BKW3	513610	MED23	Nucleus
G3MZC7	55660	PRPF40A	Nucleus speckle;Nucleus matrix
F1MC31	10992	SF3B2	Nucleus;Nucleus speckle
A0A3Q1N8S4	403878	ATP2A2	Endoplasmic reticulum membrane;Multi-pass membrane protein;Membrane;Sarcoplasmic reticulum membrane
E1BMU6	532072	AKAP1	Mitochondrion outer membrane;Mitochondrion
A0A3Q1MUN8	23215	PRRC2C	Cytoplasm;Stress granule
E1BGX4	507060	WBP2	Cytoplasm;Nucleus
F1N120	17035	Lxn	Cytoplasm
E1BDX9	515539	Fam50a	Nucleus
F1MPG7	55226	NAT10	Nucleus;Nucleolus
F1N3Z8	504900	PPP4R2	Cytoplasm;Cytoskeleton;Microtubule organizing center;Centrosome;Nucleus
A0A3Q1M4K0	29072	SETD2	Nucleus;Chromosome
A0A3Q1MAQ6	515902	PCCB	Mitochondrion matrix
F1MRT3	9055	PRC1	Nucleus;Cytoplasm;Cytoskeleton;Spindle pole;Midbody;Chromosome
A0A3Q1LMN7	2932	GSK3B	Cytoplasm;Nucleus
A0A140T892	281528	TGM2	Cell membrane;Chromosome;Cytoplasm;Cytosol;Membrane;Mitochondrion;Nucleus;Secreted;Extracellular space;Extracellular matrix
A0A3Q1MRA2	246254	Gpsm1	Endoplasmic reticulum membrane;Peripheral membrane protein;Cytoplasmic side;Golgi apparatus membrane;Cell membrane;Cytoplasm;Cytosol
F1N6D5	509425	EFTUD2	Nucleus
E1BGS4	511331	TXLNA	Nucleus membrane;Cytoplasm;Cytosol
A0A3Q1NLC4	338319	CEBPB	Nucleus
F1N1G7	514261	KIF5B	Cytoplasm;Cytoskeleton;Cytolytic granule membrane;Lysosome membrane;Peripheral membrane protein;Cytoplasmic side
G3N274	6662	SOX9	Nucleus
A0A3Q1M4T7	4931	NVL	Nucleus;Nucleoplasm;Nucleolus
F1MJQ8	768060	RNPC3	Nucleus
F1MTZ0	532726	PPP1R2
F1MVH9	7756	ZNF207	Nucleus;Chromosome;Centromere;Kinetochore;Cytoplasm;Cytoskeleton;Spindle
E1BAN2	83473	KATNAL2	Cytoplasm;Cytoskeleton;Spindle;Spindle pole
F6RBQ9	102176209	RBM3	Nucleus;Cytoplasm;Cell projection;Dendrite
A0A3Q1MF86	403791	ACTR1A	Cytoplasm;Cell cortex;Cytoskeleton;Microtubule organizing center;Centrosome
A0A3Q1MRA0	505524	DNTTIP1	Nucleus
A0A3Q1MGH1	71766	Raver1	Nucleus;Cytoplasm
A0A3Q1LMQ9	767620	TNPO1	Cytoplasm;Nucleus
F1MMU6	7005	TEAD3	Nucleus
E1BAL2	511100	OIP5	Nucleus;Chromosome;Centromere
A0A3Q1MGC9	100173694;100189625	SS18	Nucleus
A0A3Q1LX06	532713	CAMK2D	Cell membrane;Sarcolemma;Peripheral membrane protein;Cytoplasmic side;Sarcoplasmic reticulum membrane
E1B9D1	208	AKT2	Cytoplasm;Nucleus;Cell membrane;Peripheral membrane protein;Early endosome
A0A3Q1LZC7	100354727	OGT	Nucleus;Cytoplasm
A0A3Q1M7D5	10479	LOC112445029	Cell membrane;Multi-pass membrane protein;Endosome membrane;Recycling endosome membrane
A0A3Q1LYF0	509620	CMTR1	Nucleus
F2Z4H3	505599	POLR2H	Nucleus
A0A3Q1LHT7	81910	RRBP1	Endoplasmic reticulum membrane;Single-pass type III membrane protein
F1MCH7	537266	ZMIZ2	Nucleus
A0A3Q1MUC8	3833	KIFC1	Nucleus;Cytoplasm;Cytoskeleton;Microtubule organizing center;Centrosome;Spindle;Early endosome
F1N0D3	558	AXL	Membrane;Single-pass type I membrane protein
A0A3Q1N7D7	4782	NFIC	Nucleus
A0A3Q1LLQ0	55023	PHIP	Nucleus
F1MWH2	505511	AHCYL1	Endoplasmic reticulum;Cytoplasm;Cytosol;Apical cell membrane;Peripheral membrane protein;Microsome
F1MFW8	79050	NOC4L	Nucleus membrane;Multi-pass membrane protein
F6S1D0	5606	MAP2K3	Nucleus;Cytoplasm;Cytoskeleton
A0A3Q1LNR0	616564	SSBP2	Nucleus
E1BIE7	508608	PGAM5	Mitochondrion outer membrane;Single-pass membrane protein;Mitochondrion inner membrane
F1MHQ5	511555	RNMT	Nucleus
A0A3Q1LVF4	9149	DYRK1B	Nucleus;Nucleolus;Chromosome
F1MMK2	281179	G6PD	Cytoplasm;Cytosol;Membrane;Peripheral membrane protein
F1MBQ2	539754	UBE2J1	Endoplasmic reticulum membrane;Single-pass type IV membrane protein
E1BIN9	525093	MRE11	Nucleus
E1BMZ8	540834	XRN1	Cytoplasm
A0A3Q1LY69	504535	CHAF1A	Nucleus
E1BFW9	539145	OTUD5	Nucleus
F1MBS9	51362	CDC40	Nucleus;Nucleus speckle
F1N2G1	259282	BOD1L1	Chromosome
F1MGR8	534099	DPH1	Nucleus;Cytoplasm
F1MRS1	9989	PPP4R1
A0A3Q1M2M3	613265	ZNF148	Nucleus
G3MZK0	84890	ADO
A0A3Q1M4P1	513521	ATPAF2	Mitochondrion
F1MU19	509857	PSME2
A0A452DIA6	614759	LSM3	Nucleus
E1B8X4	614491	NAE1	Cell membrane
A0A3Q1LXB9	120406	NXPE2	Membrane;Single-pass membrane protein
E1B7K5	533980	CKAP5	Chromosome;Centromere;Kinetochore
A0A3Q1MAJ0	511528	GLRX3	Cytoplasm;Cytosol;Cell cortex;Myofibril;Sarcomere;Z line
A0A3Q1MC88	509258	RNASEH2B	Nucleus
A0A3Q1MJA8	510540	NUP85	Nucleus membrane;Nucleus;Nuclear pore complex
A0A3Q1MD87	10787	NCKAP1	Cell membrane;Single-pass membrane protein;Cytoplasmic side;Cell projection;Lamellipodium membrane
E1BHZ4	521686	ZC3H4	Chromosome
F1MFJ6	614346	TBL1XR1	Nucleus
A0A3Q1N1X1	282107	UBE2A	Cell membrane;Nucleus
E1BEI0	538968	API5	Nucleus;Cytoplasm
F1MIB3	515561	ZNF462	Nucleus
F1N4Q5	9683	N4BP1	Nucleus;Nucleolus
F1MK24	26504	CNNM4	Cell membrane;Multi-pass membrane protein;Membrane
F1N3G2	541169	NOP2	Nucleus;Nucleolus
G8JL05	515361	LPCAT3	Membrane;Multi-pass membrane protein
A0A3Q1M143	337927	MTCH2	Membrane;Multi-pass membrane protein;Mitochondrion outer membrane
E1BNJ0	55161	TMEM33	Membrane;Multi-pass membrane protein
A0A3Q1M8V2	51366	UBR5	Nucleus
F1MTY9	510243	HMOX2	Microsome membrane;Single-pass type IV membrane protein;Cytoplasmic side;Endoplasmic reticulum membrane
A0A3Q1NDT7	515580	GRPEL1	Mitochondrion matrix
A0A3Q1MUA2	2186	BPTF	Cytoplasm;Nucleus
A0A3Q1N181	64929	Scel	Cytoplasm;Membrane
A0A3Q1LRF2	781181	Upf2	Cytoplasm;Perinuclear region
A0A3Q1MJ40	223770	Brd1	Nucleus;Chromosome
E1BA60	528099	RAB32	Membrane;Lipid-anchor;Cytoplasmic side
E1BAP3	515204	SP110	Nucleus
A0A3Q1LSS0	100189797	PLOD3	Rough endoplasmic reticulum;Endoplasmic reticulum lumen;Endoplasmic reticulum membrane;Peripheral membrane protein;Lumenal side;Secreted;Extracellular space
G3MZB0	9446	GSTO1	Cytoplasm;Cytosol
E1BN47	100141021	Cyfip1	Cytoplasm;Perinuclear region;Cell projection;Lamellipodium;Ruffle;Synapse;Synaptosome
E1BNA1	528990	RRP12	Nucleus;Nucleolus;Nucleus membrane;Single-pass membrane protein
A0A3Q1MCR7	4660	Ppp1r12b	Cytoplasm;Cytoskeleton;Stress fiber
F1MHQ6	530316	UBXN2B	Cytoplasm;Cytoskeleton;Microtubule organizing center;Centrosome;Cytosol;Golgi apparatus;Nucleus
F1MSW6	303518	Smarce1	Nucleus
F1MPP1	507488	RAB21	Membrane;Lipid-anchor
A0A3Q1MKH2	8227	AKAP17A	Nucleus speckle
E1BCR2	11083	DIDO1	Cytoplasm;Nucleus;Cytoskeleton;Spindle
E1BNV4	6732	SRPK1	Cytoplasm;Nucleus;Nucleus matrix;Microsome;Nucleoplasm;Nucleus speckle;Chromosome
A0A3Q1LT62	504355	RPRD1A	Nucleus
F1MXS4	514793	POLA2	Nucleus
E1BJV5	27332	ZNF638	Nucleus speckle
E1BJF6	8189	SYMPK	Cytoplasm;Cytoskeleton;Cell junction;Tight junction;Cell membrane;Peripheral membrane protein;Cytoplasmic side;Nucleus;Nucleoplasm
F1MBE0	504397	CWC27	Nucleus
F1MU79	508535	FKBP4	Cytoplasm;Cytosol;Mitochondrion;Nucleus;Cytoskeleton
F1MCZ7	497012	Ubtf	Nucleus;Nucleolus
A0A3Q1M5Z9	57584	ARHGAP21	Golgi apparatus membrane;Peripheral membrane protein;Cell junction;Cytoplasmic vesicle membrane;Cytoplasm;Cytoskeleton
F1MJH8	93663	ARHGAP18	Cytoplasm
A0A140T878	282376	STAT5B	Cytoplasm;Nucleus
F1MGS0	51322	WAC	Nucleus speckle;Nucleus
A0A3Q1N1M7	767928	RBPJ	Cytoplasm;Nucleus
E1BGC3	534322	WAPL	Nucleus;Chromosome;Cytoplasm
A0A3Q1NDY2	507486	SHQ1	Cytoplasm;Cytosol;Nucleus;Nucleoplasm
A0A3Q1N5S1	5981	RFC1	Nucleus
F1MWW9	113130	CDCA5	Nucleus;Chromosome;Cytoplasm
F6QED7	516719	C18H19orf48
A0A3Q1MW92	286818	PREP	Cytoplasm
A0A3Q1MKB6	27067	STAU2	Cytoplasm;Nucleus;Nucleolus;Endoplasmic reticulum
A0A3Q1LQ77	535992	RAB11FIP5	Cytoplasm;Recycling endosome membrane;Peripheral membrane protein;Early endosome membrane;Golgi apparatus membrane;Cytoplasmic vesicle;Secretory vesicle membrane;Mitochondrion membrane
A0A3Q1N2M4	512866	ERBIN	Cell junction;Hemidesmosome;Nucleus membrane;Basolateral cell membrane
A0A3Q1MFX7	507984	ERCC3	Nucleus
F1N1U0	541204	ATF7	Nucleus
E1BF96	510825	PPP1R10	Nucleus
G3MX26	513922	GTPBP1	Cytoplasm
A0A3Q1M1Q3	506696	PSPC1	Cytoplasm;Nucleus matrix;Nucleus speckle;Nucleus;Nucleolus
A0A3Q1M1H1	81887	LAS1L	Nucleus;Nucleolus;Nucleoplasm;Cytoplasm
A0A3Q1NGF5	100172082	RABGAP1L	Early endosome;Golgi apparatus
F1MNL8	25909	AHCTF1	Cytoplasm;Nucleus;Nucleus envelope;Nucleus matrix;Chromosome;Centromere;Kinetochore;Nucleoplasm;Nuclear pore complex
A0A3Q1LUB8	23332	CLASP1	Cytoplasm;Cytoskeleton;Microtubule organizing center;Centrosome;Chromosome;Centromere;Kinetochore;Spindle;Golgi apparatus;Trans-Golgi network
F1MYN0	614731	BOLA2B	Cytoplasm;Nucleus
A0A3Q1NGY0	23759	PPIL2	Nucleus
E1BH02	526200	CRYBG1
A0A3Q1LTS1	507482	FMR1	Cell membrane;Cell projection;Axon;Dendrite;Dendritic spine;Filopodium tip;Growth cone;Neuron projection;Chromosome;Centromere;Cytoplasm;Cytoplasmic ribonucleoprotein granule;Stress granule;Perinuclear region;Membrane;Nucleus;Nucleolus;Perikaryon;Presynaptic cell membrane;Synapse;Synaptosome;Synaptic cell membrane
A0A3Q1NB13	281589	ABCF1	Cytoplasm;Nucleus;Nucleoplasm;Nucleus envelope
E1BLD2	505657	INTS4	Nucleus
A0A3Q1LRD8	1396	CRIP1
A0A3Q1LQ27	504657	ARHGAP29	Cytoplasm;Cell projection;Ruffle membrane
F6RMA0	485062	NCLN	Endoplasmic reticulum membrane;Single-pass type I membrane protein
F1MNQ4	281495	SOD1	Nucleus
A0A3S5ZPD3	29117	BRD7	Nucleus;Chromosome
F1MJB1	1841	DTYMK	Mitochondrion;Cytoplasm;Nucleus;Nucleoplasm
A0A498UZ20	535127	MYO6	Cell projection;Filopodium;Microvillus;Ruffle membrane;Cytoplasmic vesicle;Clathrin-coated vesicle;Golgi apparatus;Trans-Golgi network membrane;Peripheral membrane protein;Membrane;Clathrin-coated pit
F1MWS7	4109	MAGEA10	Nucleus
A0A3Q1MMD7	515748	KIF23	Nucleus;Cytoplasm;Cytoskeleton;Spindle;Midbody;Midbody ring
E1BCF8	614589	ZC3HAV1	Cytoplasm;Nucleus
F1MZD9	10762	NUP50	Nucleus;Nuclear pore complex;Nucleus membrane;Peripheral membrane protein;Nucleoplasmic side
A0A3Q1LKE6	80912	Pum1	Cytoplasm;P-body;Cytoplasmic granule
Q1JQC8	535148	C9orf78	Nucleus
A6QQQ6	253558	LCLAT1	Endoplasmic reticulum membrane;Multi-pass membrane protein
A0A3Q1M8Q6	12537	CDK11	Cytoplasm;Nucleus
A7MBI8	517589	NUDT9	Mitochondrion
Q0P568	507124	UFD1	Nucleus;Cytoplasm;Cytosol
F1MWY6	532527	EI24	Membrane;Multi-pass membrane protein
Q0VCL5	513719	HMG20A	Nucleus
F1MTU6	10907	TXNL4A	Nucleus
G3N3E5	11091	WDR5	Nucleus
Q3ZC65	550	AUP1	Endoplasmic reticulum membrane;Peripheral membrane protein;Lipid droplet;Membrane
Q3SZ29	511587	POLR1E	Nucleus;Nucleolus
A6QQS5	789389	NELFA	Nucleus
A4IFR1	513857	CD2BP2	Nucleus
Q0P5I7	512647	UBA3	Nucleus;Cytoplasm
A4FV36	511363	SPATA20	Secreted
F1N6M1	541255	ICE2	Nucleus
A5PJW8	538184	POLR2B	Nucleus
Q3T103	515135	Cdipt	Membrane;Multi-pass membrane protein
Q3SZ00	397012	HADHA	Mitochondrion;Mitochondrion inner membrane
Q2TBM8	767999	WDR26	Cytoplasm;Nucleus;Mitochondrion
A5D7P3	100135766	QflA-10848	Cytoplasm;Cytoskeleton;Microtubule organizing center;Centrosome;Spindle;Nucleus membrane
Q08E58	511319	TTLL12	Cytoplasm;Midbody;Cytoskeleton;Microtubule organizing center;Centrosome;Spindle;Nucleus
A4IFJ8	100125416	ACTL6A	Nucleus
A6QR68	518976	SLC31A1	Apical cell membrane;Multi-pass membrane protein;Basolateral cell membrane;Cell membrane;Early endosome membrane;Late endosome membrane;Lateral cell membrane;Membrane;Recycling endosome membrane
A5D982	5771	PTPN2	Endoplasmic reticulum;Endoplasmic reticulum-Golgi intermediate compartment;Nucleus;Cytoplasm;Cell membrane
Q5E9Q0	534394	PSME3IP1	Nucleus
A7YY43	1845	DUSP3	Nucleus
Q2KHX7	511408	RNGTT	Nucleus
E1BN14	536745	GPKOW	Nucleus
A6QQ16	506867	NSL1	Nucleus;Chromosome;Centromere;Kinetochore
A0JNC9	540741	Sp1	Nucleus;Cytoplasm
Q3SX08	13726	Emd	Nucleus inner membrane;Single-pass membrane protein;Nucleoplasmic side;Nucleus outer membrane
F1MTZ8	68938	Aspscr1	Endomembrane system;Peripheral membrane protein;Endoplasmic reticulum-Golgi intermediate compartment membrane;Cytoplasm;Nucleus
A0A3Q1LNY5	19697	Rela	Nucleus;Cytoplasm
F1N469	79649	MAP7D3	Cytoplasm;Cytoskeleton;Spindle
F1MHR3	56847	Aldh1a3	Cytoplasm
G3MXX3	1106	CHD2	Nucleus
A0A3Q1MRN5	614795	FKBP1A	Cytoplasm;Cytosol;Sarcoplasmic reticulum membrane;Peripheral membrane protein;Cytoplasmic side
E1BMM0	100124428	NCBP1	Nucleus
F1MF48	404131	HSDL2	Peroxisome
E1BCZ2	282034	RBBP6	Nucleus;Nucleolus;Chromosome;Cytoplasm;Cytoskeleton;Microtubule organizing center;Centrosome
E1BG07	506212	CWF19L1
A0A3S5ZP61	53380	PSMD10	Cytoplasm;Nucleus
E1BJG3	25929	GEMIN5	Nucleus;Nucleoplasm;Gem;Cytoplasm
F1N269	338037	MYLK	Cytoplasm;Cell projection;Lamellipodium;Cleavage furrow;Cytoskeleton;Stress fiber
E1BDA1	9610	RIN1	Cytoplasm;Membrane;Cytoskeleton
F1MHP1	23350	U2SURP	Nucleus
F1MBM5	27348	TOR1B	Endoplasmic reticulum lumen
F1MZN7	509769	SNX2	Cell projection;Lamellipodium;Early endosome membrane;Peripheral membrane protein;Cytoplasmic side;Endosome membrane;Membrane
A0A3Q1LVK4	10713	USP39	Nucleus
A0A3Q1M461	528221	TRMT5	Mitochondrion matrix;Nucleus;Cytoplasm
G3MZ52	613824	CGGBP1	Nucleus
A0A3Q1M037	10985	GCN1	Cytoplasm
F1MS68	520500	SMNDC1	Nucleus speckle;Nucleus;Cajal body
A0A3Q1M6Z7	613778	POLR3G	Nucleus
A0A3Q1M153	54439	RBM27	Cytoplasm;Nucleus speckle
A0A3Q1LG63	545	ATR	Nucleus;Chromosome
A0A3Q1N744	515757	AFG3L2	Mitochondrion inner membrane;Multi-pass membrane protein
E1BFG7	537511	PHC2	Nucleus
F1MQE1	523746	RPS6KA4	Nucleus
G3X6L5	127829	ARL8A	Endosome membrane;Late endosome membrane;Lysosome membrane
A0A3Q1MJ77	280991	AKT1	Cytoplasm;Nucleus;Cell membrane
A0A3Q1LL25	514460	PTPA	Cytoplasm
A0A3Q1LXQ9	26993	AKAP8L	Nucleus;Nucleus matrix;Nucleus speckle;PML body;Cytoplasm
A0A3Q1M913	5198	PFAS	Cytoplasm
G3N0C3	397205	PPP1R14B	Cytoplasm
A0A3Q1MLK0	281860	IL1RN	Secreted
F1MGC0	511090	SUCLA2	Mitochondrion
F1N166	6594	SMARCA1	Nucleus
A0A3Q1LUE8	2475	MTOR	Lysosome membrane;Peripheral membrane protein;Cytoplasmic side;Endoplasmic reticulum membrane;Golgi apparatus membrane;Mitochondrion outer membrane;Cytoplasm;Nucleus;PML body;Microsome membrane;Cytoplasmic vesicle;Phagosome
G5E5Y0	767873	SNRPB2	Nucleus
A0A3S5ZPH1	57794	SUGP1	Nucleus
A0A3Q1N4V3	540728	ERI1	Cytoplasm;Nucleus;Nucleolus
F1MHC2	6813	STXBP2	Cytoplasm;Cytosol;Membrane;Peripheral membrane protein
F1MMY4	7468	NSD2	Nucleus;Chromosome;Cytoplasm;Nucleolus
A0A452DJ48	533303	ALKBH5	Nucleus speckle
F1MWJ3	521650	ADPRS	Nucleus;Cytoplasm;Chromosome;Mitochondrion matrix
E1B7Q6	520734	MED1	Nucleus
A0A3Q1MRI0	4152	MBD1	Nucleus;Nucleus matrix;Nucleus speckle;Chromosome
A0A3Q1N351	282324	PRKAG1
E1BM26	100336105	PSME3	Nucleus;Cytoplasm
A0A3Q1MPT7	449625	ATRX	Chromosome;Telomere;Nucleus
A0A3Q1ME26	4898	NRDC	Mitochondrion;Cell projection;Dendrite
A0A3Q1M6W0	9612	NCOR2	Nucleus
E1BCI2	539901	RNF40	Nucleus
G3MZ54	506218	SNX9	Cytoplasmic vesicle membrane;Peripheral membrane protein;Cytoplasmic side
E1BKM5	512590	RECQL5	Nucleus
E1BLT2	79811	SLTM	Nucleus
F1MRK2	23013	SPEN	Nucleus
A0A3Q1MCE0	100153950	BAG6	Cytoplasm;Cytosol;Nucleus;Secreted;Extracellular exosome
F1MUZ0	10969	EBNA1BP2	Nucleus;Nucleolus
A0A3Q1LMV1	54625	PARP14	Nucleus;Cytoplasm
F1MTK4	79888	LPCAT1	Endoplasmic reticulum membrane;Single-pass type II membrane protein;Golgi apparatus membrane;Cell membrane;Lipid droplet
A0A3Q1MFY6	509394	ISYNA1	Cytoplasm
A0A3Q1LYY5	281276	LDLR	Cell membrane;Single-pass type I membrane protein;Membrane;Clathrin-coated pit;Golgi apparatus;Early endosome;Late endosome;Lysosome
F1N4R2	100174761	MORF4L1	Nucleus
A0A3Q1LQ03	6651	SON	Nucleus speckle
A0A3Q1MD25	90550	MCU	Membrane;Multi-pass membrane protein;Mitochondrion inner membrane
F1MRX4	23246	BOP1	Nucleus;Nucleolus;Nucleoplasm
E1BAK5	450214	CENPC	Nucleus;Chromosome;Centromere;Kinetochore
F1MKY8	217864	Rcor1	Nucleus
E1BKM0	81608	FIP1L1	Nucleus
A0A3Q1MSQ0	6433	SFSWAP	Nucleus
E1BCE0	68598	Dnajc8	Nucleus
F1MIE2	18412	Sqstm1	Cytoplasm;Cytosol;Preautophagosomal structure;Late endosome;Nucleus;Endoplasmic reticulum;Lysosome;Cytoplasmic vesicle;Autophagosome;PML body;Myofibril;Sarcomere
A0A3Q1MIX5	509889	FOSL2	Nucleus
G3X6F7	143872	ARHGAP42	Endosome membrane;Cell junction;Focal adhesion;Cytoplasm;Cytoskeleton
A0A3Q1M9P1	540724	WDR70
F1MZR0	59015	Nup160	Nucleus;Nuclear pore complex
G3MY50	8623	ASMTL	Cytoplasm
E1BN25	540621	BAZ1A	Nucleus
F1MB04	408016	CASP3	Cytoplasm
H2XJF0	6793	STK10	Cell membrane;Peripheral membrane protein;Membrane
A0A3Q1MHC9	617943	PCID2	Cytoplasm;Nucleus;Nuclear pore complex
E1BN58	54726	OTUD4	Cytoplasm;Nucleus
E1B9S7	525579	OTUD7B	Cytoplasm;Nucleus
F1MP14	17425	Foxk1	Nucleus;Cytoplasm
A0A3Q1LW53	617109	STIP1	Cytoplasm;Nucleus;Dynein axonemal particle
A0A3Q1MEV4	5782	PTPN12	Cytoplasm
A0A3Q1MLU8	21423	TCF3	Nucleus
A0A3Q1LKS3	538427	ANP32A	Nucleus
F6Q6K1	1111	CHEK1	Nucleus
G3X6V1	128061	C1orf131	Chromosome;Nucleus;Nucleolus
F6RA54	11054	OGFR	Cytoplasm;Nucleus
A0A3Q1MFV5	353120	BRCA1	Nucleus;Chromosome;Cytoplasm
A0A3Q1LUP5	1613	DAPK3	Nucleus;Cytoplasm
F1N3L7	537464	DOCK7	Cell projection;Axon
E1BE36	516747	ARMCX3	Mitochondrion outer membrane;Single-pass membrane protein;Cytoplasm;Nucleus
A0A3Q1LW07	280851	CD46	Cytoplasmic vesicle;Secretory vesicle;Acrosome inner membrane
E1B8Q4	517007	CHTF18	Nucleus
A0A3Q1LRP6	101772	Ano1	Membrane;Multi-pass membrane protein
A0A3Q1M6K8	515249	CKAP2	Cytoplasm;Cytoskeleton
F1N218	507155	NOP58	Nucleus;Nucleolus
F1MTX3	57466	SCAF4	Nucleus
F1MYN2	533725	CGN	Cell junction;Tight junction
F1MG12	615512	CCNH	Nucleus
Q148J7	613855	BAG1	Nucleus;Cytoplasm
Q08DX5	515462	CDK7	Nucleus;Cytoplasm;Perinuclear region
A6QQP0	524920	MYEF2	Nucleus
Q2KIV3	505756	RBM4B	Nucleus;Nucleolus
A5PJX0	536605	FBXO22	Cytoplasm;Myofibril;Sarcomere;Z line
Q3T0F9	535298	GRB2	Nucleus;Cytoplasm;Endosome;Golgi apparatus
A0JN36	533006	RECQL	Nucleus
A6QQN2	508658	PTPN1	Endoplasmic reticulum membrane;Peripheral membrane protein;Cytoplasmic side
A4IF71	537784	PKP2	Nucleus;Cell junction;Desmosome;Cytoplasm
E1BQ03	525378	Nacc1	Nucleus;Cytoplasm
A3KN48	532824	EEFSEC	Cytoplasm;Nucleus
A5PJT3	532021	PRMT9	Cytoplasm
Q0P596	506458	Cbx8	Nucleus
E1BMD6	524132	LPP	Nucleus;Cytoplasm;Cell junction;Cell membrane
F1MQH3	524427	FERMT1	Cytoplasm;Cytoskeleton;Cell junction;Focal adhesion;Cell projection;Ruffle membrane;Peripheral membrane protein;Cytoplasmic side
A7YWK4	509245	Med19	Nucleus
G5E6N7	101904753;616506	CBX1	Nucleus
A0A3Q1MAB6	535264	XPOT	Cytoplasm;Nucleus
A7Z085	783336	WDR82	Nucleus
A6H7B7	510474	SRSF5	Nucleus
G3X736	101907531;782101	COPS2	Cytoplasm;Nucleus
A0A3Q1LT33	507781	NEDD4	Cytoplasm;Nucleus;Cell membrane;Peripheral membrane protein
A5PJR9	532528	GNL1	Cytoplasm;Nucleus
E1B893	55095	SAMD4B	Cytoplasm
Q148D6	504961	Mpdu1	Membrane;Multi-pass membrane protein
A5D7R9	506322	NRAS	Cell membrane;Lipid-anchor;Cytoplasmic side;Golgi apparatus membrane
Q0P5E8	510942	CHRAC1	Nucleus
A0A3Q1LQT9	534489	POC1A	Cytoplasm;Cytoskeleton;Microtubule organizing center;Centrosome;Centriole;Cilium basal body;Spindle pole
A6H714	23517	MTREX	Nucleus;Nucleoplasm;Nucleolus;Nucleus speckle
Q3T0G3	539220	AHSA1	Cytoplasm;Cytosol;Endoplasmic reticulum
Q08DH9	517097	CTCF	Nucleus;Nucleoplasm;Chromosome;Centromere
A5PKI2	529699	ZC3H11A	Nucleus
A6QQV8	509348	LBR	Cytoplasm;Endoplasmic reticulum membrane;Membrane;Multi-pass membrane protein;Nucleus inner membrane
F1MWG3	781016	CWC22	Nucleus speckle
A4FUB1	530205	KHDC4	Nucleus;Cytoplasm
A1A4I8	100124498	XPO7	Cytoplasm;Nucleus
A0A3Q1ML81	526910	LOC112445002	Nucleus;Chromosome
A5D7G6	504474	STT3B	Membrane;Multi-pass membrane protein
A0A3S5ZPK8	281535	TLR3	Membrane;Single-pass type I membrane protein
A4IFV0	511199	LDLRAP1	Cytoplasm
A5PJA6	510324	STOML2	Mitochondrion
Q08DN4	360192	AURKB	Chromosome;Centromere;Nucleus
E1BPZ7	533554	FBXO38	Cytoplasm;Cytosol;Nucleus
A4FV15	534722	PIAS4	Nucleus;PML body
A4FV59	507180	PHF5A	Nucleus;Nucleus speckle
Q3SZN4	507120	CIRBP	Nucleus;Nucleoplasm;Cytoplasm
Q3ZC83	510932	SLC29A1	Apical cell membrane;Multi-pass membrane protein;Basolateral cell membrane;Lateral cell membrane;Membrane
Q1RMQ2	92345	NAF1	Nucleus
A8E658	783720	PPIG	Nucleus matrix;Nucleus speckle
Q6QTG5	3283883	MT-CO3	Membrane;Multi-pass membrane protein
E1BIJ8	788491	ZBTB7A	Nucleus
A6QNY5	513195	CENPT	Nucleus;Chromosome;Centromere;Kinetochore
A6QQ81	508271	DSN1	Nucleus;Chromosome;Centromere;Kinetochore
A5PKD6	525962	GNB4
Q32LJ9	513481	EIF1B	Cytoplasm
A6QQI8	511673	MMAA	Mitochondrion;Cytoplasm
A6QLW0	514777	BUB1	Nucleus;Chromosome;Centromere;Kinetochore
A6H799	790880	Atxn3	Nucleus matrix;Nucleus;Lysosome membrane;Peripheral membrane protein
F1MUH9	538981	CTTNBP2NL	Cell projection;Lamellipodium;Cytoplasm;Cytoskeleton;Stress fiber
Q05B69	511298	NUB1	Nucleus
E1BAD8	534604	MID1	Cytoplasm;Cytoskeleton;Spindle
Q2NKU4	506760	Carhsp1	Cytoplasm;P-body;Cytoplasmic granule
A5PJE5	505998	NFATC2IP	Nucleus;Cytoplasm
Q17QH5	510373	BID	Cytoplasm;Mitochondrion outer membrane;Membrane
A0A3Q1N6B9	514618	RACGAP1	Nucleus;Cytoplasm;Cytoskeleton;Spindle;Cytoplasmic vesicle;Secretory vesicle;Acrosome;Cleavage furrow;Midbody;Midbody ring;Cell membrane;Peripheral membrane protein;Cytoplasmic side
A5PKG4	517656	NFS1	Mitochondrion;Cytoplasm;Nucleus;Cytoskeleton;Microtubule organizing center;Centrosome
B3STV1	536901	CDYL2	Nucleus
G3X6H5	506664	JADE3	Nucleus;Chromosome;Cytoplasm;Cytoskeleton;Cilium basal body
F1N230	511281	ORC2	Nucleus
Q3T120	540348	ELOVL1	Endoplasmic reticulum membrane;Multi-pass membrane protein;Membrane
A7Z025	507371	PRPF8	Nucleus;Nucleus speckle
Q0P5M4	520143	EAPP	Cytoplasm;Nucleus
Q0IIA3	508319	SRI	Cytoplasm;Sarcoplasmic reticulum membrane;Peripheral membrane protein;Cytoplasmic side
F1MKD1	617042	NTMT1	Nucleus
F1MCP5	537127	KIF4A	Nucleus matrix;Cytoplasm;Cytoskeleton;Spindle;Midbody;Chromosome
F1ML72	505603	RPL34	Cytoplasm;Cytosol;Endoplasmic reticulum
F1MRW5	515376	CDC20	Cytoplasm;Cytoskeleton;Microtubule organizing center;Centrosome;Chromosome;Centromere;Kinetochore;Spindle pole
A3KN07	505276	DDX41	Nucleus
A5PJQ1	540945	DEK	Nucleus
Q3ZCD3	514852	TAX1BP3	Cytoplasm;Nucleus;Cell membrane;Peripheral membrane protein;Cytoplasmic side
A7YWH2	508905	ZRANB2	Nucleus
Q3SX39	534176	MNAT1	Nucleus
Q08E22	540436	HID1	Cytoplasm;Golgi apparatus membrane;Lipid-anchor
A0A3Q1N7X4	618806	LOC112445159	Nucleus
A6QLC9	538498	ZZZ3	Nucleus
Q2KJ45	230908	Tardbp	Nucleus;Cytoplasm;Stress granule;Mitochondrion
F1MR60	509349	TFIP11	Nucleus
Q0VCK1	506295	MYADM	Membrane;Multi-pass membrane protein
Q3T0A2	338051	PAPOLA	Nucleus
Q3T0S7	513083	RTRAF	Nucleus;Cytoplasm;Cytosol;Perinuclear region;Cytoskeleton;Microtubule organizing center;Centrosome
A0A3Q1MEC9	212999	Tnpo2	Cytoplasm;Nucleus
A4IFU2	784133	RAP2A	Endosome membrane;Lipid-anchor;Cytoplasmic side;Recycling endosome membrane
I6L9J8	534370	DENND10	Endosome;Late endosome
Q2KJ73	513510	GTF2H1	Nucleus
A0JN63	507051	CSTF1	Nucleus
Q2YDI8	508004	MKRN2	Cytoplasm;Nucleus
A6QLT9	510933	Aars1	Cytoplasm
G3N0H4	20588	Smarcc1	Nucleus;Cytoplasm
Q08E18	327953	HDGF	Nucleus;Cytoplasm;Secreted;Extracellular exosome
A7MB21	616981	FERMT2	Cytoplasm;Cell cortex;Cytoskeleton;Stress fiber;Cell junction;Focal adhesion;Membrane;Peripheral membrane protein;Cytoplasmic side;Cell projection;Lamellipodium membrane;Nucleus;Myofibril;Sarcomere;I band;Cell surface
Q08DH1	280831	JUN	Nucleus
A7MB77	512694	RBM17
F1MU62	504925	CPSF7	Nucleus
Q148D3	520260	FH	Mitochondrion;Cytoplasm;Cytosol;Nucleus;Chromosome
A6QL85	509120	RCC2	Nucleus;Nucleolus;Cytoplasm;Cytoskeleton;Chromosome;Centromere;Spindle;Midbody;Cell membrane;Peripheral membrane protein;Cytoplasmic side
A6QQX0	534781	PBK	Cytoplasm;Cytosol
A4IFM5	508022	CDCA8	Chromosome;Centromere
A7MB57	507632	YES1	Cell membrane;Membrane
A1A4K4	781865	LLGL1	Early endosome membrane;Golgi apparatus;Trans-Golgi network membrane;Golgi apparatus membrane;Cell projection;Axon;Cytoplasm;Cytoskeleton
G5E600	783379	WASHC4	Early endosome
A6H7C4	539788	CBX3	Nucleus
Q1RMW3	515389	Mta2	Nucleus
A0A3Q1LMV3	506812	CPT1A	Membrane;Multi-pass membrane protein;Mitochondrion outer membrane
Q3SZ11	512754	RPA3	Nucleus
A5D7T6	534353	YY1	Nucleus matrix
Q2KIQ7	508876	SF3B6	Nucleus
A8E4N5	100125778	RING1	Nucleus speckle
A6H7B6	529613	DDX24	Nucleus;Nucleolus
Q3T050	614296	RAMAC	Nucleus
Q17QL4	514372	MAGED2	Nucleus;Cytoplasm;Cell membrane;Peripheral membrane protein
Q3ZC41	508324	ACAA1	Peroxisome
Q3SX32	767984	PLIN3	Lipid droplet;Endosome membrane;Peripheral membrane protein;Cytoplasmic side;Cytoplasm
A6QL80	523174	PRMT3	Cytoplasm
A6H7I6	6257	RXRB	Nucleus
A5PJS3	530188	DBR1	Nucleus
Q0P592	615868	Fn3krp
A0A3Q1MYB1	531234	NCAPG	Chromosome
Q08DE0	4087	SMAD2	Cytoplasm;Nucleus
Q2HJF6	780787	SRA1	Nucleus;Cytoplasm
Q17QZ9	515091	IFIT5	Cell projection;Ruffle membrane
Q58DA3	537667	LYAR	Nucleus;Nucleolus;Cytoplasm;Cell projection;Cilium;Photoreceptor outer segment
F1MQ26	539299	SPATS2L	Cytoplasm;Nucleus;Nucleolus
A4FUE3	510455	RBBP5	Nucleus
Q2KI86	507912	RPA2	Nucleus
E1BDU8	540637	LIMA1	Cytoplasm;Cell junction;Focal adhesion;Cytoskeleton;Cell membrane
A7MBB7	526392	NFKB2	Nucleus;Cytoplasm
A6QPG6	541142	LANCL2	Nucleus;Cytoplasm;Cell membrane
A6QQT5	282082	SSRP1	Nucleus;Nucleolus;Chromosome
E1BLX2	782887	SETD1A	Nucleus speckle;Chromosome
A6QQS0	513235	DPF2	Cytoplasm;Nucleus
A6QQR1	616714	NSUN5	Nucleus;Nucleolus
A6QNP8	538949	ESCO2	Nucleus
Q08DS9	533484	DHX40	Nucleus
A5PJT2	534094	INTS10	Nucleus
A3KMX6	505130	UBR7
Q08DQ6	768226	Zyx	Cytoplasm;Cytoskeleton;Cell junction;Focal adhesion;Nucleus
Q17QZ0	539742	PAK4	Cytoplasm
Q0P584	782132	ZMAT2
Q3MHF0	535331	RBM45	Cytoplasm;Nucleus
E1B6X6	508442	BAZ1B	Nucleus
A8E649	540404	PRKAA1	Cytoplasm;Nucleus
Q5E952	504640	Raly	Nucleus
A0A3Q1LZE4	63035	BCORL1	Nucleus
F6RYN2	540831	RBM47	Cytoplasm;Nucleus
E1B8W1	540232	CTDSPL2
A6QQL4	100125938	UBFD1
A7Z087	67579	Cpeb4	Cytoplasm;Cell projection;Dendrite;Dendritic spine;Postsynaptic density;Axon;Growth cone;Endoplasmic reticulum;Perinuclear region
A5PKM3	537972	Sptlc2	Endoplasmic reticulum membrane;Single-pass membrane protein
Q3SYT5	100296970	PNN	Cell junction;Desmosome;Nucleus speckle
A4FUE1	5511	PPP1R8	Nucleus;Nucleus speckle;Cytoplasm
Q08DQ9	509161	DLGAP5	Nucleus;Cytoplasm;Cytoskeleton;Spindle
Q0VCV0	504844	RPA1	Nucleus;PML body
Q0P5G2	509064	Mplkip	Nucleus;Cytoplasm;Cytoskeleton;Microtubule organizing center;Centrosome
Q0VD10	617937	POLR1G	Nucleus;Nucleolus;Chromosome
A7YWA1	512375	POLR1F	Nucleus;Nucleolus
Q3SX36	505171	TFG	Endoplasmic reticulum
Q17QK5	6604	SMARCD3	Nucleus
A6QPQ9	13865	Nr2f1	Nucleus
A5PKG2	510246	Paip1	Cytoplasm
Q1RML0	507189	PRCC	Nucleus
F1N1H5	527595	MCM10	Nucleus
A0JN43	520669	ESYT1	Cell membrane;Peripheral membrane protein;Endoplasmic reticulum membrane;Multi-pass membrane protein;Membrane
E1BEA2	517979	EDC3	Cytoplasm;P-body
Q1RMI2	538559	RHOG	Cell membrane;Lipid-anchor;Cytoplasmic side
Q2KI72	534125	MAPK9	Cytoplasm
A6QPU3	784844	ELOA	Nucleus
A4IFN6	538366	Snx18	Cytoplasmic vesicle membrane;Peripheral membrane protein;Cytoplasmic side
E1BP11	5989	RFX1	Nucleus
Q2KHW4	532560	SLC25A15	Membrane;Multi-pass membrane protein
Q2KJ71	534586	TRA2A	Nucleus
Q58DR1	509329	HAT1	Nucleus matrix;Mitochondrion;Cytoplasm;Nucleus;Nucleoplasm
A0A3Q1M4C4		LOC112445102
Q3SX47	510852	HNRPC	Nucleus
G3MWG5	281647	XIAP	Nucleus
F1N153	507738	THOC2	Nucleus
A0A3Q1NBK7
F1MFX7			Nucleus
Q32PA8	533224	AAMDC	Cytoplasm
Q3SZ73	510109	ABHD11	Mitochondrion;Mitochondrion matrix
Q0II26	520979	AIMP2	Cytoplasm;Cytosol;Nucleus
P00727	781648	LAP3	Cytoplasm
Q3SZC6	509685	ANP32B	Nucleus
Q2KJ81	504310	AP1M1	Cytoplasmic vesicle;Clathrin-coated vesicle membrane;Peripheral membrane protein;Cytoplasmic side;Golgi apparatus
Q1JQ98	768053	AP1S1	Golgi apparatus;Cytoplasmic vesicle membrane;Peripheral membrane protein;Cytoplasmic side;Membrane;Clathrin-coated pit
Q3ZC13	517446	AP2M1	Cell membrane;Membrane;Coated pit;Peripheral membrane protein;Cytoplasmic side
Q32PG1	767602	AP3B1	Cytoplasmic vesicle;Clathrin-coated vesicle membrane;Peripheral membrane protein;Cytoplasmic side;Golgi apparatus
Q865S1	281023	AP3D1	Cytoplasm;Golgi apparatus membrane;Peripheral membrane protein;Cytoplasmic side
Q56JW4	519017	APRT	Cytoplasm
Q3ZBM1	519627	ADPRHL1	Cytoplasm;Myofibril;Sarcomere
A2VEA3	508410	ARIH1	Cytoplasm;Nucleus;Cajal body
Q2YDM1	517345	ARL1	Golgi apparatus membrane;Peripheral membrane protein;Cytoplasmic side;Membrane;Lipid-anchor
Q2TA37	511349	ARL2	Nucleus;Mitochondrion intermembrane space;Cytoplasm;Cytoskeleton;Microtubule organizing center;Centrosome;Mitochondrion
Q2KIG1	618099	ASF1A	Nucleus
F6QV99	506045	ATAD1	Mitochondrion outer membrane;Single-pass membrane protein;Peroxisome membrane;Postsynaptic cell membrane
Q6PZ03	408002	ATG4B	Cytoplasm;Cytosol;Cytoplasmic vesicle;Autophagosome;Endoplasmic reticulum;Mitochondrion
P13620	282710	ATP5PD	Mitochondrion;Mitochondrion inner membrane
Q28851	506492	ATP5MF	Mitochondrion;Mitochondrion inner membrane;Single-pass membrane protein
Q5EAD0	507837	BAIAP2	Cytoplasm;Membrane;Peripheral membrane protein;Cell projection;Filopodium;Ruffle;Cytoskeleton
Q2NL37	512466	BCCIP	Nucleus;Cytoplasm;Cytoskeleton;Microtubule organizing center;Centrosome;Centriole;Spindle pole
Q5EA15	506945	BHLHE40	Cytoplasm;Nucleus
Q32KX7	510666	BMI1	Nucleus;Cytoplasm
Q29S07	512789	BRF2	Nucleus
Q3SZZ0	518501	BRIX1	Nucleus;Nucleolus
Q1JQB2	539594	BUB3	Nucleus;Chromosome;Centromere;Kinetochore
Q58DP0	513878	BUD23	Nucleus;Nucleoplasm;Cytoplasm;Perinuclear region
Q5E9N0	514128	BYSL	Cytoplasm;Nucleus;Nucleolus
Q1LZB6	535571	CAPRIN1	Cytoplasm;Cytoplasmic ribonucleoprotein granule;Cytosol;Cell projection;Dendrite;Lamellipodium
P07688	281105	CTSB	Lysosome;Melanosome;Secreted;Extracellular space;Apical cell membrane;Peripheral membrane protein;Extracellular side
P05689	404187	CTSZ	Lysosome
Q3SZX8	507275	CCDC25	Cell membrane;Single-pass membrane protein;Endomembrane system
A5PJG7	506250	HCCS	Mitochondrion inner membrane;Membrane;Lipid-anchor
Q6T8E9	407194	CCNT1	Nucleus
A6H754	510572	CDC37L1	Cytoplasm
A7Z061	540660	CDC27	Nucleus;Cytoplasm;Cytoskeleton;Spindle
Q2KJC1	767817	CDC5L	Nucleus;Nucleus speckle;Cytoplasm
Q2TBN3	508601	CETN2	Cytoplasm;Cytoskeleton;Microtubule organizing center;Centrosome;Centriole;Nucleus;Nucleus envelope;Nuclear pore complex
Q32PJ6	540069	CIAO1	Cytoplasm
Q05B71	781260	CISD2	Endoplasmic reticulum membrane;Single-pass membrane protein;Mitochondrion outer membrane
A0JNI5	509208	CLASRP	Nucleus
Q5E9B7	515646	CLIC1	Nucleus;Nucleus membrane;Single-pass membrane protein;Cytoplasm;Cell membrane;Endoplasmic reticulum
A2VE01	506507	CLP1	Nucleus
Q2NL17	618037	CLPTM1	Membrane;Multi-pass membrane protein
Q3T0Q6	504831	CNBP	Nucleus;Cytoplasm;Endoplasmic reticulum
P35604	281707	COPZ1	Cytoplasm;Golgi apparatus membrane;Peripheral membrane protein;Cytoplasmic side;Cytoplasmic vesicle;COPI-coated vesicle membrane
Q5EAC7	535119	CIAPIN1	Cytoplasm;Nucleus;Mitochondrion intermembrane space
Q10568	327689	CPSF2	Nucleus
P79101	281712	CPSF3	Nucleus
O19137	280875	CPSF4	Nucleus
Q3ZCA2	518859	NUDT21	Nucleus;Cytoplasm
Q0P5D2	768231	CPSF6	Nucleus;Nucleoplasm;Nucleus speckle;Cytoplasm
P27925	281713	CREB1	Nucleus
A0JNN6	618457	CYSRT1	Cornified envelope
A6H7B5	507932	COPS3	Cytoplasm;Nucleus
Q3SZA0	540223	COPS4	Cytoplasm;Nucleus;Cytoplasmic vesicle;Secretory vesicle;Synaptic vesicle
Q0VCQ1	281730	CTBP2	Nucleus;Synapse
Q3SZG9	614194	CTU2	Cytoplasm
Q2KJD3	535258	CWC15	Nucleus
Q3T168	618428	CACYBP	Nucleus;Cytoplasm
A6H7G2	514706	DBNL	Cytoplasm;Cytoskeleton;Cell projection;Lamellipodium;Ruffle;Cell cortex;Cytosol;Synapse;Perikaryon;Neuron projection;Cell membrane;Peripheral membrane protein;Cytoplasmic side;Cytoplasmic vesicle;Clathrin-coated vesicle membrane;Golgi apparatus membrane;Podosome;Early endosome;Dendrite;Postsynaptic density
Q3MHR2	530642	DCK	Nucleus
Q1RMX9	508759	DCUN1D5	Nucleus;Cytoplasm;Cytoskeleton;Spindle
Q148G7	513751	DCTN6	Cytoplasm;Cytoskeleton;Chromosome;Centromere;Kinetochore
Q29S22	534721	DDX47	Nucleus;Nucleolus
A5D7C1	510826	DDX52	Nucleus;Nucleolus
Q24K09	281119	DNMT1	Nucleus
P49004	281991	POLD2	Nucleus
P61285	101902172;404151;784058	DYNLL1	Cytoplasm;Cytoskeleton;Microtubule organizing center;Centrosome;Nucleus;Mitochondrion
Q3SZ25	404183	EED	Nucleus
Q3T148	515543	EIF3M	Cytoplasm
Q2KII4	540859	ELOC	Nucleus
A0JNC4	614096	ELOVL7	Endoplasmic reticulum membrane;Multi-pass membrane protein
Q17QN6	510998	MPP1	Cell membrane;Lipid-anchor;Cell projection;Stereocilium
Q9N179	281753	EPB41	Nucleus;Cytoplasm;Cytoskeleton;Cell cortex
A7Z035	538540	CLINT1	Cytoplasm;Perinuclear region;Membrane;Peripheral membrane protein;Cytoplasmic vesicle;Clathrin-coated vesicle
Q2KJ37	531676	KDELR2	Endoplasmic reticulum membrane;Multi-pass membrane protein;Golgi apparatus membrane;Cytoplasmic vesicle;COPI-coated vesicle membrane
Q3T0E1	533245	EXOSC3	Cytoplasm;Nucleus;Nucleolus
A7E2Z2	533087	EZH1	Nucleus
Q58DH8	616242	FEN1	Nucleus;Nucleolus;Nucleoplasm;Mitochondrion
Q6VFT7	281770	FOXL2	Nucleus
Q08DK4	504371	SLC25A22	Mitochondrion inner membrane;Multi-pass membrane protein
A4FUF0	539636	GLYR1	Nucleus;Chromosome
P38409	281788	GNA11	Cell membrane;Lipid-anchor;Cytoplasm
Q3T0J9	507679	GNL3L	Nucleus;Nucleolus
Q2KI19	512655	GPATCH11	Chromosome;Centromere;Kinetochore
Q2NL01	511575	GPX8	Membrane;Single-pass membrane protein
A7YY55	100125237	HACD3	Endoplasmic reticulum membrane;Multi-pass membrane protein
Q0VCB2	540666	HDAC8	Nucleus;Chromosome;Cytoplasm
Q0X0C4	539696	HEXIM1	Nucleus;Cytoplasm
P10103	282691	HMGB1	Nucleus;Chromosome;Cytoplasm;Secreted;Cell membrane;Peripheral membrane protein;Extracellular side;Endosome;Endoplasmic reticulum-Golgi intermediate compartment
Q0IIM3	507165	HSPH1	Cytoplasm
A5PJF6	505213	HSDL1	Mitochondrion
Q08DJ8	506235	HSF1	Nucleus;Cytoplasm;Nucleoplasm;Perinuclear region;Cytoskeleton;Spindle pole;Microtubule organizing center;Centrosome;Chromosome;Centromere;Kinetochore
Q1LZ95	514293	IDI1	Peroxisome
Q9TU47	286811	EIF6	Cytoplasm;Nucleus;Nucleolus
A2VE08	539679	KPNA1	Cytoplasm;Nucleus
Q3SWY3	511969	IMPDH2	Cytoplasm;Nucleus;Cytosol
Q1JQC2	101906131;768079	IER3IP1	Endoplasmic reticulum membrane;Multi-pass membrane protein
P53712	281876	ITGB1	Cell membrane;Single-pass type I membrane protein;Cell projection;Invadopodium membrane;Ruffle membrane;Recycling endosome;Melanosome;Lamellipodium;Ruffle;Cell junction;Focal adhesion;Sarcolemma
Q2KIC5	613653	ITPA	Cytoplasm
Q58DS6	508343	JMJD6	Nucleus;Nucleoplasm;Nucleolus;Cytoplasm
Q0VCP1	517063	AK4	Mitochondrion matrix
P00515	100139910	PRKAR2A	Cytoplasm;Cell membrane
Q2KIW9	509965	CMPK1	Nucleus;Cytoplasm
A6QPL4	506294	KIF22	Nucleus;Cytoplasm;Cytoskeleton
A5D7R8	504652	TK1	Cytoplasm
A6QQ59	540389	KRTCAP2	Endoplasmic reticulum membrane;Multi-pass membrane protein
F1MVX2	540559	LANCL1	Cytoplasm;Cell membrane;Peripheral membrane protein
G5E5X0	617525	LIMD1	Cytoplasm;Nucleus;P-body;Cell junction;Adherens junction;Focal adhesion
Q3SX23	541085	LONP2	Peroxisome matrix
Q3MHF8	538838	LSM14A	Cytoplasm;P-body;Cytoskeleton;Spindle;Stress granule
Q0VCF9	538005	LSM12	Cytoplasm
A7YY73	617914	MAFF	Nucleus
Q1RML7	504683	MAK16	Nucleus;Nucleolus
Q3ZBD9	507845	MAPRE1	Cytoplasm;Cytoskeleton;Microtubule organizing center;Centrosome;Golgi apparatus;Spindle;Spindle pole
Q3T0N1	507199	MVB12A	Cytoplasm;Cytoskeleton;Nucleus;Endosome;Microtubule organizing center;Centrosome;Late endosome membrane;Peripheral membrane protein
A5PJM5	514863	MCMBP	Nucleus
Q5BIR6	541303	MED17	Nucleus
Q3SYZ9	515299	MED4	Nucleus
Q3ZBV3	505417	MAGOH	Nucleus;Nucleus speckle;Cytoplasm
Q3T100	507346	MGST3	Mitochondrion outer membrane;Multi-pass membrane protein
P80177	280858	MIF	Secreted;Cytoplasm
P46196	327672	MAPK1	Nucleus;Cytoplasm;Cytoskeleton;Microtubule organizing center;Centrosome;Spindle;Membrane;Caveola;Cell junction;Focal adhesion
Q3ZC61	522338	MRFAP1	Nucleus;Cytoplasm;Perinuclear region
Q3MHW6	505775	SLC16A1	Cell membrane;Multi-pass membrane protein;Basolateral cell membrane;Apical cell membrane
Q0V8H6	523206	MOV10	Cytoplasm;P-body;Cytoplasmic ribonucleoprotein granule;Stress granule;Nucleus
A5D7N9	510809	MIS18A	Nucleus;Chromosome;Centromere
Q0VCJ2	508345	APIP	Cytoplasm
Q3T0F7	541099	MTPN	Cytoplasm;Nucleus;Perinuclear region
Q0P570	509958	MVD	Cytoplasm
P79135	280872	MX1	Cytoplasm;Endoplasmic reticulum membrane;Peripheral membrane protein;Cytoplasmic side;Perinuclear region;Nucleus
P62248	407769	MYDGF	Secreted;Endoplasmic reticulum-Golgi intermediate compartment;Endoplasmic reticulum;Golgi apparatus
Q2KI14	613636	NAA10	Cytoplasm;Nucleus
Q3ZBJ1	510872	NCBP2	Nucleus;Cytoplasm
P34943	404188	NDUFA9	Mitochondrion matrix
P61282	286796	NEDD8	Nucleus
Q0V898	540158	NELFE	Nucleus;Chromosome
Q3SZM5	100336710	CMAS	Nucleus
Q08DS5	509871	NMD3	Cytoplasm;Nucleus
Q0VCN1	534628	NMRAL1	Cytoplasm;Perinuclear region;Nucleus
Q9N181	282049	NMT2	Cytoplasm;Membrane;Peripheral membrane protein
Q5E996	506421	NOP16	Nucleus;Nucleolus
Q2KIC0	539841	NSRP1	Nucleus;Nucleus speckle
Q24K00	507007	NUBP1	Cytoplasm;Nucleus;Cell projection;Cytoskeleton;Cilium axoneme;Cilium basal body;Microtubule organizing center;Centrosome;Centriole
Q3MHY6	515660	NUBP2	Nucleus;Cytoplasm;Cytoskeleton;Microtubule organizing center;Centrosome;Cilium axoneme;Centriole
Q2YDJ0	616028	NUSAP1	Cytoplasm;Nucleus;Nucleolus;Cytoskeleton;Spindle;Chromosome
Q1RMS5	512136	NXF1	Nucleus;Nucleoplasm;Nucleus speckle;Cytoplasm
A6QLU8	531367	NXN	Cytoplasm;Cytosol;Nucleus
Q2HJ33	509966	OLA1	Cytoplasm;Nucleus;Nucleolus
P67939	281542	TP53	Cytoplasm;Nucleus;PML body;Endoplasmic reticulum;Mitochondrion matrix;Cytoskeleton;Microtubule organizing center;Centrosome
Q58D08	512526	PYCR3	Cytoplasm
P68401	282514	PAFAH1B2P68402	Cytoplasm
Q5E946	511268	PARK7	Cell membrane;Lipid-anchor;Cytoplasm;Nucleus;Membrane raft;Mitochondrion;Endoplasmic reticulum
Q3SX40	533851	PDLIM7	Cytoplasm;Cytoskeleton
Q58DV0	528728	PELO	Cytoplasm
Q08DP0	534402	PGM1	Cytoplasm
Q3MHI4	507478	PHAX	Nucleus;Nucleoplasm;Cajal body;Cytoplasm
Q32PA4	618691	PHPT1	Cytoplasm
Q2KID6	533951	PLRG1	Nucleus;Nucleus speckle
A6H742	616560	PLS1	Cytoplasm;Cell projection;Stereocilium
Q3SZJ9	510978	PMM2	Cytoplasm
P67774	282320	PPP2CA	Cytoplasm;Nucleus;Chromosome;Centromere;Cytoskeleton;Spindle pole
A6H772	540398	PPP4C	Cytoplasm;Nucleus;Cytoskeleton;Microtubule organizing center;Centrosome
P79126	286880	PPM1G	Cytoplasm;Membrane;Lipid-anchor
Q09430	539034	PFN2	Cytoplasm;Cytoskeleton
Q17R09	520046	DHX38	Nucleus
Q2HJ41	507639	PRPF18	Nucleus speckle
Q8MJG1	282011	PSIP1	Nucleus
Q3SX30	617807	PSMF1	Cytoplasm;Endoplasmic reticulum
Q0P5F2	614817	PSMG1	Cytoplasm;Endoplasmic reticulum
Q24K16	532505	PTGR3	Peroxisome
Q3ZBL5	516595	PTRH2	Mitochondrion outer membrane;Single-pass membrane protein
Q2KHY9	509819	PTDSS1	Endoplasmic reticulum membrane;Multi-pass membrane protein
A7MBG0	522529	ADSS2	Cytoplasm;Mitochondrion
A7YVH9	505859	PYROXD1	Nucleus;Cytoplasm;Myofibril;Sarcomere
Q0P5J0	511970	QRICH1	Nucleus;Cytoplasm;Cell membrane
P11023	282029	RAB3A	Cytoplasm;Cytosol;Lysosome;Cytoplasmic vesicle;Secretory vesicle;Cell projection;Axon;Cell membrane;Lipid-anchor;Cytoplasmic side;Presynapse;Postsynapse
Q3SWX9	540966	RAD21	Nucleus;Nucleus matrix;Chromosome;Centromere;Cytoplasm;Cytoskeleton;Spindle pole;Cytosol
Q08DI5	515181	RAP2C	Cytoplasm;Recycling endosome membrane;Lipid-anchor;Cytoplasmic side
Q8HZJ5	282858	RAB27B	Membrane;Lipid-anchor;Late endosome
Q0P5L0	540172	RBM42	Nucleus;Cytoplasm
Q3MHX3	767937	RBM4	Nucleus;Nucleolus;Nucleus speckle;Cytoplasm;Cytoplasmic granule
Q1RMU5	534216	RBM5	Nucleus
Q3ZCE8	518045	RBM8A	Nucleus;Nucleus speckle;Cytoplasm
Q29RK4	530189	RAD23B	Nucleus;Cytoplasm
Q2TBV1	515602	RFC3	Nucleus
Q3SZJ2	534407	RIPK2	Cytoplasm;Cell membrane;Peripheral membrane protein;Endoplasmic reticulum
Q58DW3	507270	RPL29	Cytoplasm
Q3SZ12	783948	RSL24D1	Nucleus;Nucleolus
Q5E9N3	511571	RNF25	Cytoplasm
Q2TBT5	512830	RNASEH2A	Nucleus
Q32PB8	615178	RPS21	Cytoplasm;Cytosol;Rough endoplasmic reticulum
Q2HJ88	510469	RTCA	Nucleus;Nucleoplasm
Q5E9T9	525106	RTCB	Nucleus;Cytoplasm
Q08D83	359721	RTN3	Endoplasmic reticulum membrane;Multi-pass membrane protein;Golgi apparatus membrane
Q32PA0	614553	SNRPC	Nucleus
P35466	282343	S100A4	Secreted;Nucleus;Cytoplasm
Q8MII5	353217	SLC35B1	Endoplasmic reticulum membrane;Multi-pass membrane protein
Q5EA68	505064	SEC61A1	Endoplasmic reticulum membrane;Multi-pass membrane protein
Q0VCA5	524683	SAMHD1	Nucleus;Chromosome
Q3SZN2	535071	SEC23B	Cytoplasmic vesicle;COPII-coated vesicle membrane;Peripheral membrane protein;Cytoplasmic side;Endoplasmic reticulum membrane;Cytoplasm;Cytosol
A6QNT8	505089	SEC24A	Cytoplasmic vesicle;COPII-coated vesicle membrane;Peripheral membrane protein;Cytoplasmic side;Endoplasmic reticulum membrane;Cytoplasm;Cytosol
Q3ZCC9	512530	SEC13	Cytoplasmic vesicle;COPII-coated vesicle membrane;Peripheral membrane protein;Cytoplasmic side;Endoplasmic reticulum membrane;Nucleus;Nuclear pore complex;Lysosome membrane
A2VDN6	504381	SF3A1	Nucleus;Nucleus speckle
Q0IIE2	507196	SHC1	Cytoplasm;Cell junction;Focal adhesion
O97593	282370	SMC1A	Nucleus;Chromosome;Centromere
Q2TBS9	540842	SMU1	Cytoplasm;Nucleus;Nucleus speckle
Q1JQE0	326578	SNW1	Nucleus
Q5EA77	529972	SNX17	Cytoplasm;Early endosome;Cytoplasmic vesicle membrane;Peripheral membrane protein;Cytoplasmic side
Q17QS1	614112	SNX24	Cytoplasmic vesicle membrane;Peripheral membrane protein;Cytoplasmic side
Q3MHG1	614165	SPTLC1	Endoplasmic reticulum membrane;Single-pass membrane protein
Q95115	282375	STAT5A	Cytoplasm;Nucleus
Q3MHH4	514586	QARS1	Cytoplasm;Cytosol
A6QLI8	540525	GTF2E1	Nucleus
Q5EA53	505702	GTF2F1	Nucleus
Q2T9L9	509259	GTF2F2	Nucleus
Q9TS87	513463	TAGLN	Cytoplasm
Q5E951	530447	TBCB	Cytoplasm;Cytoskeleton
Q32KM1	540216	TUBG2	Cytoplasm;Cytoskeleton;Microtubule organizing center;Centrosome
Q0VCT3	509625	TERF2IP	Nucleus;Cytoplasm;Chromosome;Telomere
Q2YDE9	534965	TES	Cytoplasm;Cell junction;Focal adhesion
A5PKF5	539845	THAP11	Nucleus;Cytoplasm
Q29RZ0	511082	ACAT1	Mitochondrion
Q3T0I4	537706	ALYREF	Nucleus;Nucleus speckle;Cytoplasm
Q1JQA7	615392	TIGAR	Cytoplasm;Nucleus;Mitochondrion
Q3SZB3	505489	TIMM50	Mitochondrion inner membrane;Single-pass membrane protein
Q17QN2	513052	TOE1	Nucleus;Nucleolus;Nucleus speckle
Q1LZB5	510219	TOMM40	Mitochondrion outer membrane;Multi-pass membrane protein
Q27957	280968	TPPP	Golgi outpost;Cytoplasm;Cytoskeleton;Microtubule organizing center;Nucleus;Spindle
Q2KI74	504707	TRADD	Nucleus;Cytoplasm;Cytoskeleton
Q2TBI4	514472	TRAP1	Mitochondrion;Mitochondrion inner membrane;Mitochondrion matrix
Q3SX26	615869	TRIP6	Cytoplasm;Cytoskeleton;Cell junction;Focal adhesion;Nucleus
Q2T9V5	505816	TRMT6	Nucleus
Q1LZD3	509559	TSSC4	Nucleus;Cytoplasm
Q0P5N2	538541	TSPYL1	Nucleus;Nucleolus
Q56JV6	506683	TWF1	Cytoplasm;Cytoskeleton
Q2KJD7	508163	UBLCP1	Nucleus
A5PJS6	510164	USP10	Cytoplasm;Nucleus;Early endosome
Q2HJE4	538284	USP15	Cytoplasm;Nucleus;Mitochondrion
P0C8Z3	509694	USP22	Nucleus
Q32KW2	506676	UBXN1	Cytoplasm
Q2TBG8	520170	UCHL3	Cytoplasm
A1A4I9	515894	UFL1	Endoplasmic reticulum membrane;Cytoplasm;Cytosol;Nucleus;Chromosome
Q0VCY1	516024	VAPA	Endoplasmic reticulum membrane;Single-pass type IV membrane protein;Cell junction;Tight junction;Cell membrane
A2VDZ9	326580	VAPB	Endoplasmic reticulum membrane;Single-pass type IV membrane protein
Q0VCK9	508631	VMP1	Endoplasmic reticulum-Golgi intermediate compartment membrane;Multi-pass membrane protein;Cell membrane;Vacuole membrane;Endoplasmic reticulum membrane
Q2KIY3	614729	WDFY1	Early endosome
Q3SZD4	533356	WDR18	Nucleus;Nucleolus;Nucleoplasm;Cytoplasm;Dynein axonemal particle
Q9XSC3	286825	WDR44	Cytoplasm;Cytosol;Perinuclear region;Endosome membrane;Golgi apparatus;Trans-Golgi network
Q58DT8	508709	WDR55	Nucleus;Nucleolus;Cytoplasm
Q5E9E8	521829	YIPF5	Endoplasmic reticulum membrane;Multi-pass membrane protein;Golgi apparatus;Cis-Golgi network membrane;Cytoplasmic vesicle;COPII-coated vesicle
Q0VC80	512062	YRDC	Cytoplasm;Mitochondrion;Cell membrane;Peripheral membrane protein
Q0VCZ3	541050	YTHDF2	Cytoplasm;Cytosol;P-body;Stress granule;Nucleus
