# Supplementary material for: Identification of potential nucleomodulins of Mycoplasma bovis by direct biotinylation and proximity-based biotinylation approaches
Source: Front Microbiol. 2024 Jul 9;15:1421585. doi: 10.3389/fmicb.2024.1421585 (PMC11263210; doi:10.3389/fmicb.2024.1421585)
Supplement: Supplementary file 7 [file Table_5.xlsx]

## Sheet: Sheet1
Table S5. M. bovis Proteins identified in the H2B group using the PBB approach combined with LC-MS/MS
Accession	Description	Mw(kDa)	Length	Protein group	Identification type	Peptides	Unique peptides	Sequence coverage [%]	Intensity	iBAQ	iBAQ [%]
Mbov_0481	ef-TU elongation factor 561381:562571 reverse MW:43551	43.551	396		By MS/MS	13	13	43.4	472260000	20533000	30.8792
Mbov_0106	pdhD dihydrolipoamide dehydrogenase 114968:116581 forward MW:58100	58.1	537		By MS/MS	8	8	19.9	111150000	4445900	6.68611
Mbov_0160	ldhA D-lactate dehydrogenase 182494:183483 reverse MW:36921	36.921	329		By MS/MS	6	6	26.7	30909000	1287900	1.93685
Mbov_0325	glpK glycerol kinase 383525:385033 reverse MW:56560	56.56	502		By MS/MS	6	6	15.3	31818000	994300	1.49531
Mbov_0102	pdhA pyruvate dehydrogenase E1 component subunit alpha 111757:112848 forward MW:41303	41.303	363		By MS/MS	5	5	20.1	127950000	7108500	10.6903
Mbov_0581	Mbov_0581 multiple sugar ABC transporter ATP-binding protein 687231:689333 forward MW:80192	80.191	700		By MS/MS	4	4	7.3	9244900	256800	0.386197
Mbov_0115	oppF oligopeptide ABC transporter ATP-binding protein 126999:129401 forward MW:93975	93.975	800		By MS/MS	3	3	6.4	21392000	486170	0.731142
Mbov_0299	Mbov_0299 NADH oxidase 349321:350685 reverse MW:49819	49.819	454		By MS/MS	4	4	12.6	22997000	999880	1.5037
Mbov_0440	atpA ATP synthase subunit alpha 511519:513105 reverse MW:57765	57.765	528		By MS/MS	2	1	3.6	109500000	4055500	6.09899
Mbov_0155	pk pyruvate kinase 175916:177352 forward MW:53584	53.584	478		By MS/MS	4	4	14.2	33255000	1330200	2.00046
Mbov_0471	Mbov_0471 periplasmic protease 550945:552903 forward MW:75084	75.084	652		By MS/MS	1	1	1.8	96414000	2754700	4.14274
Mbov_0513	Mbov_0513 conserved hypothetical protein 599363:599857 reverse MW:19005	19.006	164		By MS/MS	2	2	20.7	3779000	419890	0.631465
Mbov_0599	Mbov_0599 30S ribosomal protein 705053:705424 reverse MW:13951	13.951	123		By MS/MS	3	3	26	43534000	7255700	10.9117
Mbov_0611	Mbov_0611 50S ribosomal protein 725782:726216 reverse MW:15743	15.743	144		By MS/MS	2	2	19.4	10665000	1523500	2.29116
Mbov_0678	Mbov_0678 30S ribosomal protein 793510:793923 reverse MW:15093	15.094	137		By MS/MS	3	3	27	33906000	6781100	10.198
Mbov_0790	Mbov_0790 transposase ISMbov1 922930:924180 forward MW:48558	48.557	416	Mbov_0608;Mbov_0457;Mbov_0448;Mbov_0362;Mbov_0349;Mbov_0318;Mbov_0183;Mbov_0172;Mbov_0107	By MS/MS	2	2	4.3	17770000	683440	1.02781
Mbov_0091	Mbov_0091 putative transmembrane protein 102638:104005 reverse MW:53546	53.546	455		By MS/MS	1	1	2.6	6303400	286520	0.430892
Mbov_0130	Mbov_0130 putative transmembrane protein 144203:144901 forward MW:26403	26.403	232		By MS/MS	1	1	5.2	6375500	490430	0.737549
Mbov_0239	Mbov_0239 transposase ISMbov4 271088:272521 reverse MW:55988	55.987	477		By MS/MS	1	1	1.7	27829000	1030700	1.55005
Mbov_0255	Mbov_0255 CTP synthetase 290310:291929 forward MW:60404	60.404	539		By MS/MS	1	1	3	1502200	55636	0.08367
Mbov_0317	Mbov_0317 putative membrane lipoprotein 372856:374184 reverse MW:52805	52.805	442		By MS/MS	2	2	5.2	45161000	1963500	2.95287
Mbov_0353	adh alcohol dehydrogenase 420485:421591 forward MW:40161	40.161	368		By MS/MS	1	1	5.2	3970800	208990	0.314296
Mbov_0401	Mbov_0401 conserved hypothetical protein 470495:471727 forward MW:48902	48.902	410		By MS/MS	1	1	3.2	0	NA	NA
Mbov_0438	atpD ATP synthase subunit beta 509147:510610 reverse MW:53459	53.459	487		By matching	1	1	2.9	7797800	311910	0.469076
Mbov_0579	Mbov_0579 membrane lipoprotein P81 683802:685988 forward MW:81603	81.603	728		By MS/MS	1	1	1.6	3151300	80802	0.121517
Mbov_0663	metK S-adenosylmethionine synthetase 775800:776948 reverse MW:42226	42.226	382		By MS/MS	1	1	3.9	1890000	105000	0.157908
Mbov_0755	yhdJ putative adenine-specific DNA-methyltransferase 889440:890564 forward MW:43085	43.085	374		By MS/MS	1	1	4.3	17653000	840640	1.26422
Mbov_0049	Mbov_0049 putative lipoprotein 56745:58955 forward MW:85568	85.567	736		By MS/MS	1	1	1	0	NA	NA
Mbov_0050	Mbov_0050 predicted membrane protein 59113:60147 forward MW:39770	39.77	344		By MS/MS	1	1	2.6	0	NA	NA
Mbov_0074	pheS phenylalanyl-tRNA synthetase alpha chain 87140:88105 forward MW:37411	37.411	321		By MS/MS	1	1	2.8	0	NA	NA
Mbov_0127	proS prolyl-tRNA synthetase 140311:141747 forward MW:55062	55.062	478		By MS/MS	1	1	2.3	0	NA	NA
Mbov_0157	dnaK molecular chaperone DnaK 178653:180449 forward MW:65284	65.284	598		By MS/MS	1	1	2.2	0	NA	NA
Mbov_0211	Mbov_0211 endonuclease I 244899:245843 reverse MW:36145	36.145	314		By MS/MS	1	1	3.8	0	NA	NA
Mbov_0228	rnr ribonuclease R 259581:261770 reverse MW:83874	83.874	729		By MS/MS	1	1	1.2	0	NA	NA
Mbov_0242	Mbov_0242 hypothetical protein 274039:276309 forward MW:87099	87.098	756		By MS/MS	1	1	1.5	0	NA	NA
Mbov_0248	Mbov_0248 integrase 283976:284944 forward MW:37125	37.125	322		By MS/MS	1	1	2.8	0	NA	NA
Mbov_0275	Mbov_0275 putative membrane lipoprotein 315473:316540 reverse MW:40083	40.083	355		By MS/MS	2	2	5.4	0	NA	NA
Mbov_0276	Mbov_0276 predicted signaling protein 316830:318830 forward MW:75087	75.087	666		By MS/MS	1	1	1.5	0	NA	NA
Mbov_0334	smc chromosome segregation protein 393530:396508 forward MW:111098	111.097	992		By MS/MS	1	1	1	0	NA	NA
Mbov_0337	smf DNA processing protein 398831:399562 reverse MW:27615	27.615	243		By MS/MS	1	1	7	0	NA	NA
Mbov_0340	Mbov_0340 putative transmembrane protein 402370:405171 reverse MW:108190	108.19	933		By MS/MS	2	2	2.3	5434400	129390	0.194587
Mbov_0367	Mbov_0367 putative transmembrane protein 432914:434395 forward MW:57243	57.243	493		By MS/MS	1	1	1.8	0	NA	NA
Mbov_0399	Mbov_0399 putative transmembrane protein (ICEB-1 encoded) 464674:469197 forward MW:172777	172.776	1507		By MS/MS	1	1	0.7	0	NA	NA
Mbov_0442	atpF ATPase subunit b 513661:514233 reverse MW:22009	22.009	190		By MS/MS	2	2	11.6	0	NA	NA
Mbov_0469	vspX variable lipoprotein VspX 547959:548648 forward MW:25189	25.189	229		By MS/MS	1	1	3.9	0	NA	NA
Mbov_0478	gcp O-sialoglycoprotein endopeptidase 559295:560224 reverse MW:34332	34.333	309		By MS/MS	1	1	3.6	0	NA	NA
Mbov_0486	mutM formamidopyrimidine-DNA glycosylase 567362:568201 forward MW:32377	32.378	279		By matching	1	1	2.9	0	NA	NA
Mbov_0490	Mbov_0490 ATP-binding cassette subfamily B 571594:573390 forward MW:67803	67.803	598		By MS/MS	1	1	2.2	0	NA	NA
Mbov_0505	Mbov_0505 putative lipoprotein 589252:591636 forward MW:90433	90.433	794		By MS/MS	1	1	1.6	0	NA	NA
Mbov_0509	atpA ATPase subunit alpha 594132:595706 reverse MW:59123	59.123	524		By MS/MS	2	1	3.6	1865000	74598	0.112187
Mbov_0520	Mbov_0520 DNA ligase 613738:615702 reverse MW:74381	74.381	654		By MS/MS	1	1	1.4	0	NA	NA
Mbov_0533	Mbov_0533 Ca2 -transporting ATPase 628159:630891 forward MW:100233	100.232	910		By MS/MS	1	1	1	0	NA	NA
Mbov_0546	Mbov_0546 putative lipoprotein 643011:645233 forward MW:86539	86.539	740		By MS/MS	1	1	1.2	0	NA	NA
Mbov_0623	Mbov_0623 30S ribosomal protein 730589:731239 reverse MW:24221	24.221	216		By MS/MS	1	1	5.6	0	NA	NA
Mbov_0660	gltX glutamyl-tRNA synthetase 773756:775147 forward MW:53896	53.896	463		By MS/MS	1	1	1.9	0	NA	NA
Mbov_0661	Mbov_0661 conserved hypothetical protein 775138:775545 forward MW:15662	15.663	135		By MS/MS	1	1	7.4	0	NA	NA
Mbov_0710	rpsP ribosomal protein small subunit S16 842863:843153 forward MW:10931	10.932	96		By MS/MS	1	1	14.6	0	NA	NA
Mbov_0712	Mbov_0712 50S ribosomal protein 843830:844180 forward MW:13469	13.469	116		By MS/MS	1	1	9.5	0	NA	NA
Mbov_0727	dcm DNA methyltransferase 859172:860956 forward MW:67344	67.343	594		By MS/MS	1	1	1.9	0	NA	NA
Mbov_0777	Mbov_0777 predicted hydrolases of the HAD superfamily 910894:911793 forward MW:34247	34.247	299		By MS/MS	1	1	3.3	0	NA	NA
Mbov_0801	xerC site-specific tyrosine recombinase 933803:934552 forward MW:29425	29.425	249		By matching	1	1	4.4	0	NA	NA
Mbov_0824	rf-1 peptide chain release factor 956428:957504 reverse MW:40456	40.456	358		By matching	1	1	3.1	0	NA	NA
