# Supplementary material for: Identification of potential nucleomodulins of Mycoplasma bovis by direct biotinylation and proximity-based biotinylation approaches
Source: Front Microbiol. 2024 Jul 9;15:1421585. doi: 10.3389/fmicb.2024.1421585 (PMC11263210; doi:10.3389/fmicb.2024.1421585)
Supplement: Supplementary file 8 [file Table_6.xlsx]

## Sheet: Sheet1
Table S6. M. bovis Proteins identified in the control group using the PBB approach combined with LC-MS/MS
Accession	Description	Mw(kDa)	Length	Protein group	Identification type	Peptides	Unique peptides	Sequence coverage [%]	Intensity	iBAQ	iBAQ [%]
Mbov_0481	ef-TU elongation factor 561381:562571 reverse MW:43551	43.551	396		By MS/MS	10	10	31.6	23408000	1017700	22.5227
Mbov_0106	pdhD dihydrolipoamide dehydrogenase 114968:116581 forward MW:58100	58.1	537		By MS/MS	4	4	7.4	1772100	70884	1.56873
Mbov_0325	glpK glycerol kinase 383525:385033 reverse MW:56560	56.56	502		By matching	1	1	2	460390	14387	0.318399
Mbov_0102	pdhA pyruvate dehydrogenase E1 component subunit alpha 111757:112848 forward MW:41303	41.303	363		By MS/MS	3	3	9.6	5592100	310670	6.87544
Mbov_0299	Mbov_0299 NADH oxidase 349321:350685 reverse MW:49819	49.819	454		By matching	2	2	6.8	2195600	95461	2.11265
Mbov_0440	atpA ATP synthase subunit alpha 511519:513105 reverse MW:57765	57.765	528		By MS/MS	2	1	3.6	23938000	886590	19.6211
Mbov_0155	pk pyruvate kinase 175916:177352 forward MW:53584	53.584	478		By matching	1	1	4	505890	20236	0.447843
Mbov_0471	Mbov_0471 periplasmic protease 550945:552903 forward MW:75084	75.084	652		By MS/MS	1	1	1.8	17234000	492400	10.8973
Mbov_0611	Mbov_0611 50S ribosomal protein 725782:726216 reverse MW:15743	15.743	144		By MS/MS	2	2	19.4	4803600	686230	15.187
Mbov_0130	Mbov_0130 putative transmembrane protein 144203:144901 forward MW:26403	26.403	232		By matching	1	1	5.2	1307700	100590	2.22616
Mbov_0317	Mbov_0317 putative membrane lipoprotein 372856:374184 reverse MW:52805	52.805	442		By matching	2	2	5.2	3096700	134640	2.97972
Mbov_0438	atpD ATP synthase subunit beta 509147:510610 reverse MW:53459	53.459	487		By MS/MS	1	1	2.9	10712000	428490	9.48291
Mbov_0613	Mbov_0613 50S ribosomal protein 726933:727283 reverse MW:12898	12.898	116		By MS/MS	1	1	6.9	0	NA	NA
Mbov_0755	yhdJ putative adenine-specific DNA-methyltransferase 889440:890564 forward MW:43085	43.085	374		By matching	1	1	4.3	2676800	127470	2.82104
Mbov_0050	Mbov_0050 predicted membrane protein 59113:60147 forward MW:39770	39.77	344		By matching	1	1	2.6	0	NA	NA
Mbov_0118	Mbov_0118 putative transmembrane protein 131049:132266 forward MW:45757	45.757	405		By MS/MS	1	1	2.5	0	NA	NA
Mbov_0242	Mbov_0242 hypothetical protein 274039:276309 forward MW:87099	87.098	756		By matching	1	1	1.5	0	NA	NA
Mbov_0248	Mbov_0248 integrase 283976:284944 forward MW:37125	37.125	322		By matching	1	1	2.8	0	NA	NA
Mbov_0275	Mbov_0275 putative membrane lipoprotein 315473:316540 reverse MW:40083	40.083	355		By matching	2	2	5.4	0	NA	NA
Mbov_0276	Mbov_0276 predicted signaling protein 316830:318830 forward MW:75087	75.087	666		By MS/MS	1	1	1.5	0	NA	NA
Mbov_0337	smf DNA processing protein 398831:399562 reverse MW:27615	27.615	243		By matching	1	1	7	0	NA	NA
Mbov_0340	Mbov_0340 putative transmembrane protein 402370:405171 reverse MW:108190	108.19	933		By matching	2	2	2.3	5577700	132800	2.939
Mbov_0399	Mbov_0399 putative transmembrane protein (ICEB-1 encoded) 464674:469197 forward MW:172777	172.776	1507		By MS/MS	1	1	0.7	0	NA	NA
Mbov_0442	atpF ATPase subunit b 513661:514233 reverse MW:22009	22.009	190		By matching	2	2	11.6	0	NA	NA
Mbov_0469	vspX variable lipoprotein VspX 547959:548648 forward MW:25189	25.189	229		By matching	1	1	3.9	0	NA	NA
Mbov_0486	mutM formamidopyrimidine-DNA glycosylase 567362:568201 forward MW:32377	32.378	279		By MS/MS	1	1	2.9	0	NA	NA
Mbov_0505	Mbov_0505 putative lipoprotein 589252:591636 forward MW:90433	90.433	794		By matching	1	1	1.6	0	NA	NA
Mbov_0509	atpA ATPase subunit alpha 594132:595706 reverse MW:59123	59.123	524		By matching	1	0	1.3	0	NA	NA
Mbov_0520	Mbov_0520 DNA ligase 613738:615702 reverse MW:74381	74.381	654		By matching	1	1	1.4	0	NA	NA
Mbov_0546	Mbov_0546 putative lipoprotein 643011:645233 forward MW:86539	86.539	740		By matching	1	1	1.2	0	NA	NA
Mbov_0577	uvrC excinuclease ABC subunit C 681373:683088 forward MW:66463	66.463	571		By MS/MS	1	1	1.2	0	NA	NA
Mbov_0623	Mbov_0623 30S ribosomal protein 730589:731239 reverse MW:24221	24.221	216		By MS/MS	1	1	5.6	0	NA	NA
Mbov_0661	Mbov_0661 conserved hypothetical protein 775138:775545 forward MW:15662	15.663	135		By matching	1	1	7.4	0	NA	NA
Mbov_0727	dcm DNA methyltransferase 859172:860956 forward MW:67344	67.343	594		By MS/MS	1	1	1.9	0	NA	NA
Mbov_0777	Mbov_0777 predicted hydrolases of the HAD superfamily 910894:911793 forward MW:34247	34.247	299		By matching	1	1	3.3	0	NA	NA
Mbov_0801	xerC site-specific tyrosine recombinase 933803:934552 forward MW:29425	29.425	249		By MS/MS	1	1	4.4	0	NA	NA
Mbov_0824	rf-1 peptide chain release factor 956428:957504 reverse MW:40456	40.456	358		By MS/MS	1	1	3.1	0	NA	NA
